# Supplementary material for: Argonaute5 and its associated small RNAs modulate the transcriptional response during the rhizobia-Phaseolus vulgaris symbiosis
Source: Front Plant Sci. 2022 Nov 17;13:1034419. doi: 10.3389/fpls.2022.1034419 (PMC9714512; doi:10.3389/fpls.2022.1034419)
Supplement: Supplementary file 1 [file DataSheet_1.zip › Table S1.xlsx]

## Sheet: Hoja1
	Supplementary Table 1: Primers used for gene cloning and RT-qPCR analyses
Primer Name	Primer Sequence (5'-3')	Gene	Gene Product
RT-qPCR
Forward	GCTACGGCAAACATACCTGAA	Phvul.008G201100	Hypothetical Protein
Reverse	TCTTCAACTCACTGGCATCAA	Phvul.008G201100	Hypothetical Protein
Forward	GGTGGGCAATGGTTTTCTATT	Phvul.002G107900	Thaumatin
Reverse	GCGCATCTCTTAAAGCACAAG	Phvul.002G107900	Thaumatin
Forward	GGCTCAGTTGTGCTGCTCTTA	Phvul.003G016300	Alpha-Threhalose-Phosphate Synthase
Reverse	GGAGCAGAATCCGATACAGAA	Phvul.003G016300	Alpha-Threhalose-Phosphate Synthase
Forward	TGGTTTAGGTGCTGTACATTGG	Phvul.006G065900	Oligopeptide transporter-related
Reverse	CCAATAGGTGTTGGCAAAGAA	Phvul.006G065900	Oligopeptide transporter-related
Forward	CCAATTGTCACCCATGTGTTT	Phvul.009G127900	Manganese Transporter
Reverse	TGGGGATTTACACTGAAATGG	Phvul.009G127900	Manganese Transporter
Forward	CTAGACCAAATTGGCGCAGT	Phvul.006G090200	Respiratory Burst Oxidase Homolog Protein B
Reverse	CCCCACAGTAGAAGACACCAA	Phvul.006G090200	Respiratory Burst Oxidase Homolog Protein B
Forward	AAGGGTAAGAGGGAGCATGTG	Phvul.009G114400	Non-specific serine/threonine protein kinase
Reverse	TCTCTCTTCTGCAATCCCTCA	Phvul.009G114400	Non-specific serine/threonine protein kinase
Forward	CCCAGAAATGGGAGAAACATT	Phvul.011G071100	Ethylene-Responsive Transcription Factor
Reverse	AAGAGATCCCAAATCCCACTG	Phvul.011G071100	Ethylene-Responsive Transcription Factor
Forward	CTTGGGCTGTTTTGATTTCTG	Phvul.007G150600	Ethylene-insensitive protein 2 (EIN2)
Reverse	AATCTGCAGCGAGGATTGTTA	Phvul.007G150600	Ethylene-insensitive protein 2 (EIN2)
Forward	CCTTTGTGGTGCACATTTTG	Phvul.002G108700	Calcium-Dependent Protein Kinase 16-ralated
Reverse	ACACACAATTCTGCTGCTGTG	Phvul.002G108700	Calcium-Dependent Protein Kinase 16-ralated
Forward	TCTCAATATTCCAGGCCTCAG	Phvul.003G214200	Supressor of tumorigenicity protein 13
Reverse	TACGAAACAGGCCGTACAAAC	Phvul.003G214200	Supressor of tumorigenicity protein 13
GUS construct
F_promoterAGO5	CACCTGGCTATCGAATGAAGTATGGGA	Phvul.011G088200	Argonaute 5
R_promoterAGO5	TCTGCGAGTGAGAGGTTTCAGAGA	Phvul.011G088200	Argonaute 5
