# Supplementary material for: Argonaute5 and its associated small RNAs modulate the transcriptional response during the rhizobia-Phaseolus vulgaris symbiosis
Source: Front Plant Sci. 2022 Nov 17;13:1034419. doi: 10.3389/fpls.2022.1034419 (PMC9714512; doi:10.3389/fpls.2022.1034419)
Supplement: Supplementary file 1 [file DataSheet_1.zip › Table S10.xlsx]

## Sheet: Hoja1
Supplementary Table 10. small RNAs present in the PvAGO5 cargo from uninoculated roots (Roots), roots bearing nodules primordia (Prim), and mature nodules (Nod). Data shown are the number of reads detected in each libary
small RNA	Root1	Root2	Root3	Prim1	Prim2	Prim3	Nod1	Nod2	Nod3	Total Reads
pvu-miR482a-5p	159.044	643.069	378.115	452.977	626.84	440.456	1240.91	1375.02	2645.62	7962.05
pvu-miR166a-3p	230.808	223.614	0	216.245	237.278	283.004	567.336	560.547	324.897	2643.73
gma-miR1511	51.3984	69.0783	89.5131	145.681	116.868	156.424	36.9183	19.8653	39.1385	724.885
gma-miR6300	40.7308	34.1831	47.8432	66.0118	35.4147	46.3097	108.495	83.7798	2.12197	464.889
pvu-miR166h-3p	29.0934	63.3811	10.8033	27.3152	28.3318	13.3783	40.6854	32.8209	36.7808	282.59
pvu-miR396c-5p	30.0632	44.8653	40.8982	50.0779	14.1659	38.0768	12.0549	12.9556	18.6262	261.784
pvu-miR156a-5p	4.84891	9.97006	16.2049	52.3541	21.2488	39.1059	39.932	44.0492	25.9352	253.649
gma-miR156aa	10.6676	17.8037	31.6382	68.288	7.08294	21.6112	16.5755	30.2298	22.1628	226.06
pvu-miR396b-5p	16.4863	48.426	20.8349	9.10507	24.7903	15.4366	19.5893	15.5468	20.0408	190.256
pvu-miR390b-5p	0	0	0	29.5915	35.4147	13.3783	20.3427	25.0476	27.8213	151.596
pvu-miR1511-3p	4.84891	4.27288	9.25997	11.3813	38.9562	7.20373	20.3427	24.1839	19.3335	139.783
pvu-miR156c-5p	7.75825	21.3644	10.8033	0	7.08294	10.291	36.9183	29.3661	8.72364	132.308
cme-miR168	21.3352	11.3944	20.0633	13.6576	7.08294	27.7858	5.27404	9.5008	8.25209	124.346
hbr-miR156	11.6374	46.2896	9.25997	6.8288	10.6244	12.3492	10.5481	10.3645	4.24393	122.146
pvu-miRN95	3.87913	5.69718	15.4333	6.8288	10.6244	23.6694	21.8496	6.90967	24.5205	119.412
pvu-miR159a-3p	6.78847	15.6672	11.575	6.8288	14.1659	5.14552	22.603	11.2282	16.2684	110.271
pvu-miR167l-5p	2.90934	5.69718	4.62999	11.3813	14.1659	17.4948	21.0962	13.8193	11.5529	102.747
gma-miR166p	13.5769	14.9551	0	13.6576	21.2488	12.3492	8.28777	9.5008	8.95942	102.536
pvu-miR167c-5p	12.6072	14.2429	4.62999	11.3813	10.6244	14.4075	9.79464	12.9556	6.3659	97.0095
gma-miR166u	12.6072	19.9401	15.4333	6.8288	7.08294	7.20373	12.8084	6.04596	7.54477	95.4952
gma-miR166a-5p	0	2.84859	1.54333	0	7.08294	6.17462	12.0549	22.4564	29.236	81.3968
pvu-miR396a-5p	10.6676	9.97006	7.71664	2.27627	10.6244	11.3201	8.28777	5.18225	12.9676	79.0127
aly-miR165a-3p	3.87913	3.56074	3.85832	0	14.1659	8.23283	9.79464	12.0919	10.8456	66.4291
ath-miR165a-3p	5.81869	4.98503	2.31499	2.27627	10.6244	4.11641	7.53434	10.3645	16.5042	64.5388
pvu-miRN46	12.6072	5.69718	6.17331	20.4864	3.54147	5.14552	2.2603	5.18225	0.943097	62.0367
ath-miR159b-3p	0.969781	0	0.771664	0	0	5.14552	24.1099	12.9556	8.95942	52.9119
gma-miR482c-3p	2.90934	4.98503	5.40165	0	0	1.0291	8.28777	9.5008	17.2115	49.3252
pvu-miR403a-3p	4.84891	3.56074	9.25997	4.55253	7.08294	7.20373	1.50687	4.31855	2.35774	44.692
pde-miR166a	4.84891	3.56074	0.771664	2.27627	10.6244	0	12.0549	6.90967	3.53661	44.5832
cpa-miR8155	4.84891	0.712147	2.31499	0	21.2488	2.05821	0.753434	5.18225	1.65042	38.7692
pvu-miR156a-3p	0	2.13644	1.54333	2.27627	3.54147	4.11641	4.5206	9.5008	10.8456	38.4809
pvu-miR398e-3p	0	4.27288	3.08666	0	10.6244	0	11.3015	3.45484	1.65042	34.3907
gma-miR166i-5p	0	6.40933	0.771664	6.8288	3.54147	6.17462	3.01374	3.45484	2.59352	32.788
pvu-miR168a-3p	0.969781	2.13644	0	9.10507	0	13.3783	3.76717	1.72742	0.707322	31.7916
pvu-miR482b-3p	2.90934	3.56074	6.17331	0	0	1.0291	7.53434	4.31855	4.00816	29.5335
pvu-miR319a-3p	2.90934	9.25792	5.40165	0	0	3.08731	1.50687	2.59113	0.707322	25.4615
pvu-miR1514a-5p	3.87913	4.27288	5.40165	2.27627	3.54147	2.05821	0.753434	0.863709	2.12197	25.1687
pvu-miR168a-5p	2.90934	1.42429	0.771664	2.27627	3.54147	2.05821	0.753434	2.59113	7.309	23.6348
pvu-miR171.2k-3p	4.84891	11.3944	1.54333	0	0	3.08731	2.2603	0	0.235774	23.37
R.etli_Glu-TTC	0	0	0	0	0	2.05821	3.76717	17.2742	0.235774	23.3353
pvu-miRN4	3.87913	3.56074	7.71664	6.8288	0	0	0	0	0	21.9853
pvu-miR162b-3p	0	2.84859	2.31499	0	3.54147	2.05821	3.76717	3.45484	2.35774	20.343
osa-miR396a-3p	2.90934	4.98503	3.08666	4.55253	0	3.08731	0	0	0.707322	19.3282
pvu-miR159b-3p	0.969781	1.42429	3.08666	4.55253	3.54147	3.08731	0.753434	0	1.41464	18.8301
pab-miR167b	3.87913	2.13644	3.85832	0	3.54147	3.08731	0.753434	0	1.17887	18.435
gma-miR396h	1.93956	2.13644	0	0	7.08294	2.05821	0.753434	1.72742	0.707322	16.4053
pvu-miR166j-3p	3.87913	0.712147	0	2.27627	0	0	2.2603	4.31855	1.88619	15.3326
pvu-miR403a-5p	0.969781	1.42429	0.771664	2.27627	3.54147	1.0291	1.50687	1.72742	0.707322	13.9542
ppt-miR894	0.969781	1.42429	0.771664	4.55253	3.54147	0	0.753434	0	0.707322	12.7205
mes-miR166i	0	0.712147	0	0	3.54147	1.0291	2.2603	2.59113	2.12197	12.2561
gma-miR156k	0.969781	2.13644	0	4.55253	0	1.0291	0.753434	1.72742	0.943097	12.1118
pvu-miR398b-3p	0.969781	2.84859	1.54333	0	0	0	1.50687	3.45484	1.41464	11.738
gma-miR5374-5p	0.969781	0.712147	2.31499	0	0	2.05821	2.2603	1.72742	1.41464	11.4575
pvu-miR319i-3p	2.90934	3.56074	2.31499	2.27627	0	0	0	0	0	11.0613
gma-miR2118a-3p	0.969781	2.13644	2.31499	0	0	1.0291	1.50687	0	1.65042	9.60761
mes-miR393c	0	0.712147	0.771664	2.27627	0	0	3.76717	0.863709	1.17887	9.56983
gma-miR319h	4.84891	2.84859	1.54333	0	0	0	0	0	0.235774	9.4766
gma-miR167g	2.90934	0	0	0	0	1.0291	3.01374	0.863709	1.65042	9.46631
cpa-miR169	1.93956	1.42429	5.40165	0	0	0	0	0	0	8.76551
gma-miR168b	0.969781	1.42429	1.54333	2.27627	0	2.05821	0	0	0	8.27188
pvu-miR319q-3p	0	0.712147	0	0	0	2.05821	3.01374	0.863709	1.41464	8.06244
R.etli_Met-CAT2	0	0	0	0	0	0	3.76717	3.45484	0.235774	7.45778
pvu-miR408a-3p	0	0	0	0	0	0	0.753434	1.72742	3.53661	6.01746
R.etli_Met-CAT3	0	0	0	0	0	0	0.753434	4.31855	0.707322	5.7793
pvu-miR2118-3p	0.969781	2.13644	0.771664	0	0	0	0.753434	0.863709	0.235774	5.73081
gma-miR159d	0	0	0.771664	0	0	2.05821	0.753434	0.863709	1.17887	5.62589
pvu-miR5786-5p	0	0	0	0	0	2.05821	1.50687	1.72742	0.235774	5.52827
pvu-miR167e-5p	0	1.42429	0.771664	0	0	1.0291	0.753434	0.863709	0.471548	5.31375
ppt-miR319a	0.969781	1.42429	2.31499	0	0	0	0	0	0.235774	4.94484
R.etli_Trp-CCA	0	0	0	0	0	0	0.753434	3.45484	0.471548	4.67982
pvu-miR172c-3p	0	0	0	0	0	1.0291	0.753434	1.72742	0.707322	4.21728
pvu-miR482a-3p	0	0.712147	0	0	0	0	0.753434	0.863709	1.88619	4.21548
cas-miR166e	0.969781	0.712147	0	0	0	0	0.753434	0.863709	0.235774	3.53485
lus-miR167a	0	0	0	0	0	1.0291	0.753434	0.863709	0.471548	3.11779
pvu-miR171.2h-3p	0	0	0	0	0	0	0.753434	1.72742	0.235774	2.71663
pvu-miR393c-5p	0	0	0	0	0	0	0.753434	0.863709	0.235774	1.85292
