# Supplementary material for: Argonaute5 and its associated small RNAs modulate the transcriptional response during the rhizobia-Phaseolus vulgaris symbiosis
Source: Front Plant Sci. 2022 Nov 17;13:1034419. doi: 10.3389/fpls.2022.1034419 (PMC9714512; doi:10.3389/fpls.2022.1034419)
Supplement: Supplementary file 1 [file DataSheet_1.zip › Table S11.xlsx]

## Sheet: Hoja1
Supplementary Table 11. small RNAs uniquely present in PvAGO5 cargo from uninoculated roots or mature nodules
small RNA	Root1	Root2	Root3	Total Reads
Roots
pvu-miR171.2k-3p	4.84891	11.3944	1.54333	23.37
pvu-miRN4	3.87913	3.56074	7.71664	21.9853
osa-miR396a-3p	2.90934	4.98503	3.08666	19.3282
pab-miR167b	3.87913	2.13644	3.85832	18.435
ppt-miR894	0.969781	1.42429	0.771664	12.7205
pvu-miR319i-3p	2.90934	3.56074	2.31499	11.0613
gma-miR2118a-3p	0.969781	2.13644	2.31499	9.60761
gma-miR319h	4.84891	2.84859	1.54333	9.4766
cpa-miR169	1.93956	1.42429	5.40165	8.76551
gma-miR168b	0.969781	1.42429	1.54333	8.27188
ppt-miR319a	0.969781	1.42429	2.31499	4.94484
small RNA	Nod1	Nod2	Nod3	Total Reads
Nodules
gma-miR166a-5p	12.0549	22.4564	29.236	81.3968
ath-miR159b-3p	24.1099	12.9556	8.95942	52.9119
pvu-miR398e-3p	11.3015	3.45484	1.65042	34.3907
pvu-miR168a-3p	3.76717	1.72742	0.707322	31.7916
R.etli_Glu-TTC	3.76717	17.2742	0.235774	23.3353
pvu-miR162b-3p	3.76717	3.45484	2.35774	20.343
gma-miR396h	0.753434	1.72742	0.707322	16.4053
pvu-miR166j-3p	2.2603	4.31855	1.88619	15.3326
mes-miR166i	2.2603	2.59113	2.12197	12.2561
gma-miR156k	0.753434	1.72742	0.943097	12.1118
mes-miR393c	3.76717	0.863709	1.17887	9.56983
gma-miR167g	3.01374	0.863709	1.65042	9.46631
pvu-miR319q-3p	3.01374	0.863709	1.41464	8.06244
R.etli_Met-CAT2	3.76717	3.45484	0.235774	7.45778
pvu-miR408a-3p	0.753434	1.72742	3.53661	6.01746
R.etli_Met-CAT3	0.753434	4.31855	0.707322	5.7793
gma-miR159d	0.753434	0.863709	1.17887	5.62589
pvu-miR5786-5p	1.50687	1.72742	0.235774	5.52827
pvu-miR167e-5p	0.753434	0.863709	0.471548	5.31375
R.etli_Trp-CCA	0.753434	3.45484	0.471548	4.67982
pvu-miR172c-3p	0.753434	1.72742	0.707322	4.21728
pvu-miR482a-3p	0.753434	0.863709	1.88619	4.21548
cas-miR166e	0.753434	0.863709	0.235774	3.53485
lus-miR167a	0.753434	0.863709	0.471548	3.11779
pvu-miR171.2h-3p	0.753434	1.72742	0.235774	2.71663
pvu-miR393c-5p	0.753434	0.863709	0.235774	1.85292
