# Supplementary material for: Argonaute5 and its associated small RNAs modulate the transcriptional response during the rhizobia-Phaseolus vulgaris symbiosis
Source: Front Plant Sci. 2022 Nov 17;13:1034419. doi: 10.3389/fpls.2022.1034419 (PMC9714512; doi:10.3389/fpls.2022.1034419)
Supplement: Supplementary file 1 [file DataSheet_1.zip › Table S12.xlsx]

## Sheet: Sheet1
Table S12: Predicted target genes from small RNAs associated to PvAGO5 from uninoculated roots, roots bearing nodule primordia or mature nodules
			EV		Rhizo		Prim		Nod
sRNA_Acc.	sRNA sequence	Target_Acc.	exp	pval	exp	pval	exp	pval	exp	pval	Expectation	UPE$	sRNA_start	sRNA_end	Target_start	Target_end	sRNA_aligned_fragment	alignment	Target_aligned_fragment	Inhibition	Target_Desc.	Multiplicity
aly-miR165a-3p	TCGGACCAGGCTTCATCCCC	Phvul.009G110500.1	0.223201	0.63167	0.0913037	0.99995	0.294008	0.999168	0.776455	0.28749	0.5	-1	1	20	854	873	UCGGACCAGGCUUCAUCCCC	::::::::::::::::::.	CGGGAUGAAGCCUGGUCCGG	Cleavage	pacid=37149791 locus=Phvul.009G110500 ID=Phvul.009G110500.1.v2.1 annot-version=v2.1	1
aly-miR165a-3p	TCGGACCAGGCTTCATCCCC	Phvul.006G128600.1	0.324677	0.251648	0.0418374	0.99995	0.230957	0.999168	0.792313	0.51191	0.5	-1	1	20	1041	1060	UCGGACCAGGCUUCAUCCCC	::::::::::::::::::.	UGGGAUGAAGCCUGGUCCGG	Cleavage	pacid=37173618 locus=Phvul.006G128600 ID=Phvul.006G128600.1.v2.1 annot-version=v2.1	1
aly-miR165a-3p	TCGGACCAGGCTTCATCCCC	Phvul.011G079800.1	-0.16198	0.56556	0.119337	0.99995	-0.068586	0.999168	0.128423	0.87291	0.5	-1	1	20	1357	1376	UCGGACCAGGCUUCAUCCCC	::::::::::::::::::.	UGGGAUGAAGCCUGGUCCGG	Cleavage	pacid=37156981 locus=Phvul.011G079800 ID=Phvul.011G079800.1.v2.1 annot-version=v2.1	1
aly-miR165a-3p	TCGGACCAGGCTTCATCCCC	Phvul.002G246800.1	0.353824	0.340066	0.0502013	0.99995	0.0963314	0.999168	-0.0147375	0.992068	0.5	-1	1	20	1055	1074	UCGGACCAGGCUUCAUCCCC	::::::::::::::::::.	UGGGAUGAAGCCUGGUCCGG	Cleavage	pacid=37178586 locus=Phvul.002G246800 ID=Phvul.002G246800.1.v2.1 annot-version=v2.1	1
aly-miR165a-3p	TCGGACCAGGCTTCATCCCC	Phvul.005G166900.1	0.117418	0.674211	-0.0565643	0.99995	-0.0846491	0.999168	0.344195	0.490618	1.5	-1	1	20	1306	1325	UCGGACCAGGCUUCAUCCCC	:: :::::::::::::::.	UGGAAUGAAGCCUGGUCCGG	Cleavage	pacid=37153085 locus=Phvul.005G166900 ID=Phvul.005G166900.1.v2.1 annot-version=v2.1	1
aly-miR165a-3p	TCGGACCAGGCTTCATCCCC	Phvul.010G146200.1	-0.0236616	0.950096	0.134694	0.99995	0.0622747	0.999168	0.13334	0.890258	1.5	-1	1	20	1021	1040	UCGGACCAGGCUUCAUCCCC	:: :::::::::::::::.	UGGAAUGAAGCCUGGUCCGG	Cleavage	pacid=37142532 locus=Phvul.010G146200 ID=Phvul.010G146200.1.v2.1 annot-version=v2.1	1
aly-miR165a-3p	TCGGACCAGGCTTCATCCCC	Phvul.007G179100.1	-0.105383	0.835429	-0.0643355	0.99995	-0.0192159	0.999168	-0.246757	0.653751	3	-1	1	20	853	872	UCGGACCAGGCUUCAUCCCC	:: :.::.:::.::::.:::	GGUGGUGGAGCUUGGUUCGA	Cleavage	pacid=37166956 locus=Phvul.007G179100 ID=Phvul.007G179100.1.v2.1 annot-version=v2.1	1
ath-miR159b-3p	TTTGGATTGAAGGGAGCTCTT	Phvul.005G087800.1	#N/A	#N/A	#N/A	#N/A	#N/A	#N/A	#N/A	#N/A	2	-1	1	21	407	427	UUUGGAUUGAAGGGAGCUCUU	::::::::.::::::::: ::	AAGAGCUCUCUUCAAUCCCAA	Cleavage	pacid=37153642 locus=Phvul.005G087800 ID=Phvul.005G087800.1.v2.1 annot-version=v2.1	1
ath-miR159b-3p	TTTGGATTGAAGGGAGCTCTT	Phvul.001G106100.1	#N/A	#N/A	#N/A	#N/A	#N/A	#N/A	#N/A	#N/A	2	-1	1	21	1483	1503	UUUGGAUUGAAGGGAGCUCUU	.:::::::.:::.:.:::::.	GAGAGCUCUCUUUAGUCCAAG	Cleavage	pacid=37171149 locus=Phvul.001G106100 ID=Phvul.001G106100.1.v2.1 annot-version=v2.1	1
ath-miR159b-3p	TTTGGATTGAAGGGAGCTCTT	Phvul.006G178900.1	#N/A	#N/A	#N/A	#N/A	#N/A	#N/A	#N/A	#N/A	2	-1	1	21	1028	1048	UUUGGAUUGAAGGGAGCUCUU	::::::.::::::: :::::	CAGAGCUUCCUUCAAACCAAA	Cleavage	pacid=37172640 locus=Phvul.006G178900 ID=Phvul.006G178900.1.v2.1 annot-version=v2.1	1
ath-miR159b-3p	TTTGGATTGAAGGGAGCTCTT	Phvul.006G020200.1	-0.44774	NA	-0.0191485	0.99995	-0.102339	0.999168	-0.549082	0.747148	2.5	-1	1	21	1465	1485	UUUGGAUUGAAGGGAGCUCUU	.:::::::::::: :::::	UGGAGCUCCCUUCACUCCAAU	Cleavage	pacid=37173306 locus=Phvul.006G020200 ID=Phvul.006G020200.1.v2.1 annot-version=v2.1	1
ath-miR159b-3p	TTTGGATTGAAGGGAGCTCTT	Phvul.005G012900.1	-0.0723468	NA	0.0398827	0.99995	-0.0183199	0.999168	-0.386332	0.895592	2.5	-1	1	21	1148	1168	UUUGGAUUGAAGGGAGCUCUU	::::::::::::: :::::	CAGAGCUCCCUUCACUCCAAU	Cleavage	pacid=37152844 locus=Phvul.005G012900 ID=Phvul.005G012900.1.v2.1 annot-version=v2.1	1
ath-miR159b-3p	TTTGGATTGAAGGGAGCTCTT	Phvul.011G191300.1	-0.137601	NA	0.125474	0.99995	0.209011	0.999168	0.224408	0.932306	2.5	-1	1	21	1345	1365	UUUGGAUUGAAGGGAGCUCUU	.:::::::::::: :::::	UGGAGCUCCCUUCACUCCAAU	Cleavage	pacid=37155538 locus=Phvul.011G191300 ID=Phvul.011G191300.1.v2.1 annot-version=v2.1	1
ath-miR159b-3p	TTTGGATTGAAGGGAGCTCTT	Phvul.001G240100.1	-0.247675	NA	-0.0140629	0.99995	-0.396464	0.999168	0.233061	0.954275	2.5	-1	1	21	1239	1259	UUUGGAUUGAAGGGAGCUCUU	.::::.:::.::::::.:::	GAGAGUUCCUUUCAAUUCAAU	Cleavage	pacid=37168245 locus=Phvul.001G240100 ID=Phvul.001G240100.1.v2.1 annot-version=v2.1	1
ath-miR159b-3p	TTTGGATTGAAGGGAGCTCTT	Phvul.005G068000.2	-0.383905	NA	0.789404	0.99995	#N/A	#N/A	#N/A	#N/A	2.5	-1	1	21	895	915	UUUGGAUUGAAGGGAGCUCUU	::::: :::::::: :::::	UAGAGCCCCCUUCAAACCAAA	Cleavage	pacid=37152494 locus=Phvul.005G068000 ID=Phvul.005G068000.2.v2.1 annot-version=v2.1	2
ath-miR159b-3p	TTTGGATTGAAGGGAGCTCTT	Phvul.005G068000.1	-1.36438	NA	-1.15481	0.99995	#N/A	#N/A	#N/A	#N/A	2.5	-1	1	21	1219	1239	UUUGGAUUGAAGGGAGCUCUU	::::: :::::::: :::::	UAGAGCCCCCUUCAAACCAAA	Cleavage	pacid=37152493 locus=Phvul.005G068000 ID=Phvul.005G068000.1.v2.1 annot-version=v2.1	2
ath-miR159b-3p	TTTGGATTGAAGGGAGCTCTT	Phvul.010G053200.1	#N/A	#N/A	#N/A	#N/A	#N/A	#N/A	#N/A	#N/A	2.5	-1	1	21	106	126	UUUGGAUUGAAGGGAGCUCUU	.::::::: :::.::::::.	UGGAGCUCCAUUCGAUCCAAG	Cleavage	pacid=37144085 locus=Phvul.010G053200 ID=Phvul.010G053200.1.v2.1 annot-version=v2.1	1
ath-miR159b-3p	TTTGGATTGAAGGGAGCTCTT	Phvul.011G157100.1	#N/A	#N/A	#N/A	#N/A	#N/A	#N/A	#N/A	#N/A	2.5	-1	1	21	596	616	UUUGGAUUGAAGGGAGCUCUU	:::: ::::::::: :::::	UAGAGAUCCCUUCAAACCAAA	Cleavage	pacid=37155185 locus=Phvul.011G157100 ID=Phvul.011G157100.1.v2.1 annot-version=v2.1	1
ath-miR159b-3p	TTTGGATTGAAGGGAGCTCTT	Phvul.009G066800.1	-0.289777	0.443605	-0.121608	0.99995	0.0824432	0.999168	1.35238	0.16807	3	-1	1	21	667	687	UUUGGAUUGAAGGGAGCUCUU	:: :::::::: ::.::::	CCGAUCUCCCUUCCAUUCAAA	Cleavage	pacid=37149503 locus=Phvul.009G066800 ID=Phvul.009G066800.1.v2.1 annot-version=v2.1	1
ath-miR159b-3p	TTTGGATTGAAGGGAGCTCTT	Phvul.002G142200.1	0.105062	NA	-0.196248	0.99995	0.608134	0.896116	0.432375	0.860443	3	-1	1	21	511	531	UUUGGAUUGAAGGGAGCUCUU	:.: :::::.::..:::::.:	AGGUGCUCCUUUUGAUCCAGA	Cleavage	pacid=37176470 locus=Phvul.002G142200 ID=Phvul.002G142200.1.v2.1 annot-version=v2.1	1
ath-miR159b-3p	TTTGGATTGAAGGGAGCTCTT	Phvul.003G180600.1	-0.0625229	0.946344	-0.154221	0.99995	0.771857	0.465432	0.0219896	0.993075	3	-1	1	21	367	387	UUUGGAUUGAAGGGAGCUCUU	:.: :::::.::..:::::.:	AGGUGCUCCUUUUGAUCCAGA	Cleavage	pacid=37147154 locus=Phvul.003G180600 ID=Phvul.003G180600.1.v2.1 annot-version=v2.1	1
ath-miR159b-3p	TTTGGATTGAAGGGAGCTCTT	Phvul.008G100100.1	0.500526	NA	-0.801015	0.99995	#N/A	#N/A	#N/A	#N/A	3	-1	1	21	2255	2275	UUUGGAUUGAAGGGAGCUCUU	::::.:.::.:.::::::	UUCAGCUUCUUUUAGUCCAAA	Cleavage	pacid=37158620 locus=Phvul.008G100100 ID=Phvul.008G100100.1.v2.1 annot-version=v2.1	1
ath-miR159b-3p	TTTGGATTGAAGGGAGCTCTT	Phvul.010G162300.1	#N/A	#N/A	#N/A	#N/A	#N/A	#N/A	#N/A	#N/A	3	-1	1	21	1115	1135	UUUGGAUUGAAGGGAGCUCUU	:::::::::: ::::.:::	UAGAGCUCCCUCCAAUUCAAU	Translation	pacid=37142176 locus=Phvul.010G162300 ID=Phvul.010G162300.1.v2.1 annot-version=v2.1	1
ath-miR159b-3p	TTTGGATTGAAGGGAGCTCTT	Phvul.002G142200.3	#N/A	#N/A	#N/A	#N/A	#N/A	#N/A	#N/A	#N/A	3	-1	1	21	511	531	UUUGGAUUGAAGGGAGCUCUU	:.: :::::.::..:::::.:	AGGUGCUCCUUUUGAUCCAGA	Cleavage	pacid=37176472 locus=Phvul.002G142200 ID=Phvul.002G142200.3.v2.1 annot-version=v2.1	1
ath-miR159b-3p	TTTGGATTGAAGGGAGCTCTT	Phvul.002G142200.2	#N/A	#N/A	#N/A	#N/A	#N/A	#N/A	#N/A	#N/A	3	-1	1	21	511	531	UUUGGAUUGAAGGGAGCUCUU	:.: :::::.::..:::::.:	AGGUGCUCCUUUUGAUCCAGA	Cleavage	pacid=37176471 locus=Phvul.002G142200 ID=Phvul.002G142200.2.v2.1 annot-version=v2.1	1
ath-miR159b-3p	TTTGGATTGAAGGGAGCTCTT	Phvul.006G045300.1	#N/A	#N/A	#N/A	#N/A	#N/A	#N/A	#N/A	#N/A	3	-1	1	21	995	1015	UUUGGAUUGAAGGGAGCUCUU	.::::::::::::: :::.	UGGAGCUCCCUUCAAACCAGU	Cleavage	pacid=37171418 locus=Phvul.006G045300 ID=Phvul.006G045300.1.v2.1 annot-version=v2.1	1
ath-miR159b-3p	TTTGGATTGAAGGGAGCTCTT	Phvul.011G142700.1	#N/A	#N/A	#N/A	#N/A	#N/A	#N/A	#N/A	#N/A	3	-1	1	21	2	22	UUUGGAUUGAAGGGAGCUCUU	: :::::::::::..:::	CCUAUCUCCCUUCAAUUUAAA	Cleavage	pacid=37156891 locus=Phvul.011G142700 ID=Phvul.011G142700.1.v2.1 annot-version=v2.1	1
ath-miR159b-3p	TTTGGATTGAAGGGAGCTCTT	Phvul.011G143200.1	#N/A	#N/A	#N/A	#N/A	#N/A	#N/A	#N/A	#N/A	3	-1	1	21	1	21	UUUGGAUUGAAGGGAGCUCUU	: :::::::::::..:::	CCUAUCUCCCUUCAAUUUAAA	Cleavage	pacid=37156635 locus=Phvul.011G143200 ID=Phvul.011G143200.1.v2.1 annot-version=v2.1	1
ath-miR165a-3p	TCGGACCAGGCTTCATCCCCC	Phvul.009G110500.1	0.223201	0.63167	0.0913037	0.99995	0.294008	0.999168	0.776455	0.28749	0.5	-1	1	21	853	873	UCGGACCAGGCUUCAUCCCCC	::::::::::::::::::.	CCGGGAUGAAGCCUGGUCCGG	Cleavage	pacid=37149791 locus=Phvul.009G110500 ID=Phvul.009G110500.1.v2.1 annot-version=v2.1	1
ath-miR165a-3p	TCGGACCAGGCTTCATCCCCC	Phvul.006G128600.1	0.324677	0.251648	0.0418374	0.99995	0.230957	0.999168	0.792313	0.51191	0.5	-1	1	21	1040	1060	UCGGACCAGGCUUCAUCCCCC	::::::::::::::::::.	UUGGGAUGAAGCCUGGUCCGG	Cleavage	pacid=37173618 locus=Phvul.006G128600 ID=Phvul.006G128600.1.v2.1 annot-version=v2.1	1
ath-miR165a-3p	TCGGACCAGGCTTCATCCCCC	Phvul.011G079800.1	-0.16198	0.56556	0.119337	0.99995	-0.068586	0.999168	0.128423	0.87291	0.5	-1	1	21	1356	1376	UCGGACCAGGCUUCAUCCCCC	::::::::::::::::::.	CUGGGAUGAAGCCUGGUCCGG	Cleavage	pacid=37156981 locus=Phvul.011G079800 ID=Phvul.011G079800.1.v2.1 annot-version=v2.1	1
ath-miR165a-3p	TCGGACCAGGCTTCATCCCCC	Phvul.002G246800.1	0.353824	0.340066	0.0502013	0.99995	0.0963314	0.999168	-0.0147375	0.992068	0.5	-1	1	21	1054	1074	UCGGACCAGGCUUCAUCCCCC	::::::::::::::::::.	UUGGGAUGAAGCCUGGUCCGG	Cleavage	pacid=37178586 locus=Phvul.002G246800 ID=Phvul.002G246800.1.v2.1 annot-version=v2.1	1
ath-miR165a-3p	TCGGACCAGGCTTCATCCCCC	Phvul.005G166900.1	0.117418	0.674211	-0.0565643	0.99995	-0.0846491	0.999168	0.344195	0.490618	1.5	-1	1	21	1305	1325	UCGGACCAGGCUUCAUCCCCC	:: :::::::::::::::.	CUGGAAUGAAGCCUGGUCCGG	Cleavage	pacid=37153085 locus=Phvul.005G166900 ID=Phvul.005G166900.1.v2.1 annot-version=v2.1	1
ath-miR165a-3p	TCGGACCAGGCTTCATCCCCC	Phvul.010G146200.1	-0.0236616	0.950096	0.134694	0.99995	0.0622747	0.999168	0.13334	0.890258	1.5	-1	1	21	1020	1040	UCGGACCAGGCUUCAUCCCCC	:: :::::::::::::::.	CUGGAAUGAAGCCUGGUCCGG	Cleavage	pacid=37142532 locus=Phvul.010G146200 ID=Phvul.010G146200.1.v2.1 annot-version=v2.1	1
ath-miR165a-3p	TCGGACCAGGCTTCATCCCCC	Phvul.007G179100.1	-0.105383	0.835429	-0.0643355	0.99995	-0.0192159	0.999168	-0.246757	0.653751	3	-1	1	21	852	872	UCGGACCAGGCUUCAUCCCCC	::: :.::.:::.::::.:::	GGGUGGUGGAGCUUGGUUCGA	Cleavage	pacid=37166956 locus=Phvul.007G179100 ID=Phvul.007G179100.1.v2.1 annot-version=v2.1	1
cme-miR168	TCGCTTGGTGCAGGTCGGGA	Phvul.004G142900.1	0.0418649	0.829822	0.0817679	0.99995	0.137185	0.992654	-0.0773998	0.87291	2.5	-1	1	20	579	598	UCGCUUGGUGCAGGUCGGGA	::::: ::::::::::: :	ACCCGAGCUGCACCAAGCAA	Cleavage	pacid=37163844 locus=Phvul.004G142900 ID=Phvul.004G142900.1.v2.1 annot-version=v2.1	1
cme-miR168	TCGCTTGGTGCAGGTCGGGA	Phvul.002G256200.1	-0.46611	NA	-0.0763698	0.99995	-0.551971	0.991854	0.246551	0.954493	2.5	-1	1	20	1508	1527	UCGCUUGGUGCAGGUCGGGA	::: :::::::.::::::	ACCCAUCCUGCACUAAGCGA	Cleavage	pacid=37174819 locus=Phvul.002G256200 ID=Phvul.002G256200.1.v2.1 annot-version=v2.1	1
cme-miR168	TCGCTTGGTGCAGGTCGGGA	Phvul.002G256200.2	#N/A	#N/A	#N/A	#N/A	#N/A	#N/A	#N/A	#N/A	2.5	-1	1	20	1412	1431	UCGCUUGGUGCAGGUCGGGA	::: :::::::.::::::	ACCCAUCCUGCACUAAGCGA	Cleavage	pacid=37174820 locus=Phvul.002G256200 ID=Phvul.002G256200.2.v2.1 annot-version=v2.1	1
cme-miR168	TCGCTTGGTGCAGGTCGGGA	Phvul.L001605.1	-0.514517	0.220109	0.241649	0.99995	-0.0638677	0.999168	-0.357513	0.734842	3	-1	1	20	1211	1229	UCGCUUGGUGCAGGUCGGGA	::::: .::::::::::.::	UCCCG-UCUGCACCAAGUGA	Cleavage	pacid=37174325 locus=Phvul.L001605 ID=Phvul.L001605.1.v2.1 annot-version=v2.1	1
cme-miR168	TCGCTTGGTGCAGGTCGGGA	Phvul.007G181800.1	0.696103	0.431166	0.852755	0.99995	0.100683	0.999168	0.0501103	0.977181	3	-1	1	20	1061	1080	UCGCUUGGUGCAGGUCGGGA	:: :: :::::.:.:::::	CCCGGAACUGCAUCGAGCGA	Cleavage	pacid=37166125 locus=Phvul.007G181800 ID=Phvul.007G181800.1.v2.1 annot-version=v2.1	1
cme-miR168	TCGCTTGGTGCAGGTCGGGA	Phvul.008G117600.1	#N/A	#N/A	#N/A	#N/A	-0.450412	0.651293	0.115346	0.899629	3	-1	1	20	401	420	UCGCUUGGUGCAGGUCGGGA	::. .:::::.::.:::::	CCCUUGCCUGCGCCGAGCGA	Cleavage	pacid=37161192 locus=Phvul.008G117600 ID=Phvul.008G117600.1.v2.1 annot-version=v2.1	1
cme-miR168	TCGCTTGGTGCAGGTCGGGA	Phvul.L001605.2	#N/A	#N/A	#N/A	#N/A	#N/A	#N/A	#N/A	#N/A	3	-1	1	20	956	974	UCGCUUGGUGCAGGUCGGGA	::::: .::::::::::.::	UCCCG-UCUGCACCAAGUGA	Cleavage	pacid=37174326 locus=Phvul.L001605 ID=Phvul.L001605.2.v2.1 annot-version=v2.1	1
cpa-miR169	CAGCCAAGAATGACTTGCCG	Phvul.008G283100.2	-1.47372	NA	0.370654	0.99995	0.286644	0.999168	0.172288	0.832385	1	-1	1	20	1435	1454	CAGCCAAGAAUGACUUGCCG	:::::: :::::::::::::	CGGCAAAUCAUUCUUGGCUG	Cleavage	pacid=37158625 locus=Phvul.008G283100 ID=Phvul.008G283100.2.v2.1 annot-version=v2.1	1
cpa-miR169	CAGCCAAGAATGACTTGCCG	Phvul.008G283100.1	#N/A	#N/A	#N/A	#N/A	-0.334209	0.999168	-0.0481184	0.991626	1	-1	1	20	1581	1600	CAGCCAAGAAUGACUUGCCG	:::::: :::::::::::::	CGGCAAAUCAUUCUUGGCUG	Cleavage	pacid=37158624 locus=Phvul.008G283100 ID=Phvul.008G283100.1.v2.1 annot-version=v2.1	1
cpa-miR169	CAGCCAAGAATGACTTGCCG	Phvul.011G211300.2	-0.795036	NA	0.187524	0.99995	-0.327256	0.999168	0.559421	0.793262	2	-1	1	20	1020	1039	CAGCCAAGAAUGACUUGCCG	::::: ::::::::::::	AGGCAAAUCAUUCUUGGCUC	Cleavage	pacid=37156025 locus=Phvul.011G211300 ID=Phvul.011G211300.2.v2.1 annot-version=v2.1	1
cpa-miR169	CAGCCAAGAATGACTTGCCG	Phvul.006G062200.3	-0.532718	0.639151	0.350656	0.99995	0.660012	0.853107	0.400504	0.895616	2	-1	1	20	1300	1319	CAGCCAAGAAUGACUUGCCG	:::::: ::::::::::::	CGGCAAAUCAUUCUUGGCUU	Cleavage	pacid=37173214 locus=Phvul.006G062200 ID=Phvul.006G062200.3.v2.1 annot-version=v2.1	1
cpa-miR169	CAGCCAAGAATGACTTGCCG	Phvul.011G211300.3	-0.28387	0.752298	0.208395	0.99995	-0.26997	0.976568	0.0935786	0.957884	2	-1	1	20	1025	1044	CAGCCAAGAAUGACUUGCCG	::::: ::::::::::::	AGGCAAAUCAUUCUUGGCUC	Cleavage	pacid=37156023 locus=Phvul.011G211300 ID=Phvul.011G211300.3.v2.1 annot-version=v2.1	1
cpa-miR169	CAGCCAAGAATGACTTGCCG	Phvul.011G211300.1	-0.103184	0.926558	-0.304943	0.99995	-0.279665	0.999168	-0.115942	0.959361	2	-1	1	20	1114	1133	CAGCCAAGAAUGACUUGCCG	::::: ::::::::::::	AGGCAAAUCAUUCUUGGCUC	Cleavage	pacid=37156022 locus=Phvul.011G211300 ID=Phvul.011G211300.1.v2.1 annot-version=v2.1	1
cpa-miR169	CAGCCAAGAATGACTTGCCG	Phvul.006G062200.2	0.113881	NA	-0.148117	0.99995	1.33749	0.426299	0.129257	0.978707	2	-1	1	20	1406	1425	CAGCCAAGAAUGACUUGCCG	:::::: ::::::::::::	CGGCAAAUCAUUCUUGGCUU	Cleavage	pacid=37173212 locus=Phvul.006G062200 ID=Phvul.006G062200.2.v2.1 annot-version=v2.1	1
cpa-miR169	CAGCCAAGAATGACTTGCCG	Phvul.011G211300.5	1.78763	NA	0.0244404	0.99995	-2.17209	0.971841	-0.216664	0.981609	2	-1	1	20	1135	1154	CAGCCAAGAAUGACUUGCCG	::::: ::::::::::::	AGGCAAAUCAUUCUUGGCUC	Cleavage	pacid=37156020 locus=Phvul.011G211300 ID=Phvul.011G211300.5.v2.1 annot-version=v2.1	1
cpa-miR169	CAGCCAAGAATGACTTGCCG	Phvul.011G211300.7	-0.658971	NA	-0.385317	0.99995	-0.553651	0.999168	0.0736859	0.98746	2	-1	1	20	1109	1128	CAGCCAAGAAUGACUUGCCG	::::: ::::::::::::	AGGCAAAUCAUUCUUGGCUC	Cleavage	pacid=37156024 locus=Phvul.011G211300 ID=Phvul.011G211300.7.v2.1 annot-version=v2.1	1
cpa-miR169	CAGCCAAGAATGACTTGCCG	Phvul.006G062200.1	-0.115161	0.821607	-0.00183502	0.99995	0.0549872	0.999168	0.0139028	0.989107	2	-1	1	20	1402	1421	CAGCCAAGAAUGACUUGCCG	:::::: ::::::::::::	CGGCAAAUCAUUCUUGGCUU	Cleavage	pacid=37173213 locus=Phvul.006G062200 ID=Phvul.006G062200.1.v2.1 annot-version=v2.1	1
cpa-miR169	CAGCCAAGAATGACTTGCCG	Phvul.011G211300.6	-1.37973	NA	#N/A	#N/A	#N/A	#N/A	0.96141	0.913798	2	-1	1	20	1046	1065	CAGCCAAGAAUGACUUGCCG	::::: ::::::::::::	AGGCAAAUCAUUCUUGGCUC	Cleavage	pacid=37156021 locus=Phvul.011G211300 ID=Phvul.011G211300.6.v2.1 annot-version=v2.1	1
cpa-miR169	CAGCCAAGAATGACTTGCCG	Phvul.007G208200.1	0.192006	0.661172	-0.0847105	0.99995	0.227457	0.98415	0.564309	0.75916	2.5	-1	1	20	1498	1517	CAGCCAAGAAUGACUUGCCG	.:: ::::::::::: ::::	UGGAAAGUCAUUCUUAGCUG	Cleavage	pacid=37166577 locus=Phvul.007G208200 ID=Phvul.007G208200.1.v2.1 annot-version=v2.1	1
cpa-miR169	CAGCCAAGAATGACTTGCCG	Phvul.008G035400.1	0.114562	0.807264	0.079788	0.99995	-0.0187552	0.999168	0.715282	0.0276319	3	-1	1	20	1679	1698	CAGCCAAGAAUGACUUGCCG	: :: :::::::::::::	AGACAUAUCAUUCUUGGCUG	Cleavage	pacid=37161173 locus=Phvul.008G035400 ID=Phvul.008G035400.1.v2.1 annot-version=v2.1	1
cpa-miR169	CAGCCAAGAATGACTTGCCG	Phvul.001G206550.2	#N/A	#N/A	#N/A	#N/A	0.742233	0.999168	0.591083	0.855484	3	-1	1	20	3038	3057	CAGCCAAGAAUGACUUGCCG	.::::::: ::: :::::::	UGGCAAGUGAUUAUUGGCUG	Cleavage	pacid=37169159 locus=Phvul.001G206550 ID=Phvul.001G206550.2.v2.1 annot-version=v2.1	1
cpa-miR169	CAGCCAAGAATGACTTGCCG	Phvul.001G206550.1	#N/A	#N/A	#N/A	#N/A	-0.568348	0.999168	0.0206143	0.998299	3	-1	1	20	3278	3297	CAGCCAAGAAUGACUUGCCG	.::::::: ::: :::::::	UGGCAAGUGAUUAUUGGCUG	Cleavage	pacid=37169158 locus=Phvul.001G206550 ID=Phvul.001G206550.1.v2.1 annot-version=v2.1	1
cpa-miR169	CAGCCAAGAATGACTTGCCG	Phvul.001G206550.3	#N/A	#N/A	#N/A	#N/A	#N/A	#N/A	#N/A	#N/A	3	-1	1	20	3188	3207	CAGCCAAGAAUGACUUGCCG	.::::::: ::: :::::::	UGGCAAGUGAUUAUUGGCUG	Cleavage	pacid=37169160 locus=Phvul.001G206550 ID=Phvul.001G206550.3.v2.1 annot-version=v2.1	1
cpa-miR8155	TAACCTGGCTCTGATACCA	Phvul.003G105000.1	-0.608101	NA	0.332464	0.99995	-0.439787	0.999168	-0.664962	0.775621	3	-1	1	19	799	817	UAACCUGGCUCUGAUACCA	:: ::..:::::::::::	AGGAAUUGGAGCCAGGUUA	Cleavage	pacid=37145661 locus=Phvul.003G105000 ID=Phvul.003G105000.1.v2.1 annot-version=v2.1	1
cpa-miR8155	TAACCTGGCTCTGATACCA	Phvul.003G105000.2	-0.234085	NA	0.497199	0.99995	-0.637846	0.976265	-0.322165	0.777026	3	-1	1	19	676	694	UAACCUGGCUCUGAUACCA	:: ::..:::::::::::	AGGAAUUGGAGCCAGGUUA	Cleavage	pacid=37145663 locus=Phvul.003G105000 ID=Phvul.003G105000.2.v2.1 annot-version=v2.1	1
cpa-miR8155	TAACCTGGCTCTGATACCA	Phvul.003G105000.5	0.211876	NA	-0.36009	0.99995	-0.0689003	0.999168	-0.13737	0.978603	3	-1	1	19	653	671	UAACCUGGCUCUGAUACCA	:: ::..:::::::::::	AGGAAUUGGAGCCAGGUUA	Cleavage	pacid=37145662 locus=Phvul.003G105000 ID=Phvul.003G105000.5.v2.1 annot-version=v2.1	1
gma-miR1511	AACCAGGCTCTGATACCATG	Phvul.006G164100.1	0.340791	0.290248	-0.016576	0.99995	0.418723	0.961445	0.413435	0.665047	2.5	-1	1	20	1206	1225	AACCAGGCUCUGAUACCAUG	::: :.::::.:.::::::	GAUGAUGUCAGGGUCUGGUU	Cleavage	pacid=37173299 locus=Phvul.006G164100 ID=Phvul.006G164100.1.v2.1 annot-version=v2.1	1
gma-miR1511	AACCAGGCTCTGATACCATG	Phvul.007G118500.1	-0.222613	0.523285	-0.00644559	0.99995	0.118081	0.999168	-0.219566	0.710288	3	-1	1	20	885	904	AACCAGGCUCUGAUACCAUG	.:::: :::: ::::::::	AGUGGUUUCAGUGCCUGGUU	Cleavage	pacid=37166428 locus=Phvul.007G118500 ID=Phvul.007G118500.1.v2.1 annot-version=v2.1	1
gma-miR1511	AACCAGGCTCTGATACCATG	Phvul.008G114300.1	-0.210403	0.833696	0.152612	0.99995	-0.772956	0.177051	-0.132574	0.91307	3	-1	1	20	1739	1758	AACCAGGCUCUGAUACCAUG	.:: : ::::.::::::::	AGUGUUCUCAGGGCCUGGUU	Cleavage	pacid=37159820 locus=Phvul.008G114300 ID=Phvul.008G114300.1.v2.1 annot-version=v2.1	1
gma-miR156k	TTGACAGAAGAGAGTGAGCAC	Phvul.001G262600.1	-0.184253	0.736657	0.00679504	0.99995	-0.1048	0.999168	-0.577523	0.810931	1	-1	1	21	1484	1504	UUGACAGAAGAGAGUGAGCAC	:::::: ::::::::::::::	GUGCUCUCUCUCUUCUGUCAA	Cleavage	pacid=37171031 locus=Phvul.001G262600 ID=Phvul.001G262600.1.v2.1 annot-version=v2.1	1
gma-miR156k	TTGACAGAAGAGAGTGAGCAC	Phvul.001G141000.1	0.395068	0.401668	0.248604	0.99995	0.00826413	0.999168	-0.265047	0.919627	1	-1	1	21	862	882	UUGACAGAAGAGAGUGAGCAC	:::::: ::::::::::::::	GUGCUCUCUCUCUUCUGUCAA	Cleavage	pacid=37170682 locus=Phvul.001G141000 ID=Phvul.001G141000.1.v2.1 annot-version=v2.1	1
gma-miR156k	TTGACAGAAGAGAGTGAGCAC	Phvul.007G258400.2	0.599299	NA	-0.815555	0.99995	#N/A	#N/A	-0.51818	NA	1	-1	1	21	806	826	UUGACAGAAGAGAGUGAGCAC	:::::: ::::::::::::::	GUGCUCUCUCUCUUCUGUCAA	Cleavage	pacid=37164671 locus=Phvul.007G258400 ID=Phvul.007G258400.2.v2.1 annot-version=v2.1	1
gma-miR156k	TTGACAGAAGAGAGTGAGCAC	Phvul.007G258400.1	1.03604	NA	0.730742	0.99995	#N/A	#N/A	#N/A	#N/A	1	-1	1	21	809	829	UUGACAGAAGAGAGUGAGCAC	:::::: ::::::::::::::	GUGCUCUCUCUCUUCUGUCAA	Cleavage	pacid=37164670 locus=Phvul.007G258400 ID=Phvul.007G258400.1.v2.1 annot-version=v2.1	1
gma-miR156k	TTGACAGAAGAGAGTGAGCAC	Phvul.007G258400.4	0.0193346	NA	1.35166	0.99995	#N/A	#N/A	#N/A	#N/A	1	-1	1	21	782	802	UUGACAGAAGAGAGUGAGCAC	:::::: ::::::::::::::	GUGCUCUCUCUCUUCUGUCAA	Cleavage	pacid=37164673 locus=Phvul.007G258400 ID=Phvul.007G258400.4.v2.1 annot-version=v2.1	1
gma-miR156k	TTGACAGAAGAGAGTGAGCAC	Phvul.007G258400.3	#N/A	#N/A	#N/A	#N/A	#N/A	#N/A	#N/A	#N/A	1	-1	1	21	785	805	UUGACAGAAGAGAGUGAGCAC	:::::: ::::::::::::::	GUGCUCUCUCUCUUCUGUCAA	Cleavage	pacid=37164672 locus=Phvul.007G258400 ID=Phvul.007G258400.3.v2.1 annot-version=v2.1	1
gma-miR156k	TTGACAGAAGAGAGTGAGCAC	Phvul.005G074000.1	#N/A	#N/A	#N/A	#N/A	#N/A	#N/A	#N/A	#N/A	1	-1	1	21	976	996	UUGACAGAAGAGAGUGAGCAC	::::: ::::::::::::::	AUGCUCCCUCUCUUCUGUCAA	Cleavage	pacid=37152333 locus=Phvul.005G074000 ID=Phvul.005G074000.1.v2.1 annot-version=v2.1	1
gma-miR156k	TTGACAGAAGAGAGTGAGCAC	Phvul.003G039600.1	-0.0146177	0.980337	0.0507908	0.99995	-0.0290578	0.999168	0.404573	0.803962	1.5	-1	1	21	1004	1024	UUGACAGAAGAGAGUGAGCAC	:::::: :::::::::::::.	GUGCUCUCUCUCUUCUGUCAG	Cleavage	pacid=37145923 locus=Phvul.003G039600 ID=Phvul.003G039600.1.v2.1 annot-version=v2.1	1
gma-miR156k	TTGACAGAAGAGAGTGAGCAC	Phvul.004G084300.1	-0.0790764	0.859173	0.314135	0.99995	-0.00961507	0.999168	0.603187	0.316466	2	-1	1	21	1687	1707	UUGACAGAAGAGAGUGAGCAC	:::::.::::::.:::::	AGGCUCAUUCUCUUUUGUCAU	Cleavage	pacid=37162059 locus=Phvul.004G084300 ID=Phvul.004G084300.1.v2.1 annot-version=v2.1	1
gma-miR156k	TTGACAGAAGAGAGTGAGCAC	Phvul.003G182900.1	-0.135094	0.816921	0.0824732	0.99995	-0.516537	0.576655	-0.236429	0.728641	2	-1	1	21	1907	1927	UUGACAGAAGAGAGUGAGCAC	:::::: :::::::::::::	GUGCUCUCUCUCUUCUGUCAU	Cleavage	pacid=37145136 locus=Phvul.003G182900 ID=Phvul.003G182900.1.v2.1 annot-version=v2.1	1
gma-miR156k	TTGACAGAAGAGAGTGAGCAC	Phvul.002G286000.2	1.99645	NA	-0.178252	0.99995	-0.132047	0.999168	#N/A	#N/A	2	-1	1	21	1460	1480	UUGACAGAAGAGAGUGAGCAC	:::::: :::::::::::::	GUGCUCUCUCUCUUCUGUCAU	Cleavage	pacid=37176457 locus=Phvul.002G286000 ID=Phvul.002G286000.2.v2.1 annot-version=v2.1	1
gma-miR156k	TTGACAGAAGAGAGTGAGCAC	Phvul.002G286000.1	-1.55724	NA	0.0481816	0.99995	#N/A	#N/A	#N/A	#N/A	2	-1	1	21	1527	1547	UUGACAGAAGAGAGUGAGCAC	:::::: :::::::::::::	GUGCUCUCUCUCUUCUGUCAU	Cleavage	pacid=37176456 locus=Phvul.002G286000 ID=Phvul.002G286000.1.v2.1 annot-version=v2.1	1
gma-miR156k	TTGACAGAAGAGAGTGAGCAC	Phvul.009G165100.5	0.935308	NA	-0.597888	0.99995	#N/A	#N/A	#N/A	#N/A	2	-1	1	21	1083	1103	UUGACAGAAGAGAGUGAGCAC	:::::: :::::::::::::	GUGCUCUCUCUCUUCUGUCAU	Cleavage	pacid=37150738 locus=Phvul.009G165100 ID=Phvul.009G165100.5.v2.1 annot-version=v2.1	1
gma-miR156k	TTGACAGAAGAGAGTGAGCAC	Phvul.009G165100.2	-6.15716	NA	#N/A	#N/A	#N/A	#N/A	#N/A	#N/A	2	-1	1	21	1194	1214	UUGACAGAAGAGAGUGAGCAC	:::::: :::::::::::::	GUGCUCUCUCUCUUCUGUCAU	Cleavage	pacid=37150737 locus=Phvul.009G165100 ID=Phvul.009G165100.2.v2.1 annot-version=v2.1	1
gma-miR156k	TTGACAGAAGAGAGTGAGCAC	Phvul.009G165100.4	#N/A	#N/A	#N/A	#N/A	#N/A	#N/A	#N/A	#N/A	2	-1	1	21	1341	1361	UUGACAGAAGAGAGUGAGCAC	:::::: :::::::::::::	GUGCUCUCUCUCUUCUGUCAU	Cleavage	pacid=37150735 locus=Phvul.009G165100 ID=Phvul.009G165100.4.v2.1 annot-version=v2.1	1
gma-miR156k	TTGACAGAAGAGAGTGAGCAC	Phvul.009G165100.1	#N/A	#N/A	#N/A	#N/A	#N/A	#N/A	#N/A	#N/A	2	-1	1	21	1326	1346	UUGACAGAAGAGAGUGAGCAC	:::::: :::::::::::::	GUGCUCUCUCUCUUCUGUCAU	Cleavage	pacid=37150736 locus=Phvul.009G165100 ID=Phvul.009G165100.1.v2.1 annot-version=v2.1	1
gma-miR156k	TTGACAGAAGAGAGTGAGCAC	Phvul.008G157100.1	#N/A	#N/A	#N/A	#N/A	#N/A	#N/A	#N/A	#N/A	2	-1	1	21	1117	1137	UUGACAGAAGAGAGUGAGCAC	:::::: :::::::::::::	GUGCUCUCUCUCUUCUGUCAU	Cleavage	pacid=37159641 locus=Phvul.008G157100 ID=Phvul.008G157100.1.v2.1 annot-version=v2.1	1
gma-miR156k	TTGACAGAAGAGAGTGAGCAC	Phvul.009G165100.3	#N/A	#N/A	#N/A	#N/A	#N/A	#N/A	#N/A	#N/A	2	-1	1	21	1253	1273	UUGACAGAAGAGAGUGAGCAC	:::::: :::::::::::::	GUGCUCUCUCUCUUCUGUCAU	Cleavage	pacid=37150734 locus=Phvul.009G165100 ID=Phvul.009G165100.3.v2.1 annot-version=v2.1	1
gma-miR156k	TTGACAGAAGAGAGTGAGCAC	Phvul.005G101900.1	#N/A	#N/A	#N/A	#N/A	#N/A	#N/A	#N/A	#N/A	2	-1	1	21	786	806	UUGACAGAAGAGAGUGAGCAC	::::: :::::::::::::	UUGCUCUCUCUCUUCUGUCAU	Cleavage	pacid=37153676 locus=Phvul.005G101900 ID=Phvul.005G101900.1.v2.1 annot-version=v2.1	1
gma-miR156k	TTGACAGAAGAGAGTGAGCAC	Phvul.010G056200.1	#N/A	#N/A	#N/A	#N/A	#N/A	#N/A	#N/A	#N/A	2	-1	1	21	1106	1126	UUGACAGAAGAGAGUGAGCAC	: :::: :::::::::::::	GCGCUCUCUCUCUUCUGUCAU	Cleavage	pacid=37143862 locus=Phvul.010G056200 ID=Phvul.010G056200.1.v2.1 annot-version=v2.1	1
gma-miR156k	TTGACAGAAGAGAGTGAGCAC	Phvul.011G164800.1	#N/A	#N/A	#N/A	#N/A	#N/A	#N/A	#N/A	#N/A	2	-1	1	21	667	687	UUGACAGAAGAGAGUGAGCAC	:::: :::::::::::::	AAGCUCUCUCUCUUCUGUCAC	Cleavage	pacid=37156382 locus=Phvul.011G164800 ID=Phvul.011G164800.1.v2.1 annot-version=v2.1	1
gma-miR156k	TTGACAGAAGAGAGTGAGCAC	Phvul.001G091400.1	0.0445228	0.944469	-0.0195389	0.99995	-0.157372	0.999168	-0.319931	0.726587	2.5	-1	1	21	1181	1201	UUGACAGAAGAGAGUGAGCAC	:::::: :: :::::::::::	GUGCUCUCUAUCUUCUGUCAA	Cleavage	pacid=37170885 locus=Phvul.001G091400 ID=Phvul.001G091400.1.v2.1 annot-version=v2.1	1
gma-miR156k	TTGACAGAAGAGAGTGAGCAC	Phvul.001G051200.2	-0.0605268	0.938753	0.192035	0.99995	-0.329439	0.911895	0.329096	0.763009	2.5	-1	1	21	319	339	UUGACAGAAGAGAGUGAGCAC	: :: ::.:::::::::::	UAGAUCUCUUUCUUCUGUCAA	Cleavage	pacid=37171009 locus=Phvul.001G051200 ID=Phvul.001G051200.2.v2.1 annot-version=v2.1	1
gma-miR156k	TTGACAGAAGAGAGTGAGCAC	Phvul.001G051200.1	-1.37575	0.304709	-0.333445	0.99995	-0.309224	0.999168	0.146441	0.9622	2.5	-1	1	21	299	319	UUGACAGAAGAGAGUGAGCAC	: :: ::.:::::::::::	UAGAUCUCUUUCUUCUGUCAA	Cleavage	pacid=37171007 locus=Phvul.001G051200 ID=Phvul.001G051200.1.v2.1 annot-version=v2.1	1
gma-miR156k	TTGACAGAAGAGAGTGAGCAC	Phvul.006G059218.2	-0.11247	0.860397	-0.0984058	0.99995	-0.439463	0.379382	0.00428039	0.996609	2.5	-1	1	21	57	77	UUGACAGAAGAGAGUGAGCAC	::: :::::::::::::.	UCUCUCUCUCUCUUCUGUCAG	Cleavage	pacid=37173341 locus=Phvul.006G059218 ID=Phvul.006G059218.2.v2.1 annot-version=v2.1	1
gma-miR156k	TTGACAGAAGAGAGTGAGCAC	Phvul.002G230300.4	1.09872	NA	-0.525714	0.99995	0.904996	0.935089	#N/A	#N/A	2.5	-1	1	21	692	712	UUGACAGAAGAGAGUGAGCAC	::::: :: :::::::::::	UUGCUCUCUAUCUUCUGUCAA	Cleavage	pacid=37175153 locus=Phvul.002G230300 ID=Phvul.002G230300.4.v2.1 annot-version=v2.1	1
gma-miR156k	TTGACAGAAGAGAGTGAGCAC	Phvul.002G230300.3	#N/A	#N/A	#N/A	#N/A	#N/A	#N/A	#N/A	#N/A	2.5	-1	1	21	727	747	UUGACAGAAGAGAGUGAGCAC	::::: :: :::::::::::	UUGCUCUCUAUCUUCUGUCAA	Cleavage	pacid=37175152 locus=Phvul.002G230300 ID=Phvul.002G230300.3.v2.1 annot-version=v2.1	1
gma-miR156k	TTGACAGAAGAGAGTGAGCAC	Phvul.006G059218.1	#N/A	#N/A	#N/A	#N/A	#N/A	#N/A	#N/A	#N/A	2.5	-1	1	21	50	70	UUGACAGAAGAGAGUGAGCAC	::: :::::::::::::.	UCUCUCUCUCUCUUCUGUCAG	Cleavage	pacid=37173340 locus=Phvul.006G059218 ID=Phvul.006G059218.1.v2.1 annot-version=v2.1	1
gma-miR156k	TTGACAGAAGAGAGTGAGCAC	Phvul.002G171000.1	#N/A	#N/A	#N/A	#N/A	#N/A	#N/A	#N/A	#N/A	2.5	-1	1	21	1555	1575	UUGACAGAAGAGAGUGAGCAC	:::. ::.::::.::::::	UAGCUUCCUUUCUUUUGUCAA	Cleavage	pacid=37174879 locus=Phvul.002G171000 ID=Phvul.002G171000.1.v2.1 annot-version=v2.1	1
gma-miR156k	TTGACAGAAGAGAGTGAGCAC	Phvul.009G196200.1	0.631318	NA	0.300841	0.99995	-0.153947	0.999168	0.493246	0.236315	3	-1	1	21	357	377	UUGACAGAAGAGAGUGAGCAC	: :::.:::::::::::::	GCGCUUACUCUCUUCUGUCUC	Cleavage	pacid=37148697 locus=Phvul.009G196200 ID=Phvul.009G196200.1.v2.1 annot-version=v2.1	1
gma-miR156k	TTGACAGAAGAGAGTGAGCAC	Phvul.002G123800.1	0.0248093	0.996204	0.0885201	0.99995	0.0802757	0.999168	0.794661	0.458226	3	-1	1	21	1006	1026	UUGACAGAAGAGAGUGAGCAC	:: ::::.::::::::: :	UCGCCCACUUUCUUCUGUCCA	Cleavage	pacid=37177036 locus=Phvul.002G123800 ID=Phvul.002G123800.1.v2.1 annot-version=v2.1	1
gma-miR156k	TTGACAGAAGAGAGTGAGCAC	Phvul.001G142100.1	-0.0747203	0.750754	0.0099569	0.99995	-0.154258	0.999168	-0.134065	0.609439	3	-1	1	21	376	396	UUGACAGAAGAGAGUGAGCAC	:::::.:::::: :::::	CCGCUCAUUCUCUUAUGUCAU	Cleavage	pacid=37170998 locus=Phvul.001G142100 ID=Phvul.001G142100.1.v2.1 annot-version=v2.1	1
gma-miR156k	TTGACAGAAGAGAGTGAGCAC	Phvul.008G185300.1	-0.397298	0.139239	-0.107842	0.99995	-0.235401	0.845131	-0.234759	0.707391	3	-1	1	21	192	212	UUGACAGAAGAGAGUGAGCAC	::: :::::::::::::	UCUCUCUCUCUCUUCUGUCAU	Cleavage	pacid=37159640 locus=Phvul.008G185300 ID=Phvul.008G185300.1.v2.1 annot-version=v2.1	1
gma-miR156k	TTGACAGAAGAGAGTGAGCAC	Phvul.003G202100.1	-0.574097	0.267707	-0.227392	0.99995	-1.5153	0.755768	-0.493475	0.87291	3	-1	1	21	1632	1652	UUGACAGAAGAGAGUGAGCAC	.:::::::::::: ::::	UCAUUCACUCUCUUCUCUCAA	Cleavage	pacid=37147649 locus=Phvul.003G202100 ID=Phvul.003G202100.1.v2.1 annot-version=v2.1	1
gma-miR156k	TTGACAGAAGAGAGTGAGCAC	Phvul.007G272500.1	-0.306384	NA	0.00634048	0.99995	-0.131477	0.999168	-0.324427	0.900405	3	-1	1	21	38	57	UUGACAGAAGAGAGUGAGCAC	::.:: ::.:::::::::::	UUGUUC-CUUUCUUCUGUCAA	Cleavage	pacid=37164433 locus=Phvul.007G272500 ID=Phvul.007G272500.1.v2.1 annot-version=v2.1	1
gma-miR156k	TTGACAGAAGAGAGTGAGCAC	Phvul.007G259050.1	-0.362978	NA	0.541559	0.99995	-0.183521	0.999168	0.0824722	NA	3	-1	1	21	251	271	UUGACAGAAGAGAGUGAGCAC	:::::: :.::::: :::::	CUGCUCAAUUUCUUCAGUCAA	Cleavage	pacid=37164713 locus=Phvul.007G259050 ID=Phvul.007G259050.1.v2.1 annot-version=v2.1	2
gma-miR156k	TTGACAGAAGAGAGTGAGCAC	Phvul.002G123800.2	0.18975	0.951648	-3.43365	0.99995	#N/A	#N/A	1.92534	NA	3	-1	1	21	1006	1026	UUGACAGAAGAGAGUGAGCAC	:: ::::.::::::::: :	UCGCCCACUUUCUUCUGUCCA	Cleavage	pacid=37177037 locus=Phvul.002G123800 ID=Phvul.002G123800.2.v2.1 annot-version=v2.1	1
gma-miR156k	TTGACAGAAGAGAGTGAGCAC	Phvul.006G109400.1	-0.207746	NA	-0.547328	0.99995	0.091804	0.999168	#N/A	#N/A	3	-1	1	21	2164	2184	UUGACAGAAGAGAGUGAGCAC	:::::.:.::::::: ::.	AAGCUCAUUUUCUUCUGCCAG	Cleavage	pacid=37172770 locus=Phvul.006G109400 ID=Phvul.006G109400.1.v2.1 annot-version=v2.1	1
gma-miR156k	TTGACAGAAGAGAGTGAGCAC	Phvul.001G247300.1	#N/A	#N/A	#N/A	#N/A	#N/A	#N/A	#N/A	#N/A	3	-1	1	21	623	643	UUGACAGAAGAGAGUGAGCAC	::: .::.::::.:::::.	UAGCUGGCUUUCUUUUGUCAG	Cleavage	pacid=37169885 locus=Phvul.001G247300 ID=Phvul.001G247300.1.v2.1 annot-version=v2.1	1
gma-miR159d	AGCTGCTTAGCTATGGATCCC	Phvul.008G166700.3	-0.217084	NA	-0.416898	0.99995	0.189052	0.999168	-0.533998	0.806822	3	-1	1	21	1384	1404	AGCUGCUUAGCUAUGGAUCCC	:: ::::.:::::: ::::	UAGAGCCAUGGCUAAGAAGCU	Cleavage	pacid=37158263 locus=Phvul.008G166700 ID=Phvul.008G166700.3.v2.1 annot-version=v2.1	1
gma-miR159d	AGCTGCTTAGCTATGGATCCC	Phvul.008G137400.1	0.182942	0.84285	-0.343801	0.99995	0.248262	0.999168	-0.113007	0.96682	3	-1	1	21	669	689	AGCUGCUUAGCUAUGGAUCCC	::: : :.:::::::::.:	CUGAUACCUGGCUAAGCAGUU	Cleavage	pacid=37160987 locus=Phvul.008G137400 ID=Phvul.008G137400.1.v2.1 annot-version=v2.1	1
gma-miR159d	AGCTGCTTAGCTATGGATCCC	Phvul.008G137400.3	#N/A	#N/A	#N/A	#N/A	#N/A	#N/A	#N/A	#N/A	3	-1	1	21	331	351	AGCUGCUUAGCUAUGGAUCCC	::: : :.:::::::::.:	CUGAUACCUGGCUAAGCAGUU	Cleavage	pacid=37160989 locus=Phvul.008G137400 ID=Phvul.008G137400.3.v2.1 annot-version=v2.1	1
gma-miR159d	AGCTGCTTAGCTATGGATCCC	Phvul.008G137400.2	#N/A	#N/A	#N/A	#N/A	#N/A	#N/A	#N/A	#N/A	3	-1	1	21	913	933	AGCUGCUUAGCUAUGGAUCCC	::: : :.:::::::::.:	CUGAUACCUGGCUAAGCAGUU	Cleavage	pacid=37160988 locus=Phvul.008G137400 ID=Phvul.008G137400.2.v2.1 annot-version=v2.1	1
gma-miR166a-5p	GGAATGTTGTCTGGCTCGAGG	Phvul.007G242000.1	#N/A	#N/A	#N/A	#N/A	#N/A	#N/A	#N/A	#N/A	2.5	-1	1	21	393	413	GGAAUGUUGUCUGGCUCGAGG	.::: : :::::::::::::.	UCUCAAACCAGACAACAUUCU	Cleavage	pacid=37163976 locus=Phvul.007G242000 ID=Phvul.007G242000.1.v2.1 annot-version=v2.1	1
gma-miR166a-5p	GGAATGTTGTCTGGCTCGAGG	Phvul.010G100400.1	0.146208	0.860469	-0.137015	0.99995	-0.613216	0.774616	0.342777	0.174821	3	-1	1	21	1794	1814	GGAAUGUUGUCUGGCUCGAGG	:: ::::::: :::::::.	UAUCAAGCCAGAGAACAUUCU	Cleavage	pacid=37142319 locus=Phvul.010G100400 ID=Phvul.010G100400.1.v2.1 annot-version=v2.1	1
gma-miR166a-5p	GGAATGTTGTCTGGCTCGAGG	Phvul.009G194900.1	0.0875166	0.920956	-0.149797	0.99995	-0.0153604	0.999168	-0.00932762	0.99572	3	-1	1	21	1267	1287	GGAAUGUUGUCUGGCUCGAGG	..:: ::.::::.:.::::.:	UUUCCAGUCAGAUAGCAUUUC	Cleavage	pacid=37149047 locus=Phvul.009G194900 ID=Phvul.009G194900.1.v2.1 annot-version=v2.1	1
gma-miR166a-5p	GGAATGTTGTCTGGCTCGAGG	Phvul.007G259400.1	-0.0970745	NA	0.393163	0.99995	0.646844	0.937699	0.500448	NA	3	-1	1	21	383	403	GGAAUGUUGUCUGGCUCGAGG	: ::.:.::::..:::::::	GCCCGGGUCAGAUGACAUUCC	Cleavage	pacid=37165892 locus=Phvul.007G259400 ID=Phvul.007G259400.1.v2.1 annot-version=v2.1	1
gma-miR166a-5p	GGAATGTTGTCTGGCTCGAGG	Phvul.009G194900.2	#N/A	#N/A	#N/A	#N/A	#N/A	#N/A	#N/A	#N/A	3	-1	1	21	1267	1287	GGAAUGUUGUCUGGCUCGAGG	..:: ::.::::.:.::::.:	UUUCCAGUCAGAUAGCAUUUC	Cleavage	pacid=37149048 locus=Phvul.009G194900 ID=Phvul.009G194900.2.v2.1 annot-version=v2.1	1
gma-miR166i-5p	GGAATGTCGTCTGGTTCGAG	Phvul.003G148200.1	-0.425819	0.522717	0.133465	0.99995	0.416633	0.521459	-0.423396	0.386574	3	-1	1	20	1166	1185	GGAAUGUCGUCUGGUUCGAG	.::::.:::.:::::::.	ACUGAACUAGAUGACAUUCU	Cleavage	pacid=37147317 locus=Phvul.003G148200 ID=Phvul.003G148200.1.v2.1 annot-version=v2.1	1
gma-miR166i-5p	GGAATGTCGTCTGGTTCGAG	Phvul.007G250900.1	-0.20058	0.271558	0.185957	0.99995	-0.164523	0.995784	-0.105909	0.901977	3	-1	1	20	391	410	GGAAUGUCGUCUGGUUCGAG	:.::::::::.::.::: :	AUUGAACCAGAUGAUAUUGC	Cleavage	pacid=37166807 locus=Phvul.007G250900 ID=Phvul.007G250900.1.v2.1 annot-version=v2.1	1
gma-miR166i-5p	GGAATGTCGTCTGGTTCGAG	Phvul.007G259400.1	-0.0970745	NA	0.393163	0.99995	0.646844	0.937699	0.500448	NA	3	-1	1	20	384	403	GGAAUGUCGUCUGGUUCGAG	: ::...::::.::::::::	CCCGGGUCAGAUGACAUUCC	Cleavage	pacid=37165892 locus=Phvul.007G259400 ID=Phvul.007G259400.1.v2.1 annot-version=v2.1	1
gma-miR166i-5p	GGAATGTCGTCTGGTTCGAG	Phvul.007G242000.1	#N/A	#N/A	#N/A	#N/A	#N/A	#N/A	#N/A	#N/A	3	-1	1	20	394	413	GGAAUGUCGUCUGGUUCGAG	::: :::::::: ::::::.	CUCAAACCAGACAACAUUCU	Cleavage	pacid=37163976 locus=Phvul.007G242000 ID=Phvul.007G242000.1.v2.1 annot-version=v2.1	1
gma-miR166i-5p	GGAATGTCGTCTGGTTCGAG	Phvul.001G197700.1	#N/A	#N/A	#N/A	#N/A	#N/A	#N/A	#N/A	#N/A	3	-1	1	20	961	980	GGAAUGUCGUCUGGUUCGAG	.:: ::::::..::::::..	UUCAAACCAGGUGACAUUUU	Cleavage	pacid=37167751 locus=Phvul.001G197700 ID=Phvul.001G197700.1.v2.1 annot-version=v2.1	1
gma-miR166p	TCGGACCAGGCTTCATTCCC	Phvul.005G166900.1	0.117418	0.674211	-0.0565643	0.99995	-0.0846491	0.999168	0.344195	0.490618	0.5	-1	1	20	1306	1325	UCGGACCAGGCUUCAUUCCC	::::::::::::::::::.	UGGAAUGAAGCCUGGUCCGG	Cleavage	pacid=37153085 locus=Phvul.005G166900 ID=Phvul.005G166900.1.v2.1 annot-version=v2.1	1
gma-miR166p	TCGGACCAGGCTTCATTCCC	Phvul.010G146200.1	-0.0236616	0.950096	0.134694	0.99995	0.0622747	0.999168	0.13334	0.890258	0.5	-1	1	20	1021	1040	UCGGACCAGGCUUCAUUCCC	::::::::::::::::::.	UGGAAUGAAGCCUGGUCCGG	Cleavage	pacid=37142532 locus=Phvul.010G146200 ID=Phvul.010G146200.1.v2.1 annot-version=v2.1	1
gma-miR166p	TCGGACCAGGCTTCATTCCC	Phvul.009G110500.1	0.223201	0.63167	0.0913037	0.99995	0.294008	0.999168	0.776455	0.28749	1	-1	1	20	854	873	UCGGACCAGGCUUCAUUCCC	::.:::::::::::::::.	CGGGAUGAAGCCUGGUCCGG	Cleavage	pacid=37149791 locus=Phvul.009G110500 ID=Phvul.009G110500.1.v2.1 annot-version=v2.1	1
gma-miR166p	TCGGACCAGGCTTCATTCCC	Phvul.006G128600.1	0.324677	0.251648	0.0418374	0.99995	0.230957	0.999168	0.792313	0.51191	1	-1	1	20	1041	1060	UCGGACCAGGCUUCAUUCCC	::.:::::::::::::::.	UGGGAUGAAGCCUGGUCCGG	Cleavage	pacid=37173618 locus=Phvul.006G128600 ID=Phvul.006G128600.1.v2.1 annot-version=v2.1	1
gma-miR166p	TCGGACCAGGCTTCATTCCC	Phvul.011G079800.1	-0.16198	0.56556	0.119337	0.99995	-0.068586	0.999168	0.128423	0.87291	1	-1	1	20	1357	1376	UCGGACCAGGCUUCAUUCCC	::.:::::::::::::::.	UGGGAUGAAGCCUGGUCCGG	Cleavage	pacid=37156981 locus=Phvul.011G079800 ID=Phvul.011G079800.1.v2.1 annot-version=v2.1	1
gma-miR166p	TCGGACCAGGCTTCATTCCC	Phvul.002G246800.1	0.353824	0.340066	0.0502013	0.99995	0.0963314	0.999168	-0.0147375	0.992068	1	-1	1	20	1055	1074	UCGGACCAGGCUUCAUUCCC	::.:::::::::::::::.	UGGGAUGAAGCCUGGUCCGG	Cleavage	pacid=37178586 locus=Phvul.002G246800 ID=Phvul.002G246800.1.v2.1 annot-version=v2.1	1
gma-miR166u	TCTCGGACCAGGCTTCATTC	Phvul.010G049800.1	#N/A	#N/A	#N/A	#N/A	#N/A	#N/A	#N/A	#N/A	2.5	-1	1	20	5	24	UCUCGGACCAGGCUUCAUUC	::::::::.:::: .::::	UAAUGAAGCUUGGUGUGAGA	Cleavage	pacid=37143687 locus=Phvul.010G049800 ID=Phvul.010G049800.1.v2.1 annot-version=v2.1	1
gma-miR166u	TCTCGGACCAGGCTTCATTC	Phvul.005G166900.1	0.117418	0.674211	-0.0565643	0.99995	-0.0846491	0.999168	0.344195	0.490618	3	-1	1	20	1308	1327	UCUCGGACCAGGCUUCAUUC	:::::::::::::::::.	GAAUGAAGCCUGGUCCGGAU	Cleavage	pacid=37153085 locus=Phvul.005G166900 ID=Phvul.005G166900.1.v2.1 annot-version=v2.1	1
gma-miR166u	TCTCGGACCAGGCTTCATTC	Phvul.007G178300.1	-2.82991	NA	-0.088765	0.99995	-0.313929	0.999168	-0.669723	0.643588	3	-1	1	20	11	30	UCUCGGACCAGGCUUCAUUC	::::: :.:::::.:::::	GAAUGUCGUCUGGUUCGAGA	Cleavage	pacid=37166304 locus=Phvul.007G178300 ID=Phvul.007G178300.1.v2.1 annot-version=v2.1	1
gma-miR166u	TCTCGGACCAGGCTTCATTC	Phvul.010G146200.1	-0.0236616	0.950096	0.134694	0.99995	0.0622747	0.999168	0.13334	0.890258	3	-1	1	20	1023	1042	UCUCGGACCAGGCUUCAUUC	:::::::::::::::::.	GAAUGAAGCCUGGUCCGGAU	Cleavage	pacid=37142532 locus=Phvul.010G146200 ID=Phvul.010G146200.1.v2.1 annot-version=v2.1	1
gma-miR166u	TCTCGGACCAGGCTTCATTC	Phvul.001G189400.1	-0.737443	NA	0.216886	0.99995	#N/A	#N/A	#N/A	#N/A	3	-1	1	20	484	503	UCUCGGACCAGGCUUCAUUC	:.::::::..:::::: :::	GGAUGAAGUUUGGUCCCAGA	Cleavage	pacid=37170405 locus=Phvul.001G189400 ID=Phvul.001G189400.1.v2.1 annot-version=v2.1	1
gma-miR166u	TCTCGGACCAGGCTTCATTC	Phvul.007G178300.10	#N/A	#N/A	#N/A	#N/A	-1.03767	0.999168	#N/A	#N/A	3	-1	1	20	11	30	UCUCGGACCAGGCUUCAUUC	::::: :.:::::.:::::	GAAUGUCGUCUGGUUCGAGA	Cleavage	pacid=37166303 locus=Phvul.007G178300 ID=Phvul.007G178300.10.v2.1 annot-version=v2.1	1
gma-miR166u	TCTCGGACCAGGCTTCATTC	Phvul.007G229600.1	#N/A	#N/A	#N/A	#N/A	#N/A	#N/A	#N/A	#N/A	3	-1	1	20	495	514	UCUCGGACCAGGCUUCAUUC	:.: ::.:..::::::::::	GGACGAGGUUUGGUCCGAGA	Cleavage	pacid=37167538 locus=Phvul.007G229600 ID=Phvul.007G229600.1.v2.1 annot-version=v2.1	1
gma-miR167g	TGAAGCTGCCAGCATGATCTGA	Phvul.011G211200.1	-0.741322	7.88854e-05	0.255232	0.99995	-0.110356	0.999168	-0.00188104	0.998004	1.5	-1	1	22	1843	1864	UGAAGCUGCCAGCAUGAUCUGA	::: :::.:::::::::::	UGUGAUAAUGUUGGCAGCUUCA	Cleavage	pacid=37156219 locus=Phvul.011G211200 ID=Phvul.011G211200.1.v2.1 annot-version=v2.1	1
gma-miR167g	TGAAGCTGCCAGCATGATCTGA	Phvul.003G267400.1	#N/A	#N/A	#N/A	#N/A	#N/A	#N/A	0.740616	0.270009	2	-1	1	22	591	612	UGAAGCUGCCAGCAUGAUCUGA	:::.:::::::..:::::.	AUCGAUUAUGCUGGUGGCUUCG	Cleavage	pacid=37147538 locus=Phvul.003G267400 ID=Phvul.003G267400.1.v2.1 annot-version=v2.1	1
gma-miR167g	TGAAGCTGCCAGCATGATCTGA	Phvul.010G099000.1	-0.230469	0.66596	0.154827	0.99995	-0.115227	0.999168	-0.0896642	0.898543	2.5	-1	1	22	555	576	UGAAGCUGCCAGCAUGAUCUGA	::::::::::::::: ::	AGGUAUCAUGCUGGCAGCUGCA	Cleavage	pacid=37144260 locus=Phvul.010G099000 ID=Phvul.010G099000.1.v2.1 annot-version=v2.1	1
gma-miR167g	TGAAGCTGCCAGCATGATCTGA	Phvul.008G142400.2	0.533789	0.846267	0.893055	0.99995	-0.225121	0.999168	0.392173	0.973912	2.5	-1	1	22	508	529	UGAAGCUGCCAGCAUGAUCUGA	::::::::::::::: ::	AGGUAUCAUGCUGGCAGCUGCA	Cleavage	pacid=37158856 locus=Phvul.008G142400 ID=Phvul.008G142400.2.v2.1 annot-version=v2.1	1
gma-miR167g	TGAAGCTGCCAGCATGATCTGA	Phvul.008G142400.3	#N/A	#N/A	-0.0140755	0.99995	1.03456	0.974055	0.281759	0.983325	2.5	-1	1	22	432	453	UGAAGCUGCCAGCAUGAUCUGA	::::::::::::::: ::	AGGUAUCAUGCUGGCAGCUGCA	Cleavage	pacid=37158857 locus=Phvul.008G142400 ID=Phvul.008G142400.3.v2.1 annot-version=v2.1	1
gma-miR167g	TGAAGCTGCCAGCATGATCTGA	Phvul.008G142400.1	-0.618202	0.86788	0.432358	0.99995	-1.32632	0.318212	-0.268888	0.989107	2.5	-1	1	22	605	626	UGAAGCUGCCAGCAUGAUCUGA	::::::::::::::: ::	AGGUAUCAUGCUGGCAGCUGCA	Cleavage	pacid=37158855 locus=Phvul.008G142400 ID=Phvul.008G142400.1.v2.1 annot-version=v2.1	1
gma-miR167g	TGAAGCTGCCAGCATGATCTGA	Phvul.008G142400.7	-1.53788	0.026289	-0.28119	0.99995	-1.00525	0.9209	0.0234005	0.994664	2.5	-1	1	22	464	485	UGAAGCUGCCAGCAUGAUCUGA	::::::::::::::: ::	AGGUAUCAUGCUGGCAGCUGCA	Cleavage	pacid=37158861 locus=Phvul.008G142400 ID=Phvul.008G142400.7.v2.1 annot-version=v2.1	1
gma-miR167g	TGAAGCTGCCAGCATGATCTGA	Phvul.008G142400.4	-1.89734	NA	#N/A	#N/A	-0.841423	0.999168	-0.624099	0.978707	2.5	-1	1	22	415	436	UGAAGCUGCCAGCAUGAUCUGA	::::::::::::::: ::	AGGUAUCAUGCUGGCAGCUGCA	Cleavage	pacid=37158858 locus=Phvul.008G142400 ID=Phvul.008G142400.4.v2.1 annot-version=v2.1	1
gma-miR167g	TGAAGCTGCCAGCATGATCTGA	Phvul.008G142400.6	#N/A	#N/A	#N/A	#N/A	#N/A	#N/A	#N/A	#N/A	2.5	-1	1	22	415	436	UGAAGCUGCCAGCAUGAUCUGA	::::::::::::::: ::	AGGUAUCAUGCUGGCAGCUGCA	Cleavage	pacid=37158860 locus=Phvul.008G142400 ID=Phvul.008G142400.6.v2.1 annot-version=v2.1	1
gma-miR167g	TGAAGCTGCCAGCATGATCTGA	Phvul.008G142400.5	#N/A	#N/A	#N/A	#N/A	#N/A	#N/A	#N/A	#N/A	2.5	-1	1	22	432	453	UGAAGCUGCCAGCAUGAUCUGA	::::::::::::::: ::	AGGUAUCAUGCUGGCAGCUGCA	Cleavage	pacid=37158859 locus=Phvul.008G142400 ID=Phvul.008G142400.5.v2.1 annot-version=v2.1	1
gma-miR167g	TGAAGCTGCCAGCATGATCTGA	Phvul.002G118300.1	-0.273475	0.723232	0.127798	0.99995	-0.0484211	0.999168	0.287091	0.882923	3	-1	1	22	839	859	UGAAGCUGCCAGCAUGAUCUGA	.:::: ::.:::.:::::::	CGGGAUC-UGUUGGUAGCUUCA	Cleavage	pacid=37175777 locus=Phvul.002G118300 ID=Phvul.002G118300.1.v2.1 annot-version=v2.1	1
gma-miR167g	TGAAGCTGCCAGCATGATCTGA	Phvul.009G151500.1	-0.0996384	0.907862	-0.654409	0.99995	-0.370919	0.999168	-0.111405	0.978707	3	-1	1	22	656	677	UGAAGCUGCCAGCAUGAUCUGA	:: .::.:::::::::::	CGCAAUGGUGUUGGCAGCUUCA	Cleavage	pacid=37151576 locus=Phvul.009G151500 ID=Phvul.009G151500.1.v2.1 annot-version=v2.1	1
gma-miR168b	TCGCTTGGTGCAGGTCGGG	Phvul.004G142900.1	0.0418649	0.829822	0.0817679	0.99995	0.137185	0.992654	-0.0773998	0.87291	2.5	-1	1	19	580	598	UCGCUUGGUGCAGGUCGGG	::::: ::::::::::: :	CCCGAGCUGCACCAAGCAA	Cleavage	pacid=37163844 locus=Phvul.004G142900 ID=Phvul.004G142900.1.v2.1 annot-version=v2.1	1
gma-miR168b	TCGCTTGGTGCAGGTCGGG	Phvul.002G256200.1	-0.46611	NA	-0.0763698	0.99995	-0.551971	0.991854	0.246551	0.954493	2.5	-1	1	19	1509	1527	UCGCUUGGUGCAGGUCGGG	::: :::::::.::::::	CCCAUCCUGCACUAAGCGA	Cleavage	pacid=37174819 locus=Phvul.002G256200 ID=Phvul.002G256200.1.v2.1 annot-version=v2.1	1
gma-miR168b	TCGCTTGGTGCAGGTCGGG	Phvul.002G256200.2	#N/A	#N/A	#N/A	#N/A	#N/A	#N/A	#N/A	#N/A	2.5	-1	1	19	1413	1431	UCGCUUGGUGCAGGUCGGG	::: :::::::.::::::	CCCAUCCUGCACUAAGCGA	Cleavage	pacid=37174820 locus=Phvul.002G256200 ID=Phvul.002G256200.2.v2.1 annot-version=v2.1	1
gma-miR168b	TCGCTTGGTGCAGGTCGGG	Phvul.L001605.1	-0.514517	0.220109	0.241649	0.99995	-0.0638677	0.999168	-0.357513	0.734842	3	-1	1	19	1211	1229	UCGCUUGGUGCAGGUCGGG	.:: ..::::::::::.::	UCCCGUCUGCACCAAGUGA	Cleavage	pacid=37174325 locus=Phvul.L001605 ID=Phvul.L001605.1.v2.1 annot-version=v2.1	1
gma-miR168b	TCGCTTGGTGCAGGTCGGG	Phvul.007G181800.1	0.696103	0.431166	0.852755	0.99995	0.100683	0.999168	0.0501103	0.977181	3	-1	1	19	1062	1080	UCGCUUGGUGCAGGUCGGG	:: :: :::::.:.:::::	CCGGAACUGCAUCGAGCGA	Cleavage	pacid=37166125 locus=Phvul.007G181800 ID=Phvul.007G181800.1.v2.1 annot-version=v2.1	1
gma-miR168b	TCGCTTGGTGCAGGTCGGG	Phvul.008G117600.1	#N/A	#N/A	#N/A	#N/A	-0.450412	0.651293	0.115346	0.899629	3	-1	1	19	402	420	UCGCUUGGUGCAGGUCGGG	::. .:::::.::.:::::	CCUUGCCUGCGCCGAGCGA	Cleavage	pacid=37161192 locus=Phvul.008G117600 ID=Phvul.008G117600.1.v2.1 annot-version=v2.1	1
gma-miR168b	TCGCTTGGTGCAGGTCGGG	Phvul.L001605.2	#N/A	#N/A	#N/A	#N/A	#N/A	#N/A	#N/A	#N/A	3	-1	1	19	956	974	UCGCUUGGUGCAGGUCGGG	.:: ..::::::::::.::	UCCCGUCUGCACCAAGUGA	Cleavage	pacid=37174326 locus=Phvul.L001605 ID=Phvul.L001605.2.v2.1 annot-version=v2.1	1
gma-miR2118a-3p	TTGCCGATTCCACCCATTCCT	Phvul.002G279500.1	-0.109088	0.950121	0.0750709	0.99995	-0.715301	0.308713	0.0947605	0.94649	1.5	-1	1	21	590	610	UUGCCGAUUCCACCCAUUCCU	: :::::::::::.:::::	GAGCAUGGGUGGAAUUGGCAA	Cleavage	pacid=37178074 locus=Phvul.002G279500 ID=Phvul.002G279500.1.v2.1 annot-version=v2.1	1
gma-miR2118a-3p	TTGCCGATTCCACCCATTCCT	Phvul.002G079200.1	-0.176727	NA	-0.674368	0.99995	#N/A	#N/A	#N/A	#N/A	1.5	-1	1	21	862	882	UUGCCGAUUCCACCCAUUCCU	::::::::::::.:.::.::	UGGAAUGGGUGGAGUUGGUAA	Cleavage	pacid=37177951 locus=Phvul.002G079200 ID=Phvul.002G079200.1.v2.1 annot-version=v2.1	1
gma-miR2118a-3p	TTGCCGATTCCACCCATTCCT	Phvul.011G201000.1	-0.160211	0.79303	0.0751892	0.99995	-0.0902633	0.999168	0.416602	0.431668	2	-1	1	21	633	653	UUGCCGAUUCCACCCAUUCCU	.::::::::::::.: :::::	GGGAAUGGGUGGAGUGGGCAA	Cleavage	pacid=37154846 locus=Phvul.011G201000 ID=Phvul.011G201000.1.v2.1 annot-version=v2.1	1
gma-miR2118a-3p	TTGCCGATTCCACCCATTCCT	Phvul.010G136700.1	-0.127598	NA	0.349724	0.99995	0.118336	0.999168	1.19854	0.684051	2	-1	1	21	810	830	UUGCCGAUUCCACCCAUUCCU	.:: :::::::::::.::.::	GGGUAUGGGUGGAAUUGGUAA	Cleavage	pacid=37142699 locus=Phvul.010G136700 ID=Phvul.010G136700.1.v2.1 annot-version=v2.1	1
gma-miR2118a-3p	TTGCCGATTCCACCCATTCCT	Phvul.003G072500.1	#N/A	#N/A	#N/A	#N/A	-1.19132	0.193543	-0.0671597	0.972574	2	-1	1	21	781	801	UUGCCGAUUCCACCCAUUCCU	::.::::::::..:.:::::	UGGGAUGGGUGGGGUUGGCAA	Cleavage	pacid=37146968 locus=Phvul.003G072500 ID=Phvul.003G072500.1.v2.1 annot-version=v2.1	2
gma-miR2118a-3p	TTGCCGATTCCACCCATTCCT	Phvul.006G066800.1	-0.389819	0.50984	0.17505	0.99995	0.152917	0.999168	0.754287	0.367662	2.5	-1	1	21	633	653	UUGCCGAUUCCACCCAUUCCU	.::::::::::::.: ::.::	GGGAAUGGGUGGAGUGGGUAA	Cleavage	pacid=37171447 locus=Phvul.006G066800 ID=Phvul.006G066800.1.v2.1 annot-version=v2.1	1
gma-miR2118a-3p	TTGCCGATTCCACCCATTCCT	Phvul.011G181500.1	-0.326504	0.753439	0.0805891	0.99995	0.209917	0.999168	0.84984	0.718898	2.5	-1	1	21	816	836	UUGCCGAUUCCACCCAUUCCU	.::::::::::::.: ::.::	GGGAAUGGGUGGAGUGGGUAA	Cleavage	pacid=37156674 locus=Phvul.011G181500 ID=Phvul.011G181500.1.v2.1 annot-version=v2.1	1
gma-miR2118a-3p	TTGCCGATTCCACCCATTCCT	Phvul.007G239100.1	-0.100817	0.869368	-0.0834531	0.99995	-0.0626407	0.999168	-0.238294	0.829684	2.5	-1	1	21	429	449	UUGCCGAUUCCACCCAUUCCU	::. :::::::::.::::.	GUGAGCGGGUGGAAUUGGCAG	Cleavage	pacid=37165881 locus=Phvul.007G239100 ID=Phvul.007G239100.1.v2.1 annot-version=v2.1	1
gma-miR2118a-3p	TTGCCGATTCCACCCATTCCT	Phvul.002G131200.2	-0.404779	0.596808	0.0705944	0.99995	-0.187272	0.999168	0.252395	0.951701	2.5	-1	1	21	797	817	UUGCCGAUUCCACCCAUUCCU	:: ::::::::: :::::::	UGGUAUGGGUGGACUCGGCAA	Cleavage	pacid=37177145 locus=Phvul.002G131200 ID=Phvul.002G131200.2.v2.1 annot-version=v2.1	1
gma-miR2118a-3p	TTGCCGATTCCACCCATTCCT	Phvul.011G030000.1	-0.146385	NA	0.316398	0.99995	#N/A	#N/A	#N/A	#N/A	2.5	-1	1	21	657	677	UUGCCGAUUCCACCCAUUCCU	:::: ::::::::.:::::	UGGAACAGGUGGAAUUGGCAA	Cleavage	pacid=37156504 locus=Phvul.011G030000 ID=Phvul.011G030000.1.v2.1 annot-version=v2.1	1
gma-miR2118a-3p	TTGCCGATTCCACCCATTCCT	Phvul.002G131100.1	#N/A	#N/A	-0.166315	0.99995	#N/A	#N/A	#N/A	#N/A	2.5	-1	1	21	612	632	UUGCCGAUUCCACCCAUUCCU	:: ::::::::: :::::::	UGGUAUGGGUGGACUCGGCAA	Cleavage	pacid=37174433 locus=Phvul.002G131100 ID=Phvul.002G131100.1.v2.1 annot-version=v2.1	1
gma-miR2118a-3p	TTGCCGATTCCACCCATTCCT	Phvul.010G025000.1	#N/A	#N/A	#N/A	#N/A	#N/A	#N/A	#N/A	#N/A	2.5	-1	1	21	672	692	UUGCCGAUUCCACCCAUUCCU	.:::::::: ::.::.:::::	GGGAAUGGGAGGGAUUGGCAA	Cleavage	pacid=37142827 locus=Phvul.010G025000 ID=Phvul.010G025000.1.v2.1 annot-version=v2.1	1
gma-miR2118a-3p	TTGCCGATTCCACCCATTCCT	Phvul.002G129200.1	#N/A	#N/A	#N/A	#N/A	#N/A	#N/A	#N/A	#N/A	2.5	-1	1	21	843	863	UUGCCGAUUCCACCCAUUCCU	:: ::::::::: :::::::	UGGUAUGGGUGGACUCGGCAA	Cleavage	pacid=37175838 locus=Phvul.002G129200 ID=Phvul.002G129200.1.v2.1 annot-version=v2.1	1
gma-miR2118a-3p	TTGCCGATTCCACCCATTCCT	Phvul.002G131200.1	#N/A	#N/A	#N/A	#N/A	#N/A	#N/A	#N/A	#N/A	2.5	-1	1	21	797	817	UUGCCGAUUCCACCCAUUCCU	:: ::::::::: :::::::	UGGUAUGGGUGGACUCGGCAA	Cleavage	pacid=37177144 locus=Phvul.002G131200 ID=Phvul.002G131200.1.v2.1 annot-version=v2.1	1
gma-miR2118a-3p	TTGCCGATTCCACCCATTCCT	Phvul.002G131000.1	-0.0863058	NA	0.371735	0.99995	0.62033	0.970135	1.22955	0.28191	3	-1	1	21	732	752	UUGCCGAUUCCACCCAUUCCU	:: ::::::::: :.:::::	UGGUAUGGGUGGACUUGGCAA	Cleavage	pacid=37178314 locus=Phvul.002G131000 ID=Phvul.002G131000.1.v2.1 annot-version=v2.1	1
gma-miR2118a-3p	TTGCCGATTCCACCCATTCCT	Phvul.010G008700.1	-0.250706	0.580276	0.387812	0.99995	0.133448	0.999168	0.196708	0.639503	3	-1	1	21	1697	1717	UUGCCGAUUCCACCCAUUCCU	.::.::::: :::::.::.::	GGGGAUGGGAGGAAUUGGUAA	Cleavage	pacid=37143978 locus=Phvul.010G008700 ID=Phvul.010G008700.1.v2.1 annot-version=v2.1	1
gma-miR2118a-3p	TTGCCGATTCCACCCATTCCT	Phvul.010G008700.2	-1.1096	NA	-0.694576	0.99995	-0.920764	0.887945	-0.638069	0.756333	3	-1	1	21	1672	1692	UUGCCGAUUCCACCCAUUCCU	.::.::::: :::::.::.::	GGGGAUGGGAGGAAUUGGUAA	Cleavage	pacid=37143979 locus=Phvul.010G008700 ID=Phvul.010G008700.2.v2.1 annot-version=v2.1	1
gma-miR2118a-3p	TTGCCGATTCCACCCATTCCT	Phvul.002G129700.1	-0.707723	NA	0.42053	0.99995	-0.37477	0.999168	-0.671193	0.81232	3	-1	1	21	612	632	UUGCCGAUUCCACCCAUUCCU	:: ::::::::: :.:::::	UGGUAUGGGUGGACUUGGCAA	Cleavage	pacid=37175274 locus=Phvul.002G129700 ID=Phvul.002G129700.1.v2.1 annot-version=v2.1	1
gma-miR2118a-3p	TTGCCGATTCCACCCATTCCT	Phvul.005G030500.1	-0.00557606	NA	0.474782	0.99995	-0.17396	0.999168	0.341281	0.903909	3	-1	1	21	691	711	UUGCCGAUUCCACCCAUUCCU	:::.: :::::::: :::::	UGGAGUUGGUGGAAUAGGCAA	Cleavage	pacid=37154351 locus=Phvul.005G030500 ID=Phvul.005G030500.1.v2.1 annot-version=v2.1	1
gma-miR2118a-3p	TTGCCGATTCCACCCATTCCT	Phvul.011G112200.1	-0.0849428	0.820986	0.0407732	0.99995	0.0596511	0.999168	-0.0636958	0.950963	3	-1	1	21	1365	1385	UUGCCGAUUCCACCCAUUCCU	.:::: :: ::::::.:::::	GGGAAAGGUUGGAAUUGGCAA	Cleavage	pacid=37155510 locus=Phvul.011G112200 ID=Phvul.011G112200.1.v2.1 annot-version=v2.1	1
gma-miR2118a-3p	TTGCCGATTCCACCCATTCCT	Phvul.002G244600.1	-0.424901	0.18415	0.0507876	0.99995	-0.496496	0.626462	0.0148118	0.989263	3	-1	1	21	1683	1703	UUGCCGAUUCCACCCAUUCCU	::::: : ::::::::::::	AGGAAGGCGUGGAAUCGGCAC	Cleavage	pacid=37178699 locus=Phvul.002G244600 ID=Phvul.002G244600.1.v2.1 annot-version=v2.1	1
gma-miR2118a-3p	TTGCCGATTCCACCCATTCCT	Phvul.002G129632.1	-0.0804222	NA	-0.141924	0.99995	-0.580647	0.976265	-0.408161	NA	3	-1	1	21	576	596	UUGCCGAUUCCACCCAUUCCU	:: ::::::::: :.:::::	UGGUAUGGGUGGACUUGGCAA	Cleavage	pacid=37177632 locus=Phvul.002G129632 ID=Phvul.002G129632.1.v2.1 annot-version=v2.1	1
gma-miR2118a-3p	TTGCCGATTCCACCCATTCCT	Phvul.002G130100.1	-0.345651	NA	0.0904718	0.99995	#N/A	#N/A	#N/A	#N/A	3	-1	1	21	576	596	UUGCCGAUUCCACCCAUUCCU	:: ::::::::: :.:::::	UGGUAUGGGUGGACUUGGCAA	Cleavage	pacid=37177157 locus=Phvul.002G130100 ID=Phvul.002G130100.1.v2.1 annot-version=v2.1	1
gma-miR2118a-3p	TTGCCGATTCCACCCATTCCT	Phvul.002G130500.1	-0.692617	NA	-0.188204	0.99995	#N/A	#N/A	#N/A	#N/A	3	-1	1	21	613	633	UUGCCGAUUCCACCCAUUCCU	:: ::::::::: :.:::::	UGGUAUGGGUGGACUUGGCAA	Cleavage	pacid=37175877 locus=Phvul.002G130500 ID=Phvul.002G130500.1.v2.1 annot-version=v2.1	1
gma-miR2118a-3p	TTGCCGATTCCACCCATTCCT	Phvul.002G130400.1	#N/A	#N/A	0.243393	0.99995	#N/A	#N/A	#N/A	#N/A	3	-1	1	21	477	497	UUGCCGAUUCCACCCAUUCCU	:: ::::::::: :.:::::	UGGUAUGGGUGGACUUGGCAA	Cleavage	pacid=37174821 locus=Phvul.002G130400 ID=Phvul.002G130400.1.v2.1 annot-version=v2.1	1
gma-miR2118a-3p	TTGCCGATTCCACCCATTCCT	Phvul.002G130300.1	#N/A	#N/A	0.115597	0.99995	#N/A	#N/A	#N/A	#N/A	3	-1	1	21	573	593	UUGCCGAUUCCACCCAUUCCU	:: ::::::::: :.:::::	UGGUAUGGGUGGACUUGGCAA	Cleavage	pacid=37176258 locus=Phvul.002G130300 ID=Phvul.002G130300.1.v2.1 annot-version=v2.1	1
gma-miR2118a-3p	TTGCCGATTCCACCCATTCCT	Phvul.010G025700.1	#N/A	#N/A	#N/A	#N/A	#N/A	#N/A	#N/A	#N/A	3	-1	1	21	645	665	UUGCCGAUUCCACCCAUUCCU	.:::::::: ::.::.::.::	GGGAAUGGGAGGGAUUGGUAA	Cleavage	pacid=37144038 locus=Phvul.010G025700 ID=Phvul.010G025700.1.v2.1 annot-version=v2.1	1
gma-miR2118a-3p	TTGCCGATTCCACCCATTCCT	Phvul.L002637.1	#N/A	#N/A	#N/A	#N/A	#N/A	#N/A	#N/A	#N/A	3	-1	1	21	648	668	UUGCCGAUUCCACCCAUUCCU	.:: ::::::::::: ::.::	GGGCAUGGGUGGAAUAGGUAA	Cleavage	pacid=37157510 locus=Phvul.L002637 ID=Phvul.L002637.1.v2.1 annot-version=v2.1	1
gma-miR2118a-3p	TTGCCGATTCCACCCATTCCT	Phvul.002G129500.1	#N/A	#N/A	#N/A	#N/A	#N/A	#N/A	#N/A	#N/A	3	-1	1	21	573	593	UUGCCGAUUCCACCCAUUCCU	:: ::::::::: :.:::::	UGGUAUGGGUGGACUUGGCAA	Cleavage	pacid=37176031 locus=Phvul.002G129500 ID=Phvul.002G129500.1.v2.1 annot-version=v2.1	1
gma-miR2118a-3p	TTGCCGATTCCACCCATTCCT	Phvul.002G129900.1	#N/A	#N/A	#N/A	#N/A	#N/A	#N/A	#N/A	#N/A	3	-1	1	21	733	753	UUGCCGAUUCCACCCAUUCCU	:: ::::::::: :.:::::	UGGUAUGGGUGGACUUGGCAA	Cleavage	pacid=37174534 locus=Phvul.002G129900 ID=Phvul.002G129900.1.v2.1 annot-version=v2.1	1
gma-miR319h	TTGGACTGAAGGGAGCTCCCT	Phvul.006G020200.1	-0.44774	NA	-0.0191485	0.99995	-0.102339	0.999168	-0.549082	0.747148	1.5	-1	1	21	1464	1484	UUGGACUGAAGGGAGCUCCCU	::::::::::::: :::::	UUGGAGCUCCCUUCACUCCAA	Cleavage	pacid=37173306 locus=Phvul.006G020200 ID=Phvul.006G020200.1.v2.1 annot-version=v2.1	1
gma-miR319h	TTGGACTGAAGGGAGCTCCCT	Phvul.011G191300.1	-0.137601	NA	0.125474	0.99995	0.209011	0.999168	0.224408	0.932306	1.5	-1	1	21	1344	1364	UUGGACUGAAGGGAGCUCCCU	::::::::::::: :::::	UUGGAGCUCCCUUCACUCCAA	Cleavage	pacid=37155538 locus=Phvul.011G191300 ID=Phvul.011G191300.1.v2.1 annot-version=v2.1	2
gma-miR319h	TTGGACTGAAGGGAGCTCCCT	Phvul.002G022500.1	0.19105	0.607431	0.0117997	0.99995	-0.11023	0.999168	-0.112715	0.933624	2	-1	1	21	225	245	UUGGACUGAAGGGAGCUCCCU	::::.:..:::::::::.:	GAGGAGUUUUCUUCAGUCCGA	Cleavage	pacid=37174714 locus=Phvul.002G022500 ID=Phvul.002G022500.1.v2.1 annot-version=v2.1	1
gma-miR319h	TTGGACTGAAGGGAGCTCCCT	Phvul.002G022500.2	-1.40891	NA	-0.235085	0.99995	#N/A	#N/A	#N/A	#N/A	2	-1	1	21	225	245	UUGGACUGAAGGGAGCUCCCU	::::.:..:::::::::.:	GAGGAGUUUUCUUCAGUCCGA	Cleavage	pacid=37174715 locus=Phvul.002G022500 ID=Phvul.002G022500.2.v2.1 annot-version=v2.1	1
gma-miR319h	TTGGACTGAAGGGAGCTCCCT	Phvul.001G106100.1	#N/A	#N/A	#N/A	#N/A	#N/A	#N/A	#N/A	#N/A	2	-1	1	21	1482	1502	UUGGACUGAAGGGAGCUCCCU	:: ::::::.:::.:::::::	AGAGAGCUCUCUUUAGUCCAA	Cleavage	pacid=37171149 locus=Phvul.001G106100 ID=Phvul.001G106100.1.v2.1 annot-version=v2.1	1
gma-miR319h	TTGGACTGAAGGGAGCTCCCT	Phvul.006G166600.1	-0.134685	0.7692	-0.0701101	0.99995	-0.124568	0.999168	-0.198117	0.451645	2.5	-1	1	21	2284	2304	UUGGACUGAAGGGAGCUCCCU	::.: :::::::::::::	UAGGGGGACCCUUCAGUCCAA	Cleavage	pacid=37174003 locus=Phvul.006G166600 ID=Phvul.006G166600.1.v2.1 annot-version=v2.1	1
gma-miR319h	TTGGACTGAAGGGAGCTCCCT	Phvul.005G012900.1	-0.0723468	NA	0.0398827	0.99995	-0.0183199	0.999168	-0.386332	0.895592	2.5	-1	1	21	1147	1167	UUGGACUGAAGGGAGCUCCCU	:::::::::::: :::::	UCAGAGCUCCCUUCACUCCAA	Cleavage	pacid=37152844 locus=Phvul.005G012900 ID=Phvul.005G012900.1.v2.1 annot-version=v2.1	2
gma-miR319h	TTGGACTGAAGGGAGCTCCCT	Phvul.005G067950.1	-0.0454176	0.959324	-0.191047	0.99995	-0.149364	0.999168	-0.65086	0.233013	3	-1	1	21	1364	1384	UUGGACUGAAGGGAGCUCCCU	::.: ::::::::::::.	GAGGGGACCCCUUCAGUCCAG	Cleavage	pacid=37152688 locus=Phvul.005G067950 ID=Phvul.005G067950.1.v2.1 annot-version=v2.1	1
gma-miR319h	TTGGACTGAAGGGAGCTCCCT	Phvul.011G156900.1	-0.0384869	NA	-0.228068	0.99995	-0.0848402	0.999168	-0.99018	0.284324	3	-1	1	21	1976	1996	UUGGACUGAAGGGAGCUCCCU	::.: ::::::::::::.	GAGGGGACCCCUUCAGUCCAG	Cleavage	pacid=37155307 locus=Phvul.011G156900 ID=Phvul.011G156900.1.v2.1 annot-version=v2.1	1
gma-miR319h	TTGGACTGAAGGGAGCTCCCT	Phvul.004G163900.1	-0.479385	0.146413	0.377472	0.99995	-0.300779	0.858573	-0.579217	0.294214	3	-1	1	21	353	373	UUGGACUGAAGGGAGCUCCCU	:::::::::: :::::.:	UUGGAGCUCCCUCCAGUCUAU	Cleavage	pacid=37163151 locus=Phvul.004G163900 ID=Phvul.004G163900.1.v2.1 annot-version=v2.1	1
gma-miR319h	TTGGACTGAAGGGAGCTCCCT	Phvul.009G207300.1	0.414909	0.443729	0.630916	0.99995	0.793681	0.801744	0.743371	0.421089	3	-1	1	21	261	281	UUGGACUGAAGGGAGCUCCCU	::::::.::::..::: ::	CUGGAGCUUCCUUUGGUCAAA	Cleavage	pacid=37149094 locus=Phvul.009G207300 ID=Phvul.009G207300.1.v2.1 annot-version=v2.1	1
gma-miR319h	TTGGACTGAAGGGAGCTCCCT	Phvul.004G087801.1	-0.308849	NA	0.0874886	0.99995	0.0502821	0.999168	-0.667074	0.598436	3	-1	1	21	2068	2088	UUGGACUGAAGGGAGCUCCCU	::::::..::::::::. :	GAGGAGCUUUCUUCAGUCUUA	Cleavage	pacid=37163648 locus=Phvul.004G087801 ID=Phvul.004G087801.1.v2.1 annot-version=v2.1	1
gma-miR319h	TTGGACTGAAGGGAGCTCCCT	Phvul.001G101000.1	0.264898	0.73814	-0.247629	0.99995	-0.561959	0.929906	-0.128653	0.941855	3	-1	1	21	1114	1134	UUGGACUGAAGGGAGCUCCCU	:::::::::::::: ::.	UACGAGCUCCCUUCAGUGCAG	Cleavage	pacid=37169474 locus=Phvul.001G101000 ID=Phvul.001G101000.1.v2.1 annot-version=v2.1	1
gma-miR319h	TTGGACTGAAGGGAGCTCCCT	Phvul.005G128400.1	-0.272721	0.613266	-0.19656	0.99995	-0.29074	0.999168	0.0653374	0.954984	3	-1	1	21	2145	2165	UUGGACUGAAGGGAGCUCCCU	: :: :.:::::: :::::::	ACGGCGUUCCCUUAAGUCCAA	Cleavage	pacid=37153199 locus=Phvul.005G128400 ID=Phvul.005G128400.1.v2.1 annot-version=v2.1	1
gma-miR319h	TTGGACTGAAGGGAGCTCCCT	Phvul.010G084100.1	-0.363119	NA	0.130194	0.99995	0.449156	0.999168	-0.425171	NA	3	-1	1	21	934	954	UUGGACUGAAGGGAGCUCCCU	:.:.:.::::::::.:::	ACUGGGUUUCCUUCAGUUCAA	Cleavage	pacid=37143375 locus=Phvul.010G084100 ID=Phvul.010G084100.1.v2.1 annot-version=v2.1	1
gma-miR319h	TTGGACTGAAGGGAGCTCCCT	Phvul.005G097200.3	0.252759	NA	-0.775055	0.99995	0.100537	0.999168	-1.01545	NA	3	-1	1	21	1176	1196	UUGGACUGAAGGGAGCUCCCU	::.: ::::::::::::.	GAGGGGGACCCUUCAGUCCAG	Cleavage	pacid=37152446 locus=Phvul.005G097200 ID=Phvul.005G097200.3.v2.1 annot-version=v2.1	1
gma-miR319h	TTGGACTGAAGGGAGCTCCCT	Phvul.005G097200.2	-1.61179	NA	#N/A	#N/A	-0.513988	0.999168	-0.865595	0.891522	3	-1	1	21	1568	1588	UUGGACUGAAGGGAGCUCCCU	::.: ::::::::::::.	GAGGGGGACCCUUCAGUCCAG	Cleavage	pacid=37152445 locus=Phvul.005G097200 ID=Phvul.005G097200.2.v2.1 annot-version=v2.1	1
gma-miR319h	TTGGACTGAAGGGAGCTCCCT	Phvul.005G097200.5	#N/A	#N/A	#N/A	#N/A	-1.9517	0.994217	#N/A	#N/A	3	-1	1	21	1380	1400	UUGGACUGAAGGGAGCUCCCU	::.: ::::::::::::.	GAGGGGGACCCUUCAGUCCAG	Cleavage	pacid=37152448 locus=Phvul.005G097200 ID=Phvul.005G097200.5.v2.1 annot-version=v2.1	1
gma-miR319h	TTGGACTGAAGGGAGCTCCCT	Phvul.001G101000.2	-1.24011	NA	#N/A	#N/A	#N/A	#N/A	#N/A	#N/A	3	-1	1	21	1114	1134	UUGGACUGAAGGGAGCUCCCU	:::::::::::::: ::.	UACGAGCUCCCUUCAGUGCAG	Cleavage	pacid=37169475 locus=Phvul.001G101000 ID=Phvul.001G101000.2.v2.1 annot-version=v2.1	1
gma-miR319h	TTGGACTGAAGGGAGCTCCCT	Phvul.005G097200.6	#N/A	#N/A	#N/A	#N/A	#N/A	#N/A	#N/A	#N/A	3	-1	1	21	1380	1400	UUGGACUGAAGGGAGCUCCCU	::.: ::::::::::::.	GAGGGGGACCCUUCAGUCCAG	Cleavage	pacid=37152450 locus=Phvul.005G097200 ID=Phvul.005G097200.6.v2.1 annot-version=v2.1	1
gma-miR319h	TTGGACTGAAGGGAGCTCCCT	Phvul.005G097200.4	#N/A	#N/A	#N/A	#N/A	#N/A	#N/A	#N/A	#N/A	3	-1	1	21	1630	1650	UUGGACUGAAGGGAGCUCCCU	::.: ::::::::::::.	GAGGGGGACCCUUCAGUCCAG	Cleavage	pacid=37152447 locus=Phvul.005G097200 ID=Phvul.005G097200.4.v2.1 annot-version=v2.1	1
gma-miR319h	TTGGACTGAAGGGAGCTCCCT	Phvul.005G097200.1	#N/A	#N/A	#N/A	#N/A	#N/A	#N/A	#N/A	#N/A	3	-1	1	21	1603	1623	UUGGACUGAAGGGAGCUCCCU	::.: ::::::::::::.	GAGGGGGACCCUUCAGUCCAG	Cleavage	pacid=37152449 locus=Phvul.005G097200 ID=Phvul.005G097200.1.v2.1 annot-version=v2.1	1
gma-miR396h	TCCACAGCTTTCTTGAACTG	Phvul.008G188400.1	-0.0513061	0.961212	0.052783	0.99995	-0.206054	0.999168	0.268106	0.866168	1.5	-1	1	20	2613	2632	UCCACAGCUUUCUUGAACUG	::::: :::::::.::::::	CAGUUAAAGAAAGUUGUGGA	Cleavage	pacid=37161096 locus=Phvul.008G188400 ID=Phvul.008G188400.1.v2.1 annot-version=v2.1	1
gma-miR396h	TCCACAGCTTTCTTGAACTG	Phvul.003G168301.1	-1.0386	NA	-0.766992	0.99995	#N/A	#N/A	#N/A	#N/A	1.5	-1	1	20	419	438	UCCACAGCUUUCUUGAACUG	:: :::::::::::::::.	AAGCUCAAGAAAGCUGUGGG	Cleavage	pacid=37147188 locus=Phvul.003G168301 ID=Phvul.003G168301.1.v2.1 annot-version=v2.1	1
gma-miR396h	TCCACAGCTTTCTTGAACTG	Phvul.003G168301.2	#N/A	#N/A	#N/A	#N/A	#N/A	#N/A	#N/A	#N/A	1.5	-1	1	20	306	325	UCCACAGCUUUCUUGAACUG	:: :::::::::::::::.	AAGCUCAAGAAAGCUGUGGG	Cleavage	pacid=37147189 locus=Phvul.003G168301 ID=Phvul.003G168301.2.v2.1 annot-version=v2.1	1
gma-miR396h	TCCACAGCTTTCTTGAACTG	Phvul.008G204300.1	-0.732222	NA	0.548661	0.99995	#N/A	#N/A	#N/A	#N/A	2	-1	1	20	1050	1069	UCCACAGCUUUCUUGAACUG	..:::::::::::::: :::	UGGUUCAAGAAAGCUGAGGA	Cleavage	pacid=37159909 locus=Phvul.008G204300 ID=Phvul.008G204300.1.v2.1 annot-version=v2.1	1
gma-miR396h	TCCACAGCTTTCTTGAACTG	Phvul.007G253900.1	-1.42962	NA	#N/A	#N/A	-0.343627	0.999168	-0.532254	0.8132	2	-1	1	20	140	159	UCCACAGCUUUCUUGAACUG	::: .:::::::.::::::	AAGUGUAAGAAAGUUGUGGA	Cleavage	pacid=37166609 locus=Phvul.007G253900 ID=Phvul.007G253900.1.v2.1 annot-version=v2.1	1
gma-miR396h	TCCACAGCTTTCTTGAACTG	Phvul.003G154800.1	#N/A	#N/A	-0.652726	0.99995	2.66738	0.28556	4.53178	2.86428e-07	2.5	-1	1	20	1720	1739	UCCACAGCUUUCUUGAACUG	:: :..::::.::::::::	AAGAUUGAGAAGGCUGUGGA	Cleavage	pacid=37146952 locus=Phvul.003G154800 ID=Phvul.003G154800.1.v2.1 annot-version=v2.1	1
gma-miR396h	TCCACAGCTTTCTTGAACTG	Phvul.002G000300.1	0.293787	0.580809	0.0770827	0.99995	0.395316	0.870059	-0.16059	0.941081	2.5	-1	1	20	235	254	UCCACAGCUUUCUUGAACUG	.: ::..::::::::::::.	UAUUUUGAGAAAGCUGUGGG	Cleavage	pacid=37177353 locus=Phvul.002G000300 ID=Phvul.002G000300.1.v2.1 annot-version=v2.1	1
gma-miR396h	TCCACAGCTTTCTTGAACTG	Phvul.003G014900.1	-0.160715	NA	0.176052	0.99995	0.319912	0.999168	-0.16421	0.971235	2.5	-1	1	20	734	753	UCCACAGCUUUCUUGAACUG	.:::: ::.:.::::::::	AGGUUCCAGGAGGCUGUGGA	Cleavage	pacid=37147688 locus=Phvul.003G014900 ID=Phvul.003G014900.1.v2.1 annot-version=v2.1	1
gma-miR396h	TCCACAGCTTTCTTGAACTG	Phvul.001G261400.1	0.471772	0.248428	-0.552222	0.99995	0.747305	0.854241	0.0643176	NA	2.5	-1	1	20	378	397	UCCACAGCUUUCUUGAACUG	.: ::: .::::::::::::	UAUUUCCGGAAAGCUGUGGA	Cleavage	pacid=37170459 locus=Phvul.001G261400 ID=Phvul.001G261400.1.v2.1 annot-version=v2.1	1
gma-miR396h	TCCACAGCTTTCTTGAACTG	Phvul.001G147700.1	#N/A	#N/A	0.089275	0.99995	#N/A	#N/A	0.236831	NA	2.5	-1	1	20	814	833	UCCACAGCUUUCUUGAACUG	.:::.:::::::::: :::	AGGUUUAAGAAAGCUGAGGA	Cleavage	pacid=37170641 locus=Phvul.001G147700 ID=Phvul.001G147700.1.v2.1 annot-version=v2.1	1
gma-miR396h	TCCACAGCTTTCTTGAACTG	Phvul.003G168400.1	#N/A	#N/A	#N/A	#N/A	#N/A	#N/A	#N/A	#N/A	2.5	-1	1	20	36	55	UCCACAGCUUUCUUGAACUG	:.:::::: ::::::::::.	CGGUUCAAUAAAGCUGUGGG	Cleavage	pacid=37145544 locus=Phvul.003G168400 ID=Phvul.003G168400.1.v2.1 annot-version=v2.1	1
gma-miR396h	TCCACAGCTTTCTTGAACTG	Phvul.002G000300.2	#N/A	#N/A	#N/A	#N/A	#N/A	#N/A	#N/A	#N/A	2.5	-1	1	20	235	254	UCCACAGCUUUCUUGAACUG	.: ::..::::::::::::.	UAUUUUGAGAAAGCUGUGGG	Cleavage	pacid=37177354 locus=Phvul.002G000300 ID=Phvul.002G000300.2.v2.1 annot-version=v2.1	1
gma-miR396h	TCCACAGCTTTCTTGAACTG	Phvul.002G254800.1	#N/A	#N/A	#N/A	#N/A	#N/A	#N/A	#N/A	#N/A	2.5	-1	1	20	1552	1571	UCCACAGCUUUCUUGAACUG	: ::..::::.::::::::	AAAUUUGAGAAGGCUGUGGA	Cleavage	pacid=37175225 locus=Phvul.002G254800 ID=Phvul.002G254800.1.v2.1 annot-version=v2.1	1
gma-miR396h	TCCACAGCTTTCTTGAACTG	Phvul.004G046200.1	0.393293	0.628765	1.24927	0.296178	1.11182	0.970135	2.57195	2.97865e-05	3	-1	1	20	2054	2073	UCCACAGCUUUCUUGAACUG	.: : :::::.::::::::	GGGGUGAAGAAGGCUGUGGA	Cleavage	pacid=37163321 locus=Phvul.004G046200 ID=Phvul.004G046200.1.v2.1 annot-version=v2.1	1
gma-miR396h	TCCACAGCTTTCTTGAACTG	Phvul.009G212100.1	-0.308583	0.318633	0.0573568	0.99995	-0.303746	0.774616	-0.42646	0.16807	3	-1	1	20	1177	1196	UCCACAGCUUUCUUGAACUG	:: ::::::::::::::	CCCUUAAAGAAAGCUGUGGA	Cleavage	pacid=37149870 locus=Phvul.009G212100 ID=Phvul.009G212100.1.v2.1 annot-version=v2.1	1
gma-miR396h	TCCACAGCTTTCTTGAACTG	Phvul.002G061900.1	0.0307094	0.983867	-0.248517	0.99995	0.07919	0.999168	0.313647	0.852118	3	-1	1	20	794	813	UCCACAGCUUUCUUGAACUG	:.:::::::::: .:::::.	CGGUUCAAGAAACUUGUGGG	Cleavage	pacid=37175201 locus=Phvul.002G061900 ID=Phvul.002G061900.1.v2.1 annot-version=v2.1	1
gma-miR396h	TCCACAGCTTTCTTGAACTG	Phvul.002G202700.1	0.110909	0.787839	-0.0374492	0.99995	0.123901	0.999168	-0.125807	0.877022	3	-1	1	20	1138	1157	UCCACAGCUUUCUUGAACUG	::: ::::::.: ::::::	AAGUACAAGAAGGAUGUGGA	Cleavage	pacid=37177466 locus=Phvul.002G202700 ID=Phvul.002G202700.1.v2.1 annot-version=v2.1	1
gma-miR396h	TCCACAGCTTTCTTGAACTG	Phvul.003G205600.1	0.417668	0.045956	-0.229644	0.99995	-0.217432	0.999168	-0.115859	0.931432	3	-1	1	20	984	1003	UCCACAGCUUUCUUGAACUG	:: ::: :.::::::::::	GAGCUCAUGGAAGCUGUGGA	Cleavage	pacid=37145509 locus=Phvul.003G205600 ID=Phvul.003G205600.1.v2.1 annot-version=v2.1	1
gma-miR396h	TCCACAGCTTTCTTGAACTG	Phvul.002G162900.1	0.180716	0.612668	0.00962558	0.99995	0.0623041	0.999168	-0.0702598	0.943064	3	-1	1	20	906	925	UCCACAGCUUUCUUGAACUG	:: :.:::.:::::::::	GUGUACGAGAGAGCUGUGGA	Cleavage	pacid=37177870 locus=Phvul.002G162900 ID=Phvul.002G162900.1.v2.1 annot-version=v2.1	1
gma-miR396h	TCCACAGCTTTCTTGAACTG	Phvul.006G174400.2	0.393515	0.86035	-0.0900278	0.99995	1.02612	0.999168	0.519535	0.970683	3	-1	1	20	1639	1658	UCCACAGCUUUCUUGAACUG	:::: .::::::: :::::	GAGUUAGAGAAAGCAGUGGA	Cleavage	pacid=37173747 locus=Phvul.006G174400 ID=Phvul.006G174400.2.v2.1 annot-version=v2.1	1
gma-miR396h	TCCACAGCTTTCTTGAACTG	Phvul.009G019500.2	0.149277	0.845839	0.0870197	0.99995	0.124398	0.999168	0.0744622	0.972574	3	-1	1	20	286	305	UCCACAGCUUUCUUGAACUG	:.::: .::.:.::::::::	CGGUUGGAGGAGGCUGUGGA	Cleavage	pacid=37152055 locus=Phvul.009G019500 ID=Phvul.009G019500.2.v2.1 annot-version=v2.1	1
gma-miR396h	TCCACAGCTTTCTTGAACTG	Phvul.007G188900.1	0.133902	NA	0.189429	0.99995	-0.147942	0.999168	0.0809093	0.974332	3	-1	1	20	1411	1430	UCCACAGCUUUCUUGAACUG	.::: .::.:.::::::::	AGGUUGGAGGAGGCUGUGGA	Cleavage	pacid=37166777 locus=Phvul.007G188900 ID=Phvul.007G188900.1.v2.1 annot-version=v2.1	1
gma-miR396h	TCCACAGCTTTCTTGAACTG	Phvul.011G215800.1	0.1931	0.707712	-0.0339919	0.99995	-0.276165	0.955284	-0.0193283	0.987993	3	-1	1	20	212	231	UCCACAGCUUUCUUGAACUG	:::::::::.:: :::::	AUGUUCAAGAAGGCGGUGGA	Cleavage	pacid=37156213 locus=Phvul.011G215800 ID=Phvul.011G215800.1.v2.1 annot-version=v2.1	1
gma-miR396h	TCCACAGCTTTCTTGAACTG	Phvul.006G174400.1	-0.0393518	0.975276	-0.0214405	0.99995	0.10954	0.999168	-0.844914	NA	3	-1	1	20	1783	1802	UCCACAGCUUUCUUGAACUG	:::: .::::::: :::::	GAGUUAGAGAAAGCAGUGGA	Cleavage	pacid=37173746 locus=Phvul.006G174400 ID=Phvul.006G174400.1.v2.1 annot-version=v2.1	1
gma-miR396h	TCCACAGCTTTCTTGAACTG	Phvul.005G126400.1	0.484454	0.612243	-0.664043	0.99995	0.437338	0.999168	#N/A	#N/A	3	-1	1	20	149	168	UCCACAGCUUUCUUGAACUG	::::::::.::: :::::	AAGUUCAAGGAAGGUGUGGC	Cleavage	pacid=37154541 locus=Phvul.005G126400 ID=Phvul.005G126400.1.v2.1 annot-version=v2.1	1
gma-miR396h	TCCACAGCTTTCTTGAACTG	Phvul.010G066900.1	-1.66128	NA	0.364878	0.99995	0.349285	0.999168	#N/A	#N/A	3	-1	1	20	394	413	UCCACAGCUUUCUUGAACUG	:: ::::: :.::::::::	GAGAUCAAGCAGGCUGUGGA	Translation	pacid=37143418 locus=Phvul.010G066900 ID=Phvul.010G066900.1.v2.1 annot-version=v2.1	1
gma-miR396h	TCCACAGCTTTCTTGAACTG	Phvul.010G066800.1	-1.25747	NA	#N/A	#N/A	-0.459374	0.999168	0.161225	0.968703	3	-1	1	20	375	394	UCCACAGCUUUCUUGAACUG	:: ::::: :.::::::::	GAGAUCAAGCAGGCUGUGGA	Translation	pacid=37143267 locus=Phvul.010G066800 ID=Phvul.010G066800.1.v2.1 annot-version=v2.1	1
gma-miR396h	TCCACAGCTTTCTTGAACTG	Phvul.009G019500.1	#N/A	#N/A	#N/A	#N/A	#N/A	#N/A	#N/A	#N/A	3	-1	1	20	286	305	UCCACAGCUUUCUUGAACUG	:.::: .::.:.::::::::	CGGUUGGAGGAGGCUGUGGA	Cleavage	pacid=37152054 locus=Phvul.009G019500 ID=Phvul.009G019500.1.v2.1 annot-version=v2.1	1
gma-miR396h	TCCACAGCTTTCTTGAACTG	Phvul.007G189100.1	#N/A	#N/A	#N/A	#N/A	#N/A	#N/A	#N/A	#N/A	3	-1	1	20	394	413	UCCACAGCUUUCUUGAACUG	.::: .::.:.::::::::	GGGUUGGAGGAGGCUGUGGA	Cleavage	pacid=37164714 locus=Phvul.007G189100 ID=Phvul.007G189100.1.v2.1 annot-version=v2.1	1
gma-miR396h	TCCACAGCTTTCTTGAACTG	Phvul.006G191600.1	#N/A	#N/A	#N/A	#N/A	#N/A	#N/A	#N/A	#N/A	3	-1	1	20	701	720	UCCACAGCUUUCUUGAACUG	::: ::::.:: :::::::	GAGUACAAGGAAACUGUGGA	Cleavage	pacid=37172442 locus=Phvul.006G191600 ID=Phvul.006G191600.1.v2.1 annot-version=v2.1	1
gma-miR482c-3p	TTCCCAATTCCGCCCATTCCT	Phvul.004G048000.1	0.0752201	NA	0.495577	0.99995	0.687021	0.999168	#N/A	#N/A	0.5	-1	1	21	666	686	UUCCCAAUUCCGCCCAUUCCU	::::::::::::.:::::::	UGGAAUGGGCGGAGUUGGGAA	Cleavage	pacid=37163660 locus=Phvul.004G048000 ID=Phvul.004G048000.1.v2.1 annot-version=v2.1	1
gma-miR482c-3p	TTCCCAATTCCGCCCATTCCT	Phvul.002G079200.1	-0.176727	NA	-0.674368	0.99995	#N/A	#N/A	#N/A	#N/A	2.5	-1	1	21	862	882	UUCCCAAUUCCGCCCAUUCCU	::::::::.:::.:::: ::	UGGAAUGGGUGGAGUUGGUAA	Cleavage	pacid=37177951 locus=Phvul.002G079200 ID=Phvul.002G079200.1.v2.1 annot-version=v2.1	1
gma-miR482c-3p	TTCCCAATTCCGCCCATTCCT	Phvul.010G064700.1	#N/A	#N/A	#N/A	#N/A	#N/A	#N/A	#N/A	#N/A	2.5	-1	1	21	570	590	UUCCCAAUUCCGCCCAUUCCU	::: :::::.::..:::::::	AGGCAUGGGUGGGGUUGGGAA	Cleavage	pacid=37142899 locus=Phvul.010G064700 ID=Phvul.010G064700.1.v2.1 annot-version=v2.1	1
gma-miR482c-3p	TTCCCAATTCCGCCCATTCCT	Phvul.002G057300.2	0.450848	0.421538	0.287284	0.99995	1.50496	0.730257	1.6443	6.09383e-05	3	-1	1	21	512	532	UUCCCAAUUCCGCCCAUUCCU	: :.:::::.: .::::::::	AAGGAUGGGUGCGAUUGGGAA	Translation	pacid=37177208 locus=Phvul.002G057300 ID=Phvul.002G057300.2.v2.1 annot-version=v2.1	1
gma-miR482c-3p	TTCCCAATTCCGCCCATTCCT	Phvul.010G136700.1	-0.127598	NA	0.349724	0.99995	0.118336	0.999168	1.19854	0.684051	3	-1	1	21	810	830	UUCCCAAUUCCGCCCAUUCCU	.:: :::::.:::::::: ::	GGGUAUGGGUGGAAUUGGUAA	Cleavage	pacid=37142699 locus=Phvul.010G136700 ID=Phvul.010G136700.1.v2.1 annot-version=v2.1	1
gma-miR482c-3p	TTCCCAATTCCGCCCATTCCT	Phvul.002G279500.1	-0.109088	0.950121	0.0750709	0.99995	-0.715301	0.308713	0.0947605	0.94649	3	-1	1	21	590	610	UUCCCAAUUCCGCCCAUUCCU	: :::::.:::::::: ::	GAGCAUGGGUGGAAUUGGCAA	Cleavage	pacid=37178074 locus=Phvul.002G279500 ID=Phvul.002G279500.1.v2.1 annot-version=v2.1	1
gma-miR482c-3p	TTCCCAATTCCGCCCATTCCT	Phvul.004G137300.1	0.0637206	NA	-0.0182671	0.99995	0.0998898	0.999168	#N/A	#N/A	3	-1	1	21	762	782	UUCCCAAUUCCGCCCAUUCCU	::::: ::.::::: :::::	UGGAAUAGGUGGAAUGGGGAA	Cleavage	pacid=37163438 locus=Phvul.004G137300 ID=Phvul.004G137300.1.v2.1 annot-version=v2.1	1
gma-miR482c-3p	TTCCCAATTCCGCCCATTCCT	Phvul.002G057300.1	#N/A	#N/A	#N/A	#N/A	#N/A	#N/A	#N/A	#N/A	3	-1	1	21	612	632	UUCCCAAUUCCGCCCAUUCCU	: :.:::::.: .::::::::	AAGGAUGGGUGCGAUUGGGAA	Translation	pacid=37177207 locus=Phvul.002G057300 ID=Phvul.002G057300.1.v2.1 annot-version=v2.1	1
gma-miR5374-5p	TTATAGTCTGACATCTGGAAT	Phvul.003G247100.1	#N/A	#N/A	#N/A	#N/A	#N/A	#N/A	#N/A	#N/A	0	-1	1	21	369	389	UUAUAGUCUGACAUCUGGAAU	:::::::::::::::::::::	AUUCCAGAUGUCAGACUAUAA	Cleavage	pacid=37144414 locus=Phvul.003G247100 ID=Phvul.003G247100.1.v2.1 annot-version=v2.1	1
gma-miR5374-5p	TTATAGTCTGACATCTGGAAT	Phvul.003G247200.2	-0.00906191	0.994109	0.38943	0.99995	-0.0776187	0.999168	0.247875	0.483316	2	-1	1	21	1158	1178	UUAUAGUCUGACAUCUGGAAU	:::::::::::: ::.:::::	AUUCCAGAUGUCUGAUUAUAA	Cleavage	pacid=37146857 locus=Phvul.003G247200 ID=Phvul.003G247200.2.v2.1 annot-version=v2.1	1
gma-miR5374-5p	TTATAGTCTGACATCTGGAAT	Phvul.003G247200.1	#N/A	#N/A	#N/A	#N/A	#N/A	#N/A	#N/A	#N/A	2	-1	1	21	1158	1178	UUAUAGUCUGACAUCUGGAAU	:::::::::::: ::.:::::	AUUCCAGAUGUCUGAUUAUAA	Cleavage	pacid=37146856 locus=Phvul.003G247200 ID=Phvul.003G247200.1.v2.1 annot-version=v2.1	1
gma-miR5374-5p	TTATAGTCTGACATCTGGAAT	Phvul.002G221400.1	-0.293111	0.0865293	-0.0227511	0.99995	-0.494863	0.861413	-0.373317	0.32448	3	-1	1	21	2325	2345	UUAUAGUCUGACAUCUGGAAU	: ..:::::::::::.:.:	GCUGUGGAUGUCAGACUGUGA	Cleavage	pacid=37177050 locus=Phvul.002G221400 ID=Phvul.002G221400.1.v2.1 annot-version=v2.1	1
gma-miR5374-5p	TTATAGTCTGACATCTGGAAT	Phvul.011G179600.1	-0.0273075	0.992444	-0.401132	0.99995	0.640641	0.959982	1.06178	0.667534	3	-1	1	21	1641	1661	UUAUAGUCUGACAUCUGGAAU	: :: . ::::::::.:::::	AAUCAGAAUGUCAGAUUAUAA	Cleavage	pacid=37156427 locus=Phvul.011G179600 ID=Phvul.011G179600.1.v2.1 annot-version=v2.1	1
gma-miR5374-5p	TTATAGTCTGACATCTGGAAT	Phvul.007G177800.1	-0.526223	0.500047	0.142079	0.99995	-0.5604	0.95402	0.333826	0.854041	3	-1	1	21	2923	2943	UUAUAGUCUGACAUCUGGAAU	:. : .:::::::::::::	CAUUGAAGUGUCAGACUAUAA	Cleavage	pacid=37166407 locus=Phvul.007G177800 ID=Phvul.007G177800.1.v2.1 annot-version=v2.1	1
gma-miR5374-5p	TTATAGTCTGACATCTGGAAT	Phvul.011G179600.6	0.847966	NA	0.869942	0.99995	2.7128	0.369702	0.291891	0.973447	3	-1	1	21	1480	1500	UUAUAGUCUGACAUCUGGAAU	: :: . ::::::::.:::::	AAUCAGAAUGUCAGAUUAUAA	Cleavage	pacid=37156429 locus=Phvul.011G179600 ID=Phvul.011G179600.6.v2.1 annot-version=v2.1	1
gma-miR5374-5p	TTATAGTCTGACATCTGGAAT	Phvul.003G280700.1	-0.388848	0.568938	0.0290081	0.99995	0.0202952	0.999168	0.0615388	0.978707	3	-1	1	21	876	896	UUAUAGUCUGACAUCUGGAAU	.::::::::::.. :::::.:	GUUCCAGAUGUUGAACUAUGA	Cleavage	pacid=37147744 locus=Phvul.003G280700 ID=Phvul.003G280700.1.v2.1 annot-version=v2.1	1
gma-miR5374-5p	TTATAGTCTGACATCTGGAAT	Phvul.010G020100.1	-0.596723	1.3818e-12	0.350223	0.99995	-0.246536	0.976265	-0.0290315	0.983191	3	-1	1	21	1501	1521	UUAUAGUCUGACAUCUGGAAU	::::..::::::::.:::: :	AUUCUGGAUGUCAGGCUAUCA	Cleavage	pacid=37142999 locus=Phvul.010G020100 ID=Phvul.010G020100.1.v2.1 annot-version=v2.1	1
gma-miR5374-5p	TTATAGTCTGACATCTGGAAT	Phvul.003G280700.4	#N/A	#N/A	#N/A	#N/A	0.0437143	0.999168	0.324381	0.927664	3	-1	1	21	796	816	UUAUAGUCUGACAUCUGGAAU	.::::::::::.. :::::.:	GUUCCAGAUGUUGAACUAUGA	Cleavage	pacid=37147747 locus=Phvul.003G280700 ID=Phvul.003G280700.4.v2.1 annot-version=v2.1	1
gma-miR5374-5p	TTATAGTCTGACATCTGGAAT	Phvul.009G136200.1	#N/A	#N/A	#N/A	#N/A	-1.40126	0.600545	-0.505879	NA	3	-1	1	21	802	822	UUAUAGUCUGACAUCUGGAAU	: : ::::: :::::::.:::	AAUGCAGAUAUCAGACUGUAA	Cleavage	pacid=37149697 locus=Phvul.009G136200 ID=Phvul.009G136200.1.v2.1 annot-version=v2.1	1
gma-miR5374-5p	TTATAGTCTGACATCTGGAAT	Phvul.011G179600.4	#N/A	#N/A	#N/A	#N/A	2.38677	0.0652876	#N/A	#N/A	3	-1	1	21	1641	1661	UUAUAGUCUGACAUCUGGAAU	: :: . ::::::::.:::::	AAUCAGAAUGUCAGAUUAUAA	Cleavage	pacid=37156425 locus=Phvul.011G179600 ID=Phvul.011G179600.4.v2.1 annot-version=v2.1	1
gma-miR5374-5p	TTATAGTCTGACATCTGGAAT	Phvul.011G179600.3	0.758602	NA	#N/A	#N/A	1.13124	0.999168	#N/A	#N/A	3	-1	1	21	1638	1658	UUAUAGUCUGACAUCUGGAAU	: :: . ::::::::.:::::	AAUCAGAAUGUCAGAUUAUAA	Cleavage	pacid=37156428 locus=Phvul.011G179600 ID=Phvul.011G179600.3.v2.1 annot-version=v2.1	1
gma-miR5374-5p	TTATAGTCTGACATCTGGAAT	Phvul.011G179600.7	#N/A	#N/A	#N/A	#N/A	0.386966	0.999168	#N/A	#N/A	3	-1	1	21	1477	1497	UUAUAGUCUGACAUCUGGAAU	: :: . ::::::::.:::::	AAUCAGAAUGUCAGAUUAUAA	Cleavage	pacid=37156430 locus=Phvul.011G179600 ID=Phvul.011G179600.7.v2.1 annot-version=v2.1	1
gma-miR5374-5p	TTATAGTCTGACATCTGGAAT	Phvul.003G280700.3	#N/A	#N/A	#N/A	#N/A	#N/A	#N/A	#N/A	#N/A	3	-1	1	21	676	696	UUAUAGUCUGACAUCUGGAAU	.::::::::::.. :::::.:	GUUCCAGAUGUUGAACUAUGA	Cleavage	pacid=37147746 locus=Phvul.003G280700 ID=Phvul.003G280700.3.v2.1 annot-version=v2.1	1
gma-miR5374-5p	TTATAGTCTGACATCTGGAAT	Phvul.003G280700.2	#N/A	#N/A	#N/A	#N/A	#N/A	#N/A	#N/A	#N/A	3	-1	1	21	854	874	UUAUAGUCUGACAUCUGGAAU	.::::::::::.. :::::.:	GUUCCAGAUGUUGAACUAUGA	Cleavage	pacid=37147745 locus=Phvul.003G280700 ID=Phvul.003G280700.2.v2.1 annot-version=v2.1	1
gma-miR5374-5p	TTATAGTCTGACATCTGGAAT	Phvul.011G179600.5	#N/A	#N/A	#N/A	#N/A	#N/A	#N/A	#N/A	#N/A	3	-1	1	21	1638	1658	UUAUAGUCUGACAUCUGGAAU	: :: . ::::::::.:::::	AAUCAGAAUGUCAGAUUAUAA	Cleavage	pacid=37156426 locus=Phvul.011G179600 ID=Phvul.011G179600.5.v2.1 annot-version=v2.1	1
hbr-miR156	TTGACAGAAGATAGAGAGC	Phvul.001G091400.1	0.0445228	0.944469	-0.0195389	0.99995	-0.157372	0.999168	-0.319931	0.726587	0	-1	1	19	1183	1201	UUGACAGAAGAUAGAGAGC	:::::::::::::::::::	GCUCUCUAUCUUCUGUCAA	Cleavage	pacid=37170885 locus=Phvul.001G091400 ID=Phvul.001G091400.1.v2.1 annot-version=v2.1	2
hbr-miR156	TTGACAGAAGATAGAGAGC	Phvul.002G230300.4	1.09872	NA	-0.525714	0.99995	0.904996	0.935089	#N/A	#N/A	0	-1	1	19	694	712	UUGACAGAAGAUAGAGAGC	:::::::::::::::::::	GCUCUCUAUCUUCUGUCAA	Cleavage	pacid=37175153 locus=Phvul.002G230300 ID=Phvul.002G230300.4.v2.1 annot-version=v2.1	1
hbr-miR156	TTGACAGAAGATAGAGAGC	Phvul.002G230300.3	#N/A	#N/A	#N/A	#N/A	#N/A	#N/A	#N/A	#N/A	0	-1	1	19	729	747	UUGACAGAAGAUAGAGAGC	:::::::::::::::::::	GCUCUCUAUCUUCUGUCAA	Cleavage	pacid=37175152 locus=Phvul.002G230300 ID=Phvul.002G230300.3.v2.1 annot-version=v2.1	1
hbr-miR156	TTGACAGAAGATAGAGAGC	Phvul.001G262600.1	-0.184253	0.736657	0.00679504	0.99995	-0.1048	0.999168	-0.577523	0.810931	1.5	-1	1	19	1486	1504	UUGACAGAAGAUAGAGAGC	::::::: :::::::::::	GCUCUCUCUCUUCUGUCAA	Cleavage	pacid=37171031 locus=Phvul.001G262600 ID=Phvul.001G262600.1.v2.1 annot-version=v2.1	1
hbr-miR156	TTGACAGAAGATAGAGAGC	Phvul.001G141000.1	0.395068	0.401668	0.248604	0.99995	0.00826413	0.999168	-0.265047	0.919627	1.5	-1	1	19	864	882	UUGACAGAAGAUAGAGAGC	::::::: :::::::::::	GCUCUCUCUCUUCUGUCAA	Cleavage	pacid=37170682 locus=Phvul.001G141000 ID=Phvul.001G141000.1.v2.1 annot-version=v2.1	1
hbr-miR156	TTGACAGAAGATAGAGAGC	Phvul.007G258400.2	0.599299	NA	-0.815555	0.99995	#N/A	#N/A	-0.51818	NA	1.5	-1	1	19	808	826	UUGACAGAAGAUAGAGAGC	::::::: :::::::::::	GCUCUCUCUCUUCUGUCAA	Cleavage	pacid=37164671 locus=Phvul.007G258400 ID=Phvul.007G258400.2.v2.1 annot-version=v2.1	1
hbr-miR156	TTGACAGAAGATAGAGAGC	Phvul.007G258400.1	1.03604	NA	0.730742	0.99995	#N/A	#N/A	#N/A	#N/A	1.5	-1	1	19	811	829	UUGACAGAAGAUAGAGAGC	::::::: :::::::::::	GCUCUCUCUCUUCUGUCAA	Cleavage	pacid=37164670 locus=Phvul.007G258400 ID=Phvul.007G258400.1.v2.1 annot-version=v2.1	1
hbr-miR156	TTGACAGAAGATAGAGAGC	Phvul.007G258400.4	0.0193346	NA	1.35166	0.99995	#N/A	#N/A	#N/A	#N/A	1.5	-1	1	19	784	802	UUGACAGAAGAUAGAGAGC	::::::: :::::::::::	GCUCUCUCUCUUCUGUCAA	Cleavage	pacid=37164673 locus=Phvul.007G258400 ID=Phvul.007G258400.4.v2.1 annot-version=v2.1	1
hbr-miR156	TTGACAGAAGATAGAGAGC	Phvul.006G183900.1	#N/A	#N/A	#N/A	#N/A	0.333872	0.999168	#N/A	#N/A	1.5	-1	1	19	545	563	UUGACAGAAGAUAGAGAGC	:::::::::::::: ::::	GCUCUCUAUCUUCUAUCAA	Cleavage	pacid=37173228 locus=Phvul.006G183900 ID=Phvul.006G183900.1.v2.1 annot-version=v2.1	1
hbr-miR156	TTGACAGAAGATAGAGAGC	Phvul.007G258400.3	#N/A	#N/A	#N/A	#N/A	#N/A	#N/A	#N/A	#N/A	1.5	-1	1	19	787	805	UUGACAGAAGAUAGAGAGC	::::::: :::::::::::	GCUCUCUCUCUUCUGUCAA	Cleavage	pacid=37164672 locus=Phvul.007G258400 ID=Phvul.007G258400.3.v2.1 annot-version=v2.1	1
hbr-miR156	TTGACAGAAGATAGAGAGC	Phvul.003G183800.1	0.296194	0.3916	-0.0687342	0.99995	0.0574126	0.999168	-0.39711	0.3659	2	-1	1	19	593	611	UUGACAGAAGAUAGAGAGC	:::.:::.:.::.::::::	GCUUUCUGUUUUUUGUCAA	Cleavage	pacid=37146312 locus=Phvul.003G183800 ID=Phvul.003G183800.1.v2.1 annot-version=v2.1	1
hbr-miR156	TTGACAGAAGATAGAGAGC	Phvul.003G039600.1	-0.0146177	0.980337	0.0507908	0.99995	-0.0290578	0.999168	0.404573	0.803962	2	-1	1	19	1006	1024	UUGACAGAAGAUAGAGAGC	::::::: ::::::::::.	GCUCUCUCUCUUCUGUCAG	Cleavage	pacid=37145923 locus=Phvul.003G039600 ID=Phvul.003G039600.1.v2.1 annot-version=v2.1	2
hbr-miR156	TTGACAGAAGATAGAGAGC	Phvul.002G241900.1	#N/A	#N/A	#N/A	#N/A	#N/A	#N/A	#N/A	#N/A	2	-1	1	19	34	52	UUGACAGAAGAUAGAGAGC	:::::.:::::::: ::::	GCUCUUUAUCUUCUCUCAA	Cleavage	pacid=37178387 locus=Phvul.002G241900 ID=Phvul.002G241900.1.v2.1 annot-version=v2.1	1
hbr-miR156	TTGACAGAAGATAGAGAGC	Phvul.003G182900.1	-0.135094	0.816921	0.0824732	0.99995	-0.516537	0.576655	-0.236429	0.728641	2.5	-1	1	19	1909	1927	UUGACAGAAGAUAGAGAGC	::::::: ::::::::::	GCUCUCUCUCUUCUGUCAU	Cleavage	pacid=37145136 locus=Phvul.003G182900 ID=Phvul.003G182900.1.v2.1 annot-version=v2.1	1
hbr-miR156	TTGACAGAAGATAGAGAGC	Phvul.001G051200.2	-0.0605268	0.938753	0.192035	0.99995	-0.329439	0.911895	0.329096	0.763009	2.5	-1	1	19	321	339	UUGACAGAAGAUAGAGAGC	: ::::: :::::::::::	GAUCUCUUUCUUCUGUCAA	Cleavage	pacid=37171009 locus=Phvul.001G051200 ID=Phvul.001G051200.2.v2.1 annot-version=v2.1	1
hbr-miR156	TTGACAGAAGATAGAGAGC	Phvul.001G051200.1	-1.37575	0.304709	-0.333445	0.99995	-0.309224	0.999168	0.146441	0.9622	2.5	-1	1	19	301	319	UUGACAGAAGAUAGAGAGC	: ::::: :::::::::::	GAUCUCUUUCUUCUGUCAA	Cleavage	pacid=37171007 locus=Phvul.001G051200 ID=Phvul.001G051200.1.v2.1 annot-version=v2.1	1
hbr-miR156	TTGACAGAAGATAGAGAGC	Phvul.002G286000.2	1.99645	NA	-0.178252	0.99995	-0.132047	0.999168	#N/A	#N/A	2.5	-1	1	19	1462	1480	UUGACAGAAGAUAGAGAGC	::::::: ::::::::::	GCUCUCUCUCUUCUGUCAU	Cleavage	pacid=37176457 locus=Phvul.002G286000 ID=Phvul.002G286000.2.v2.1 annot-version=v2.1	1
hbr-miR156	TTGACAGAAGATAGAGAGC	Phvul.002G286000.1	-1.55724	NA	0.0481816	0.99995	#N/A	#N/A	#N/A	#N/A	2.5	-1	1	19	1529	1547	UUGACAGAAGAUAGAGAGC	::::::: ::::::::::	GCUCUCUCUCUUCUGUCAU	Cleavage	pacid=37176456 locus=Phvul.002G286000 ID=Phvul.002G286000.1.v2.1 annot-version=v2.1	1
hbr-miR156	TTGACAGAAGATAGAGAGC	Phvul.009G165100.5	0.935308	NA	-0.597888	0.99995	#N/A	#N/A	#N/A	#N/A	2.5	-1	1	19	1085	1103	UUGACAGAAGAUAGAGAGC	::::::: ::::::::::	GCUCUCUCUCUUCUGUCAU	Cleavage	pacid=37150738 locus=Phvul.009G165100 ID=Phvul.009G165100.5.v2.1 annot-version=v2.1	1
hbr-miR156	TTGACAGAAGATAGAGAGC	Phvul.009G165100.2	-6.15716	NA	#N/A	#N/A	#N/A	#N/A	#N/A	#N/A	2.5	-1	1	19	1196	1214	UUGACAGAAGAUAGAGAGC	::::::: ::::::::::	GCUCUCUCUCUUCUGUCAU	Cleavage	pacid=37150737 locus=Phvul.009G165100 ID=Phvul.009G165100.2.v2.1 annot-version=v2.1	1
hbr-miR156	TTGACAGAAGATAGAGAGC	Phvul.010G056200.1	#N/A	#N/A	#N/A	#N/A	#N/A	#N/A	#N/A	#N/A	2.5	-1	1	19	1108	1126	UUGACAGAAGAUAGAGAGC	::::::: ::::::::::	GCUCUCUCUCUUCUGUCAU	Cleavage	pacid=37143862 locus=Phvul.010G056200 ID=Phvul.010G056200.1.v2.1 annot-version=v2.1	1
hbr-miR156	TTGACAGAAGATAGAGAGC	Phvul.009G165100.4	#N/A	#N/A	#N/A	#N/A	#N/A	#N/A	#N/A	#N/A	2.5	-1	1	19	1343	1361	UUGACAGAAGAUAGAGAGC	::::::: ::::::::::	GCUCUCUCUCUUCUGUCAU	Cleavage	pacid=37150735 locus=Phvul.009G165100 ID=Phvul.009G165100.4.v2.1 annot-version=v2.1	1
hbr-miR156	TTGACAGAAGATAGAGAGC	Phvul.009G165100.1	#N/A	#N/A	#N/A	#N/A	#N/A	#N/A	#N/A	#N/A	2.5	-1	1	19	1328	1346	UUGACAGAAGAUAGAGAGC	::::::: ::::::::::	GCUCUCUCUCUUCUGUCAU	Cleavage	pacid=37150736 locus=Phvul.009G165100 ID=Phvul.009G165100.1.v2.1 annot-version=v2.1	1
hbr-miR156	TTGACAGAAGATAGAGAGC	Phvul.008G157100.1	#N/A	#N/A	#N/A	#N/A	#N/A	#N/A	#N/A	#N/A	2.5	-1	1	19	1119	1137	UUGACAGAAGAUAGAGAGC	::::::: ::::::::::	GCUCUCUCUCUUCUGUCAU	Cleavage	pacid=37159641 locus=Phvul.008G157100 ID=Phvul.008G157100.1.v2.1 annot-version=v2.1	1
hbr-miR156	TTGACAGAAGATAGAGAGC	Phvul.009G165100.3	#N/A	#N/A	#N/A	#N/A	#N/A	#N/A	#N/A	#N/A	2.5	-1	1	19	1255	1273	UUGACAGAAGAUAGAGAGC	::::::: ::::::::::	GCUCUCUCUCUUCUGUCAU	Cleavage	pacid=37150734 locus=Phvul.009G165100 ID=Phvul.009G165100.3.v2.1 annot-version=v2.1	1
hbr-miR156	TTGACAGAAGATAGAGAGC	Phvul.005G101900.1	#N/A	#N/A	#N/A	#N/A	#N/A	#N/A	#N/A	#N/A	2.5	-1	1	19	788	806	UUGACAGAAGAUAGAGAGC	::::::: ::::::::::	GCUCUCUCUCUUCUGUCAU	Cleavage	pacid=37153676 locus=Phvul.005G101900 ID=Phvul.005G101900.1.v2.1 annot-version=v2.1	1
hbr-miR156	TTGACAGAAGATAGAGAGC	Phvul.011G164800.1	#N/A	#N/A	#N/A	#N/A	#N/A	#N/A	#N/A	#N/A	2.5	-1	1	19	669	687	UUGACAGAAGAUAGAGAGC	::::::: ::::::::::	GCUCUCUCUCUUCUGUCAC	Cleavage	pacid=37156382 locus=Phvul.011G164800 ID=Phvul.011G164800.1.v2.1 annot-version=v2.1	1
hbr-miR156	TTGACAGAAGATAGAGAGC	Phvul.005G074000.1	#N/A	#N/A	#N/A	#N/A	#N/A	#N/A	#N/A	#N/A	2.5	-1	1	19	978	996	UUGACAGAAGAUAGAGAGC	:::: :: :::::::::::	GCUCCCUCUCUUCUGUCAA	Cleavage	pacid=37152333 locus=Phvul.005G074000 ID=Phvul.005G074000.1.v2.1 annot-version=v2.1	1
hbr-miR156	TTGACAGAAGATAGAGAGC	Phvul.010G159900.1	0.475674	0.605846	-0.134986	0.99995	-0.174157	0.999168	0.388204	0.854041	3	-1	1	19	872	890	UUGACAGAAGAUAGAGAGC	:::::.:.:.::.:::..:	GCUCUUUGUUUUUUGUUGA	Cleavage	pacid=37142211 locus=Phvul.010G159900 ID=Phvul.010G159900.1.v2.1 annot-version=v2.1	1
hbr-miR156	TTGACAGAAGATAGAGAGC	Phvul.003G041700.1	-0.105308	0.961212	-0.20642	0.99995	-0.600636	0.914773	0.205906	0.896123	3	-1	1	19	2072	2090	UUGACAGAAGAUAGAGAGC	.:::.:.::::.::::::	AUUCUUUGUCUUUUGUCAA	Cleavage	pacid=37147992 locus=Phvul.003G041700 ID=Phvul.003G041700.1.v2.1 annot-version=v2.1	1
hbr-miR156	TTGACAGAAGATAGAGAGC	Phvul.004G023400.1	-0.096914	NA	-0.241963	0.99995	0.0905197	0.999168	0.214322	0.932306	3	-1	1	19	1025	1043	UUGACAGAAGAUAGAGAGC	:::::::: ::::: ::::	GCUCUCUAGCUUCUAUCAA	Translation	pacid=37162920 locus=Phvul.004G023400 ID=Phvul.004G023400.1.v2.1 annot-version=v2.1	1
hbr-miR156	TTGACAGAAGATAGAGAGC	Phvul.003G041700.2	0.287739	0.801555	0.216525	0.99995	0.56452	0.654287	-0.174485	0.948009	3	-1	1	19	2063	2081	UUGACAGAAGAUAGAGAGC	.:::.:.::::.::::::	AUUCUUUGUCUUUUGUCAA	Cleavage	pacid=37147993 locus=Phvul.003G041700 ID=Phvul.003G041700.2.v2.1 annot-version=v2.1	1
hbr-miR156	TTGACAGAAGATAGAGAGC	Phvul.008G115600.1	-0.351584	0.455022	0.244713	0.99995	1.03305	0.800365	-0.0913754	0.972395	3	-1	1	19	82	100	UUGACAGAAGAUAGAGAGC	::::::.:::::: ::::	UCUCUCUGUCUUCUCUCAA	Cleavage	pacid=37161115 locus=Phvul.008G115600 ID=Phvul.008G115600.1.v2.1 annot-version=v2.1	1
hbr-miR156	TTGACAGAAGATAGAGAGC	Phvul.006G059218.2	-0.11247	0.860397	-0.0984058	0.99995	-0.439463	0.379382	0.00428039	0.996609	3	-1	1	19	59	77	UUGACAGAAGAUAGAGAGC	:::::: ::::::::::.	UCUCUCUCUCUUCUGUCAG	Cleavage	pacid=37173341 locus=Phvul.006G059218 ID=Phvul.006G059218.2.v2.1 annot-version=v2.1	1
hbr-miR156	TTGACAGAAGATAGAGAGC	Phvul.003G016500.1	0.574275	0.653897	-0.550769	0.99995	-0.700408	0.999168	#N/A	#N/A	3	-1	1	19	565	583	UUGACAGAAGAUAGAGAGC	:: ::: ::.:::::::::	GCCCUCCAUUUUCUGUCAA	Cleavage	pacid=37146910 locus=Phvul.003G016500 ID=Phvul.003G016500.1.v2.1 annot-version=v2.1	1
hbr-miR156	TTGACAGAAGATAGAGAGC	Phvul.001G138900.2	#N/A	#N/A	-0.382412	0.99995	#N/A	#N/A	#N/A	#N/A	3	-1	1	19	168	186	UUGACAGAAGAUAGAGAGC	::::: :. ::::::::::	GCUCUGUGCCUUCUGUCAA	Translation	pacid=37168916 locus=Phvul.001G138900 ID=Phvul.001G138900.2.v2.1 annot-version=v2.1	1
hbr-miR156	TTGACAGAAGATAGAGAGC	Phvul.009G182900.1	#N/A	#N/A	#N/A	#N/A	0.205626	0.999168	1.52211	0.869288	3	-1	1	19	2231	2249	UUGACAGAAGAUAGAGAGC	: :.: :::.:::::::::	GAUUUGUAUUUUCUGUCAA	Cleavage	pacid=37151736 locus=Phvul.009G182900 ID=Phvul.009G182900.1.v2.1 annot-version=v2.1	1
hbr-miR156	TTGACAGAAGATAGAGAGC	Phvul.008G256500.1	#N/A	#N/A	#N/A	#N/A	#N/A	#N/A	#N/A	#N/A	3	-1	1	19	18	36	UUGACAGAAGAUAGAGAGC	:::.::::::::::::.	UAUCUUUAUCUUCUGUCAG	Cleavage	pacid=37160932 locus=Phvul.008G256500 ID=Phvul.008G256500.1.v2.1 annot-version=v2.1	1
hbr-miR156	TTGACAGAAGATAGAGAGC	Phvul.006G059218.1	#N/A	#N/A	#N/A	#N/A	#N/A	#N/A	#N/A	#N/A	3	-1	1	19	52	70	UUGACAGAAGAUAGAGAGC	:::::: ::::::::::.	UCUCUCUCUCUUCUGUCAG	Cleavage	pacid=37173340 locus=Phvul.006G059218 ID=Phvul.006G059218.1.v2.1 annot-version=v2.1	1
hbr-miR156	TTGACAGAAGATAGAGAGC	Phvul.004G130300.1	#N/A	#N/A	#N/A	#N/A	#N/A	#N/A	#N/A	#N/A	3	-1	1	19	419	437	UUGACAGAAGAUAGAGAGC	::: :.:.:.::::::.::	GCUGUUUGUUUUCUGUUAA	Cleavage	pacid=37163515 locus=Phvul.004G130300 ID=Phvul.004G130300.1.v2.1 annot-version=v2.1	1
mes-miR166i	TTGGACCAGGCTTCATTCCCC	Phvul.005G166900.1	0.117418	0.674211	-0.0565643	0.99995	-0.0846491	0.999168	0.344195	0.490618	1	-1	1	21	1305	1325	UUGGACCAGGCUUCAUUCCCC	:::::::::::::::::..	CUGGAAUGAAGCCUGGUCCGG	Cleavage	pacid=37153085 locus=Phvul.005G166900 ID=Phvul.005G166900.1.v2.1 annot-version=v2.1	1
mes-miR166i	TTGGACCAGGCTTCATTCCCC	Phvul.010G146200.1	-0.0236616	0.950096	0.134694	0.99995	0.0622747	0.999168	0.13334	0.890258	1	-1	1	21	1020	1040	UUGGACCAGGCUUCAUUCCCC	:::::::::::::::::..	CUGGAAUGAAGCCUGGUCCGG	Cleavage	pacid=37142532 locus=Phvul.010G146200 ID=Phvul.010G146200.1.v2.1 annot-version=v2.1	1
mes-miR166i	TTGGACCAGGCTTCATTCCCC	Phvul.009G110500.1	0.223201	0.63167	0.0913037	0.99995	0.294008	0.999168	0.776455	0.28749	1.5	-1	1	21	853	873	UUGGACCAGGCUUCAUUCCCC	::.::::::::::::::..	CCGGGAUGAAGCCUGGUCCGG	Cleavage	pacid=37149791 locus=Phvul.009G110500 ID=Phvul.009G110500.1.v2.1 annot-version=v2.1	1
mes-miR166i	TTGGACCAGGCTTCATTCCCC	Phvul.006G128600.1	0.324677	0.251648	0.0418374	0.99995	0.230957	0.999168	0.792313	0.51191	1.5	-1	1	21	1040	1060	UUGGACCAGGCUUCAUUCCCC	::.::::::::::::::..	UUGGGAUGAAGCCUGGUCCGG	Cleavage	pacid=37173618 locus=Phvul.006G128600 ID=Phvul.006G128600.1.v2.1 annot-version=v2.1	1
mes-miR166i	TTGGACCAGGCTTCATTCCCC	Phvul.011G079800.1	-0.16198	0.56556	0.119337	0.99995	-0.068586	0.999168	0.128423	0.87291	1.5	-1	1	21	1356	1376	UUGGACCAGGCUUCAUUCCCC	::.::::::::::::::..	CUGGGAUGAAGCCUGGUCCGG	Cleavage	pacid=37156981 locus=Phvul.011G079800 ID=Phvul.011G079800.1.v2.1 annot-version=v2.1	1
mes-miR166i	TTGGACCAGGCTTCATTCCCC	Phvul.002G246800.1	0.353824	0.340066	0.0502013	0.99995	0.0963314	0.999168	-0.0147375	0.992068	1.5	-1	1	21	1054	1074	UUGGACCAGGCUUCAUUCCCC	::.::::::::::::::..	UUGGGAUGAAGCCUGGUCCGG	Cleavage	pacid=37178586 locus=Phvul.002G246800 ID=Phvul.002G246800.1.v2.1 annot-version=v2.1	1
mes-miR166i	TTGGACCAGGCTTCATTCCCC	Phvul.003G221300.3	1.03414	0.75472	0.67451	0.99995	-0.451162	0.999168	0.823221	0.033066	2.5	-1	1	21	677	697	UUGGACCAGGCUUCAUUCCCC	::::.::::::::::::	AGCAAAUGGAGCCUGGUCCAA	Cleavage	pacid=37148309 locus=Phvul.003G221300 ID=Phvul.003G221300.3.v2.1 annot-version=v2.1	2
mes-miR166i	TTGGACCAGGCTTCATTCCCC	Phvul.003G221300.2	-0.505488	0.658424	0.334905	0.99995	0.26168	0.999168	0.391178	0.580867	2.5	-1	1	21	638	658	UUGGACCAGGCUUCAUUCCCC	::::.::::::::::::	AGCAAAUGGAGCCUGGUCCAA	Cleavage	pacid=37148307 locus=Phvul.003G221300 ID=Phvul.003G221300.2.v2.1 annot-version=v2.1	2
mes-miR166i	TTGGACCAGGCTTCATTCCCC	Phvul.003G221300.1	-0.18898	0.658226	0.13768	0.99995	-0.150777	0.999168	0.0334481	0.978244	2.5	-1	1	21	606	626	UUGGACCAGGCUUCAUUCCCC	::::.::::::::::::	AGCAAAUGGAGCCUGGUCCAA	Cleavage	pacid=37148308 locus=Phvul.003G221300 ID=Phvul.003G221300.1.v2.1 annot-version=v2.1	2
mes-miR166i	TTGGACCAGGCTTCATTCCCC	Phvul.010G165600.1	-1.61551	NA	0.126037	0.99995	#N/A	#N/A	#N/A	#N/A	2.5	-1	1	21	549	569	UUGGACCAGGCUUCAUUCCCC	::.:::::::::: :.:::	AUGGGAUGAAGCCUGAUUCAA	Cleavage	pacid=37142572 locus=Phvul.010G165600 ID=Phvul.010G165600.1.v2.1 annot-version=v2.1	1
mes-miR166i	TTGGACCAGGCTTCATTCCCC	Phvul.006G168800.1	#N/A	#N/A	#N/A	#N/A	-0.28976	0.999168	0.336389	0.733079	2.5	-1	1	21	581	601	UUGGACCAGGCUUCAUUCCCC	::.:::.:::::: :::::	AAGGGAUGGAGCCUGUUCCAA	Cleavage	pacid=37173171 locus=Phvul.006G168800 ID=Phvul.006G168800.1.v2.1 annot-version=v2.1	1
mes-miR166i	TTGGACCAGGCTTCATTCCCC	Phvul.010G165600.2	#N/A	#N/A	#N/A	#N/A	#N/A	#N/A	#N/A	#N/A	2.5	-1	1	21	537	557	UUGGACCAGGCUUCAUUCCCC	::.:::::::::: :.:::	AUGGGAUGAAGCCUGAUUCAA	Cleavage	pacid=37142573 locus=Phvul.010G165600 ID=Phvul.010G165600.2.v2.1 annot-version=v2.1	1
mes-miR166i	TTGGACCAGGCTTCATTCCCC	Phvul.008G213000.1	#N/A	#N/A	#N/A	#N/A	#N/A	#N/A	#N/A	#N/A	2.5	-1	1	21	1645	1665	UUGGACCAGGCUUCAUUCCCC	::::: ::::::: :::::	UAGGAAUAAAGCCUGCUCCAA	Cleavage	pacid=37161499 locus=Phvul.008G213000 ID=Phvul.008G213000.1.v2.1 annot-version=v2.1	1
mes-miR166i	TTGGACCAGGCTTCATTCCCC	Phvul.003G221300.3	1.03414	0.75472	0.67451	0.99995	-0.451162	0.999168	0.823221	0.033066	3	-1	1	21	488	508	UUGGACCAGGCUUCAUUCCCC	: ::::: .::..::::.:::	GUGGAAUAGAGUUUGGUUCAA	Cleavage	pacid=37148309 locus=Phvul.003G221300 ID=Phvul.003G221300.3.v2.1 annot-version=v2.1	2
mes-miR166i	TTGGACCAGGCTTCATTCCCC	Phvul.001G218600.1	-0.342502	0.508902	0.0415762	0.99995	0.13405	0.999168	-1.1417	0.156217	3	-1	1	21	155	175	UUGGACCAGGCUUCAUUCCCC	:: . ::::::.::::::::	AGGAGCUGAAGCUUGGUCCAA	Cleavage	pacid=37169957 locus=Phvul.001G218600 ID=Phvul.001G218600.1.v2.1 annot-version=v2.1	1
mes-miR166i	TTGGACCAGGCTTCATTCCCC	Phvul.003G221300.2	-0.505488	0.658424	0.334905	0.99995	0.26168	0.999168	0.391178	0.580867	3	-1	1	21	449	469	UUGGACCAGGCUUCAUUCCCC	: ::::: .::..::::.:::	GUGGAAUAGAGUUUGGUUCAA	Cleavage	pacid=37148307 locus=Phvul.003G221300 ID=Phvul.003G221300.2.v2.1 annot-version=v2.1	2
mes-miR166i	TTGGACCAGGCTTCATTCCCC	Phvul.004G070700.1	0.110986	0.896579	0.438986	0.99995	0.204336	0.999168	0.984704	0.869712	3	-1	1	21	1358	1378	UUGGACCAGGCUUCAUUCCCC	:::.: :::.:::::::::	UGGGGAACAAGUCUGGUCCAA	Cleavage	pacid=37163747 locus=Phvul.004G070700 ID=Phvul.004G070700.1.v2.1 annot-version=v2.1	1
mes-miR166i	TTGGACCAGGCTTCATTCCCC	Phvul.004G071100.1	0.188712	0.558262	-0.0546193	0.99995	0.24494	0.749598	0.0792003	0.939221	3	-1	1	21	106	126	UUGGACCAGGCUUCAUUCCCC	::::. :::::.:::::.:.	UGGGAGGGAAGCUUGGUCUAG	Cleavage	pacid=37161841 locus=Phvul.004G071100 ID=Phvul.004G071100.1.v2.1 annot-version=v2.1	1
mes-miR166i	TTGGACCAGGCTTCATTCCCC	Phvul.008G280000.1	0.114224	0.818311	0.0260189	0.99995	0.114735	0.999168	-0.083638	0.949244	3	-1	1	21	55	75	UUGGACCAGGCUUCAUUCCCC	: :::: : :::::::::.::	GAGGAACGCAGCCUGGUCUAA	Cleavage	pacid=37160253 locus=Phvul.008G280000 ID=Phvul.008G280000.1.v2.1 annot-version=v2.1	1
mes-miR166i	TTGGACCAGGCTTCATTCCCC	Phvul.003G221300.1	-0.18898	0.658226	0.13768	0.99995	-0.150777	0.999168	0.0334481	0.978244	3	-1	1	21	417	437	UUGGACCAGGCUUCAUUCCCC	: ::::: .::..::::.:::	GUGGAAUAGAGUUUGGUUCAA	Cleavage	pacid=37148308 locus=Phvul.003G221300 ID=Phvul.003G221300.1.v2.1 annot-version=v2.1	2
mes-miR166i	TTGGACCAGGCTTCATTCCCC	Phvul.002G307000.2	-1.0939	NA	0.682234	0.99995	-0.137894	0.999168	0.13952	0.987993	3	-1	1	21	67	87	UUGGACCAGGCUUCAUUCCCC	:::.:::::..:: :::::	CAGGAGUGAAGUUUGAUCCAA	Cleavage	pacid=37176730 locus=Phvul.002G307000 ID=Phvul.002G307000.2.v2.1 annot-version=v2.1	1
mes-miR166i	TTGGACCAGGCTTCATTCCCC	Phvul.002G307000.1	0.267927	NA	-0.199154	0.99995	0.0198614	0.999168	1.61107	NA	3	-1	1	21	424	444	UUGGACCAGGCUUCAUUCCCC	:::.:::::..:: :::::	CAGGAGUGAAGUUUGAUCCAA	Cleavage	pacid=37176729 locus=Phvul.002G307000 ID=Phvul.002G307000.1.v2.1 annot-version=v2.1	1
mes-miR166i	TTGGACCAGGCTTCATTCCCC	Phvul.004G070700.2	#N/A	#N/A	#N/A	#N/A	#N/A	#N/A	#N/A	#N/A	3	-1	1	21	1289	1309	UUGGACCAGGCUUCAUUCCCC	:::.: :::.:::::::::	UGGGGAACAAGUCUGGUCCAA	Cleavage	pacid=37163748 locus=Phvul.004G070700 ID=Phvul.004G070700.2.v2.1 annot-version=v2.1	1
mes-miR393c	TCCAAAGGGATCGCATTGATCT	Phvul.001G087000.1	-0.224464	0.582531	-0.0113881	0.99995	-0.0750488	0.999168	-0.508424	0.0121026	1	-1	1	22	2119	2140	UCCAAAGGGAUCGCAUUGAUCU	: ::::::::::::::::::	GAAACAAUGCGAUCCCUUUGGA	Cleavage	pacid=37170644 locus=Phvul.001G087000 ID=Phvul.001G087000.1.v2.1 annot-version=v2.1	2
mes-miR393c	TCCAAAGGGATCGCATTGATCT	Phvul.001G202600.1	-0.0824277	0.834991	0.0250121	0.99995	0.925953	0.527997	0.724661	0.247887	2	-1	1	22	2100	2120	UCCAAAGGGAUCGCAUUGAUCU	::: ::::::::::::::::::	AGA-CAAUGCGAUCCCUUUGGA	Cleavage	pacid=37170884 locus=Phvul.001G202600 ID=Phvul.001G202600.1.v2.1 annot-version=v2.1	1
mes-miR393c	TCCAAAGGGATCGCATTGATCT	Phvul.007G166200.1	0.144047	0.363809	0.0485711	0.99995	0.280484	0.999168	-0.338515	0.740058	2	-1	1	22	1803	1823	UCCAAAGGGAUCGCAUUGAUCU	::: ::::::::::::::::::	AGA-CAAUGCGAUCCCUUUGGA	Cleavage	pacid=37164819 locus=Phvul.007G166200 ID=Phvul.007G166200.1.v2.1 annot-version=v2.1	1
mes-miR393c	TCCAAAGGGATCGCATTGATCT	Phvul.002G205400.1	0.327644	0.133468	-0.0828806	0.99995	0.137057	0.999168	0.229203	0.533036	2.5	-1	1	22	1293	1314	UCCAAAGGGAUCGCAUUGAUCU	.: :.::::.:.::..::::::	GGCUUAAUGUGGUCUUUUUGGA	Cleavage	pacid=37176065 locus=Phvul.002G205400 ID=Phvul.002G205400.1.v2.1 annot-version=v2.1	1
mes-miR393c	TCCAAAGGGATCGCATTGATCT	Phvul.003G110200.1	0.879527	0.068345	0.699009	0.99995	-0.0259191	0.999168	0.623308	0.0523542	3	-1	1	22	2199	2220	UCCAAAGGGAUCGCAUUGAUCU	::. :::.:::.:.::::::	CAAUUCAUGUGAUUCUUUUGGA	Cleavage	pacid=37146950 locus=Phvul.003G110200 ID=Phvul.003G110200.1.v2.1 annot-version=v2.1	1
mes-miR393c	TCCAAAGGGATCGCATTGATCT	Phvul.007G221800.1	-0.224379	0.523369	0.127381	0.99995	-0.701486	0.0330697	0.247648	0.644632	3	-1	1	22	2906	2926	UCCAAAGGGAUCGCAUUGAUCU	:::::: .:::.::::::::	GAAUCAAU-UGAUUCCUUUGGA	Cleavage	pacid=37167359 locus=Phvul.007G221800 ID=Phvul.007G221800.1.v2.1 annot-version=v2.1	1
mes-miR393c	TCCAAAGGGATCGCATTGATCT	Phvul.002G175000.1	-0.470328	0.12893	0.0532306	0.99995	-0.058012	0.999168	0.257447	0.850123	3	-1	1	22	1513	1534	UCCAAAGGGAUCGCAUUGAUCU	.:..:::.:.:..:::::::	GUGUUGAUGUGGUUUCUUUGGA	Cleavage	pacid=37175498 locus=Phvul.002G175000 ID=Phvul.002G175000.1.v2.1 annot-version=v2.1	1
mes-miR393c	TCCAAAGGGATCGCATTGATCT	Phvul.002G175600.1	-0.414937	0.323446	0.0853317	0.99995	-0.25817	0.999168	-0.234323	0.880583	3	-1	1	22	176	197	UCCAAAGGGAUCGCAUUGAUCU	: :: :::::.:::::::.	UUCUGAACGCGAUUCCUUUGGG	Cleavage	pacid=37174746 locus=Phvul.002G175600 ID=Phvul.002G175600.1.v2.1 annot-version=v2.1	1
osa-miR396a-3p	GTTCAATAAAGCTGTGGGAA	Phvul.006G221200.1	-0.142781	0.839928	0.0326707	0.99995	-0.421099	0.999168	-0.661143	0.227551	2	-1	1	20	1081	1100	GUUCAAUAAAGCUGUGGGAA	:::::::::::.:::::.	CGCCCACAGCUUUGUUGAAU	Cleavage	pacid=37171726 locus=Phvul.006G221200 ID=Phvul.006G221200.1.v2.1 annot-version=v2.1	1
osa-miR396a-3p	GTTCAATAAAGCTGTGGGAA	Phvul.003G168301.1	-1.0386	NA	-0.766992	0.99995	#N/A	#N/A	#N/A	#N/A	2	-1	1	20	352	371	GUUCAAUAAAGCUGUGGGAA	::.:::::::::: ::::::	UUUCCACAGCUUUCUUGAAC	Cleavage	pacid=37147188 locus=Phvul.003G168301 ID=Phvul.003G168301.1.v2.1 annot-version=v2.1	1
osa-miR396a-3p	GTTCAATAAAGCTGTGGGAA	Phvul.003G168301.2	#N/A	#N/A	#N/A	#N/A	#N/A	#N/A	#N/A	#N/A	2	-1	1	20	239	258	GUUCAAUAAAGCUGUGGGAA	::.:::::::::: ::::::	UUUCCACAGCUUUCUUGAAC	Cleavage	pacid=37147189 locus=Phvul.003G168301 ID=Phvul.003G168301.2.v2.1 annot-version=v2.1	1
osa-miR396a-3p	GTTCAATAAAGCTGTGGGAA	Phvul.003G005926.1	-0.485232	0.059858	0.258712	0.99995	-0.28847	0.971841	0.139907	0.902543	2.5	-1	1	20	3548	3567	GUUCAAUAAAGCUGUGGGAA	:.:::::::::::::: :.	CUUCCACAGCUUUAUUGUAU	Cleavage	pacid=37144660 locus=Phvul.003G005926 ID=Phvul.003G005926.1.v2.1 annot-version=v2.1	1
osa-miR396a-3p	GTTCAATAAAGCTGTGGGAA	Phvul.005G123700.1	0.309613	0.173669	-0.0506257	0.99995	0.291189	0.952171	0.104486	0.907358	3	-1	1	20	838	857	GUUCAAUAAAGCUGUGGGAA	:.:.::::.:::.:::.:.	GUUCUACAGUUUUGUUGGAU	Cleavage	pacid=37153860 locus=Phvul.005G123700 ID=Phvul.005G123700.1.v2.1 annot-version=v2.1	1
osa-miR396a-3p	GTTCAATAAAGCTGTGGGAA	Phvul.010G123200.1	0.220875	0.624668	0.216893	0.99995	0.735884	0.807563	0.196327	0.916799	3	-1	1	20	597	616	GUUCAAUAAAGCUGUGGGAA	:: . :::::::::::.::	AUCAUCCAGCUUUAUUGGAC	Cleavage	pacid=37143893 locus=Phvul.010G123200 ID=Phvul.010G123200.1.v2.1 annot-version=v2.1	1
osa-miR396a-3p	GTTCAATAAAGCTGTGGGAA	Phvul.011G045700.2	0.269811	0.49539	0.00932957	0.99995	-0.046295	0.999168	-0.0230962	0.989107	3	-1	1	20	1678	1697	GUUCAAUAAAGCUGUGGGAA	::.:::..: ::::::::::	UUUCCAUGGGUUUAUUGAAC	Translation	pacid=37157103 locus=Phvul.011G045700 ID=Phvul.011G045700.2.v2.1 annot-version=v2.1	1
osa-miR396a-3p	GTTCAATAAAGCTGTGGGAA	Phvul.002G205100.1	-1.59572	NA	-1.83367	0.99995	-1.51467	0.537899	#N/A	#N/A	3	-1	1	20	901	919	GUUCAAUAAAGCUGUGGGAA	:.::. :::::::::::::	AUUCCG-AGCUUUAUUGAAC	Cleavage	pacid=37175065 locus=Phvul.002G205100 ID=Phvul.002G205100.1.v2.1 annot-version=v2.1	1
osa-miR396a-3p	GTTCAATAAAGCTGTGGGAA	Phvul.011G045700.1	#N/A	#N/A	#N/A	#N/A	#N/A	#N/A	1.5937	0.947849	3	-1	1	20	1698	1717	GUUCAAUAAAGCUGUGGGAA	::.:::..: ::::::::::	UUUCCAUGGGUUUAUUGAAC	Translation	pacid=37157102 locus=Phvul.011G045700 ID=Phvul.011G045700.1.v2.1 annot-version=v2.1	1
osa-miR396a-3p	GTTCAATAAAGCTGTGGGAA	Phvul.L001738.1	#N/A	#N/A	#N/A	#N/A	#N/A	#N/A	#N/A	#N/A	3	-1	1	20	1010	1029	GUUCAAUAAAGCUGUGGGAA	:..:: ::::::.:::::.	AUUUCAAAGCUUUGUUGAAU	Cleavage	pacid=37178867 locus=Phvul.L001738 ID=Phvul.L001738.1.v2.1 annot-version=v2.1	1
pab-miR167b	TGAAGCTGCCAGCATGATCTGG	Phvul.011G211200.1	-0.741322	7.88854e-05	0.255232	0.99995	-0.110356	0.999168	-0.00188104	0.998004	1.5	-1	1	22	1843	1864	UGAAGCUGCCAGCAUGAUCUGG	::: :::.:::::::::::	UGUGAUAAUGUUGGCAGCUUCA	Cleavage	pacid=37156219 locus=Phvul.011G211200 ID=Phvul.011G211200.1.v2.1 annot-version=v2.1	1
pab-miR167b	TGAAGCTGCCAGCATGATCTGG	Phvul.003G267400.1	#N/A	#N/A	#N/A	#N/A	#N/A	#N/A	0.740616	0.270009	2	-1	1	22	591	612	UGAAGCUGCCAGCAUGAUCUGG	:::.:::::::..:::::.	AUCGAUUAUGCUGGUGGCUUCG	Cleavage	pacid=37147538 locus=Phvul.003G267400 ID=Phvul.003G267400.1.v2.1 annot-version=v2.1	1
pab-miR167b	TGAAGCTGCCAGCATGATCTGG	Phvul.010G099000.1	-0.230469	0.66596	0.154827	0.99995	-0.115227	0.999168	-0.0896642	0.898543	2.5	-1	1	22	555	576	UGAAGCUGCCAGCAUGAUCUGG	::::::::::::::: ::	AGGUAUCAUGCUGGCAGCUGCA	Cleavage	pacid=37144260 locus=Phvul.010G099000 ID=Phvul.010G099000.1.v2.1 annot-version=v2.1	1
pab-miR167b	TGAAGCTGCCAGCATGATCTGG	Phvul.008G142400.2	0.533789	0.846267	0.893055	0.99995	-0.225121	0.999168	0.392173	0.973912	2.5	-1	1	22	508	529	UGAAGCUGCCAGCAUGAUCUGG	::::::::::::::: ::	AGGUAUCAUGCUGGCAGCUGCA	Cleavage	pacid=37158856 locus=Phvul.008G142400 ID=Phvul.008G142400.2.v2.1 annot-version=v2.1	1
pab-miR167b	TGAAGCTGCCAGCATGATCTGG	Phvul.008G142400.3	#N/A	#N/A	-0.0140755	0.99995	1.03456	0.974055	0.281759	0.983325	2.5	-1	1	22	432	453	UGAAGCUGCCAGCAUGAUCUGG	::::::::::::::: ::	AGGUAUCAUGCUGGCAGCUGCA	Cleavage	pacid=37158857 locus=Phvul.008G142400 ID=Phvul.008G142400.3.v2.1 annot-version=v2.1	1
pab-miR167b	TGAAGCTGCCAGCATGATCTGG	Phvul.008G142400.1	-0.618202	0.86788	0.432358	0.99995	-1.32632	0.318212	-0.268888	0.989107	2.5	-1	1	22	605	626	UGAAGCUGCCAGCAUGAUCUGG	::::::::::::::: ::	AGGUAUCAUGCUGGCAGCUGCA	Cleavage	pacid=37158855 locus=Phvul.008G142400 ID=Phvul.008G142400.1.v2.1 annot-version=v2.1	1
pab-miR167b	TGAAGCTGCCAGCATGATCTGG	Phvul.008G142400.7	-1.53788	0.026289	-0.28119	0.99995	-1.00525	0.9209	0.0234005	0.994664	2.5	-1	1	22	464	485	UGAAGCUGCCAGCAUGAUCUGG	::::::::::::::: ::	AGGUAUCAUGCUGGCAGCUGCA	Cleavage	pacid=37158861 locus=Phvul.008G142400 ID=Phvul.008G142400.7.v2.1 annot-version=v2.1	1
pab-miR167b	TGAAGCTGCCAGCATGATCTGG	Phvul.008G142400.4	-1.89734	NA	#N/A	#N/A	-0.841423	0.999168	-0.624099	0.978707	2.5	-1	1	22	415	436	UGAAGCUGCCAGCAUGAUCUGG	::::::::::::::: ::	AGGUAUCAUGCUGGCAGCUGCA	Cleavage	pacid=37158858 locus=Phvul.008G142400 ID=Phvul.008G142400.4.v2.1 annot-version=v2.1	1
pab-miR167b	TGAAGCTGCCAGCATGATCTGG	Phvul.008G142400.6	#N/A	#N/A	#N/A	#N/A	#N/A	#N/A	#N/A	#N/A	2.5	-1	1	22	415	436	UGAAGCUGCCAGCAUGAUCUGG	::::::::::::::: ::	AGGUAUCAUGCUGGCAGCUGCA	Cleavage	pacid=37158860 locus=Phvul.008G142400 ID=Phvul.008G142400.6.v2.1 annot-version=v2.1	1
pab-miR167b	TGAAGCTGCCAGCATGATCTGG	Phvul.008G142400.5	#N/A	#N/A	#N/A	#N/A	#N/A	#N/A	#N/A	#N/A	2.5	-1	1	22	432	453	UGAAGCUGCCAGCAUGAUCUGG	::::::::::::::: ::	AGGUAUCAUGCUGGCAGCUGCA	Cleavage	pacid=37158859 locus=Phvul.008G142400 ID=Phvul.008G142400.5.v2.1 annot-version=v2.1	1
pab-miR167b	TGAAGCTGCCAGCATGATCTGG	Phvul.002G118300.1	-0.273475	0.723232	0.127798	0.99995	-0.0484211	0.999168	0.287091	0.882923	3	-1	1	22	839	859	UGAAGCUGCCAGCAUGAUCUGG	: .:::: ::.:::.:::::::	CGGGAUC-UGUUGGUAGCUUCA	Cleavage	pacid=37175777 locus=Phvul.002G118300 ID=Phvul.002G118300.1.v2.1 annot-version=v2.1	1
pab-miR167b	TGAAGCTGCCAGCATGATCTGG	Phvul.009G151500.1	-0.0996384	0.907862	-0.654409	0.99995	-0.370919	0.999168	-0.111405	0.978707	3	-1	1	22	656	677	UGAAGCUGCCAGCAUGAUCUGG	:: .::.:::::::::::	CGCAAUGGUGUUGGCAGCUUCA	Cleavage	pacid=37151576 locus=Phvul.009G151500 ID=Phvul.009G151500.1.v2.1 annot-version=v2.1	1
pde-miR166a	TCGGACCAGGCTTCATTCC	Phvul.005G166900.1	0.117418	0.674211	-0.0565643	0.99995	-0.0846491	0.999168	0.344195	0.490618	0.5	-1	1	19	1307	1325	UCGGACCAGGCUUCAUUCC	::::::::::::::::::.	GGAAUGAAGCCUGGUCCGG	Cleavage	pacid=37153085 locus=Phvul.005G166900 ID=Phvul.005G166900.1.v2.1 annot-version=v2.1	1
pde-miR166a	TCGGACCAGGCTTCATTCC	Phvul.010G146200.1	-0.0236616	0.950096	0.134694	0.99995	0.0622747	0.999168	0.13334	0.890258	0.5	-1	1	19	1022	1040	UCGGACCAGGCUUCAUUCC	::::::::::::::::::.	GGAAUGAAGCCUGGUCCGG	Cleavage	pacid=37142532 locus=Phvul.010G146200 ID=Phvul.010G146200.1.v2.1 annot-version=v2.1	1
pde-miR166a	TCGGACCAGGCTTCATTCC	Phvul.009G110500.1	0.223201	0.63167	0.0913037	0.99995	0.294008	0.999168	0.776455	0.28749	1	-1	1	19	855	873	UCGGACCAGGCUUCAUUCC	::.:::::::::::::::.	GGGAUGAAGCCUGGUCCGG	Cleavage	pacid=37149791 locus=Phvul.009G110500 ID=Phvul.009G110500.1.v2.1 annot-version=v2.1	1
pde-miR166a	TCGGACCAGGCTTCATTCC	Phvul.006G128600.1	0.324677	0.251648	0.0418374	0.99995	0.230957	0.999168	0.792313	0.51191	1	-1	1	19	1042	1060	UCGGACCAGGCUUCAUUCC	::.:::::::::::::::.	GGGAUGAAGCCUGGUCCGG	Cleavage	pacid=37173618 locus=Phvul.006G128600 ID=Phvul.006G128600.1.v2.1 annot-version=v2.1	1
pde-miR166a	TCGGACCAGGCTTCATTCC	Phvul.011G079800.1	-0.16198	0.56556	0.119337	0.99995	-0.068586	0.999168	0.128423	0.87291	1	-1	1	19	1358	1376	UCGGACCAGGCUUCAUUCC	::.:::::::::::::::.	GGGAUGAAGCCUGGUCCGG	Cleavage	pacid=37156981 locus=Phvul.011G079800 ID=Phvul.011G079800.1.v2.1 annot-version=v2.1	1
pde-miR166a	TCGGACCAGGCTTCATTCC	Phvul.002G246800.1	0.353824	0.340066	0.0502013	0.99995	0.0963314	0.999168	-0.0147375	0.992068	1	-1	1	19	1056	1074	UCGGACCAGGCUUCAUUCC	::.:::::::::::::::.	GGGAUGAAGCCUGGUCCGG	Cleavage	pacid=37178586 locus=Phvul.002G246800 ID=Phvul.002G246800.1.v2.1 annot-version=v2.1	1
ppt-miR319a	CTTGGACTGAAGGGAGCTCC	Phvul.001G106100.1	#N/A	#N/A	#N/A	#N/A	#N/A	#N/A	#N/A	#N/A	1	-1	1	20	1484	1503	CUUGGACUGAAGGGAGCUCC	::::::.:::.::::::::	AGAGCUCUCUUUAGUCCAAG	Cleavage	pacid=37171149 locus=Phvul.001G106100 ID=Phvul.001G106100.1.v2.1 annot-version=v2.1	1
ppt-miR319a	CTTGGACTGAAGGGAGCTCC	Phvul.006G020200.1	-0.44774	NA	-0.0191485	0.99995	-0.102339	0.999168	-0.549082	0.747148	2.5	-1	1	20	1466	1485	CUUGGACUGAAGGGAGCUCC	::::::::::::: :::::	GGAGCUCCCUUCACUCCAAU	Cleavage	pacid=37173306 locus=Phvul.006G020200 ID=Phvul.006G020200.1.v2.1 annot-version=v2.1	1
ppt-miR319a	CTTGGACTGAAGGGAGCTCC	Phvul.005G012900.1	-0.0723468	NA	0.0398827	0.99995	-0.0183199	0.999168	-0.386332	0.895592	2.5	-1	1	20	1149	1168	CUUGGACUGAAGGGAGCUCC	:::::::::::: :::::	AGAGCUCCCUUCACUCCAAU	Cleavage	pacid=37152844 locus=Phvul.005G012900 ID=Phvul.005G012900.1.v2.1 annot-version=v2.1	1
ppt-miR319a	CTTGGACTGAAGGGAGCTCC	Phvul.011G191300.1	-0.137601	NA	0.125474	0.99995	0.209011	0.999168	0.224408	0.932306	2.5	-1	1	20	1346	1365	CUUGGACUGAAGGGAGCUCC	::::::::::::: :::::	GGAGCUCCCUUCACUCCAAU	Cleavage	pacid=37155538 locus=Phvul.011G191300 ID=Phvul.011G191300.1.v2.1 annot-version=v2.1	1
ppt-miR319a	CTTGGACTGAAGGGAGCTCC	Phvul.002G022500.1	0.19105	0.607431	0.0117997	0.99995	-0.11023	0.999168	-0.112715	0.933624	3	-1	1	20	227	246	CUUGGACUGAAGGGAGCUCC	::::.:..:::::::::.:	GGAGUUUUCUUCAGUCCGAU	Cleavage	pacid=37174714 locus=Phvul.002G022500 ID=Phvul.002G022500.1.v2.1 annot-version=v2.1	1
ppt-miR319a	CTTGGACTGAAGGGAGCTCC	Phvul.001G101000.1	0.264898	0.73814	-0.247629	0.99995	-0.561959	0.929906	-0.128653	0.941855	3	-1	1	20	1116	1135	CUUGGACUGAAGGGAGCUCC	:::::::::::::: ::.	CGAGCUCCCUUCAGUGCAGC	Cleavage	pacid=37169474 locus=Phvul.001G101000 ID=Phvul.001G101000.1.v2.1 annot-version=v2.1	1
ppt-miR319a	CTTGGACTGAAGGGAGCTCC	Phvul.005G128400.1	-0.272721	0.613266	-0.19656	0.99995	-0.29074	0.999168	0.0653374	0.954984	3	-1	1	20	2147	2166	CUUGGACUGAAGGGAGCUCC	:: :.:::::: ::::::::	GGCGUUCCCUUAAGUCCAAG	Cleavage	pacid=37153199 locus=Phvul.005G128400 ID=Phvul.005G128400.1.v2.1 annot-version=v2.1	1
ppt-miR319a	CTTGGACTGAAGGGAGCTCC	Phvul.010G084100.1	-0.363119	NA	0.130194	0.99995	0.449156	0.999168	-0.425171	NA	3	-1	1	20	936	955	CUUGGACUGAAGGGAGCUCC	:.:.:.::::::::.:::	UGGGUUUCCUUCAGUUCAAU	Cleavage	pacid=37143375 locus=Phvul.010G084100 ID=Phvul.010G084100.1.v2.1 annot-version=v2.1	1
ppt-miR319a	CTTGGACTGAAGGGAGCTCC	Phvul.002G022500.2	-1.40891	NA	-0.235085	0.99995	#N/A	#N/A	#N/A	#N/A	3	-1	1	20	227	246	CUUGGACUGAAGGGAGCUCC	::::.:..:::::::::.:	GGAGUUUUCUUCAGUCCGAU	Cleavage	pacid=37174715 locus=Phvul.002G022500 ID=Phvul.002G022500.2.v2.1 annot-version=v2.1	1
ppt-miR319a	CTTGGACTGAAGGGAGCTCC	Phvul.011G080800.1	#N/A	#N/A	#N/A	#N/A	0.710624	0.952617	0.861706	0.508761	3	-1	1	20	2241	2260	CUUGGACUGAAGGGAGCUCC	::::: : :::::::.:::	UGAGCUACGUUCAGUCUAAG	Cleavage	pacid=37157432 locus=Phvul.011G080800 ID=Phvul.011G080800.1.v2.1 annot-version=v2.1	1
ppt-miR319a	CTTGGACTGAAGGGAGCTCC	Phvul.001G101000.2	-1.24011	NA	#N/A	#N/A	#N/A	#N/A	#N/A	#N/A	3	-1	1	20	1116	1135	CUUGGACUGAAGGGAGCUCC	:::::::::::::: ::.	CGAGCUCCCUUCAGUGCAGC	Cleavage	pacid=37169475 locus=Phvul.001G101000 ID=Phvul.001G101000.2.v2.1 annot-version=v2.1	1
pvu-miR1514a-5p	TTCATTTTGAAAATAGGCATTG	Phvul.005G130400.1	-0.291908	0.481216	0.191466	0.99995	-0.443865	0.393357	-0.231949	0.818537	1.5	-1	1	22	2643	2664	UUCAUUUUGAAAAUAGGCAUUG	: ::::::::::::::::.	GUUUCCCUAUUUUCAAAAUGAG	Cleavage	pacid=37153027 locus=Phvul.005G130400 ID=Phvul.005G130400.1.v2.1 annot-version=v2.1	1
pvu-miR1514a-5p	TTCATTTTGAAAATAGGCATTG	Phvul.010G120700.1	-0.133968	0.889877	0.22189	0.99995	0.195017	0.999168	0.314474	0.69327	2	-1	1	22	862	883	UUCAUUUUGAAAAUAGGCAUUG	::::::::::::: .:::::::	CAAUGCCUAUUUUAGAAAUGAA	Cleavage	pacid=37144230 locus=Phvul.010G120700 ID=Phvul.010G120700.1.v2.1 annot-version=v2.1	1
pvu-miR1514a-5p	TTCATTTTGAAAATAGGCATTG	Phvul.010G121000.1	0.0993873	NA	0.187605	0.99995	0.744102	0.653303	0.237208	0.779329	2	-1	1	22	963	984	UUCAUUUUGAAAAUAGGCAUUG	::::::::::::: .:::::::	CAAUGCCUAUUUUAGAAAUGAA	Cleavage	pacid=37143699 locus=Phvul.010G121000 ID=Phvul.010G121000.1.v2.1 annot-version=v2.1	1
pvu-miR1514a-5p	TTCATTTTGAAAATAGGCATTG	Phvul.010G120701.1	-0.637699	NA	0.392646	0.99995	-0.236769	0.999168	-0.191911	0.928893	2	-1	1	22	805	826	UUCAUUUUGAAAAUAGGCAUUG	::::::::::::: .:::::::	CAAUGCCUAUUUUAGAAAUGAA	Cleavage	pacid=37142712 locus=Phvul.010G120701 ID=Phvul.010G120701.1.v2.1 annot-version=v2.1	1
pvu-miR1514a-5p	TTCATTTTGAAAATAGGCATTG	Phvul.010G165400.5	-0.356654	0.793688	-0.554514	0.99995	-0.265575	0.984958	-0.735923	0.639374	2.5	-1	1	22	1212	1233	UUCAUUUUGAAAAUAGGCAUUG	.: :::: : ::::::::::::	UAUUGCCAAGUUUCAAAAUGAA	Cleavage	pacid=37142247 locus=Phvul.010G165400 ID=Phvul.010G165400.5.v2.1 annot-version=v2.1	1
pvu-miR1514a-5p	TTCATTTTGAAAATAGGCATTG	Phvul.010G165400.3	-0.476826	NA	-0.286338	0.99995	-1.62838	0.999168	0.942856	0.643772	2.5	-1	1	22	1401	1422	UUCAUUUUGAAAAUAGGCAUUG	.: :::: : ::::::::::::	UAUUGCCAAGUUUCAAAAUGAA	Cleavage	pacid=37142245 locus=Phvul.010G165400 ID=Phvul.010G165400.3.v2.1 annot-version=v2.1	1
pvu-miR1514a-5p	TTCATTTTGAAAATAGGCATTG	Phvul.003G174700.1	-0.0997633	0.925666	-0.0765528	0.99995	-0.630566	0.527353	-0.204908	0.880665	2.5	-1	1	22	1404	1425	UUCAUUUUGAAAAUAGGCAUUG	:::: :.::::::::.:::::.	CAAUACUUAUUUUCAGAAUGAG	Cleavage	pacid=37145033 locus=Phvul.003G174700 ID=Phvul.003G174700.1.v2.1 annot-version=v2.1	1
pvu-miR1514a-5p	TTCATTTTGAAAATAGGCATTG	Phvul.001G247900.2	-0.170253	0.480354	-0.0670522	0.99995	0.24859	0.765648	-0.0592016	0.935398	2.5	-1	1	22	605	626	UUCAUUUUGAAAAUAGGCAUUG	:: .: :::::::::::::	AGCUGAUUUUUUUCAAAAUGAA	Cleavage	pacid=37168220 locus=Phvul.001G247900 ID=Phvul.001G247900.2.v2.1 annot-version=v2.1	1
pvu-miR1514a-5p	TTCATTTTGAAAATAGGCATTG	Phvul.002G222600.1	-0.0199751	0.969486	0.359523	0.99995	0.197655	0.999168	0.0998756	0.950168	2.5	-1	1	22	2763	2784	UUCAUUUUGAAAAUAGGCAUUG	:::::.::::.::: ::::	GUUUGCCUGUUUUUAAACUGAA	Cleavage	pacid=37175592 locus=Phvul.002G222600 ID=Phvul.002G222600.1.v2.1 annot-version=v2.1	1
pvu-miR1514a-5p	TTCATTTTGAAAATAGGCATTG	Phvul.010G165400.2	-0.125392	0.816763	0.0499499	0.99995	0.0182537	0.999168	-0.101109	0.950963	2.5	-1	1	22	1208	1229	UUCAUUUUGAAAAUAGGCAUUG	.: :::: : ::::::::::::	UAUUGCCAAGUUUCAAAAUGAA	Cleavage	pacid=37142243 locus=Phvul.010G165400 ID=Phvul.010G165400.2.v2.1 annot-version=v2.1	1
pvu-miR1514a-5p	TTCATTTTGAAAATAGGCATTG	Phvul.010G165400.1	-0.158393	0.739353	0.234641	0.99995	-0.285798	0.970135	-0.0841713	0.951047	2.5	-1	1	22	1199	1220	UUCAUUUUGAAAAUAGGCAUUG	.: :::: : ::::::::::::	UAUUGCCAAGUUUCAAAAUGAA	Cleavage	pacid=37142244 locus=Phvul.010G165400 ID=Phvul.010G165400.1.v2.1 annot-version=v2.1	1
pvu-miR1514a-5p	TTCATTTTGAAAATAGGCATTG	Phvul.010G165400.6	-0.652302	NA	0.841847	0.99995	-0.340985	0.999168	0.185494	0.952523	2.5	-1	1	22	1741	1762	UUCAUUUUGAAAAUAGGCAUUG	.: :::: : ::::::::::::	UAUUGCCAAGUUUCAAAAUGAA	Cleavage	pacid=37142248 locus=Phvul.010G165400 ID=Phvul.010G165400.6.v2.1 annot-version=v2.1	1
pvu-miR1514a-5p	TTCATTTTGAAAATAGGCATTG	Phvul.010G165400.4	#N/A	#N/A	#N/A	#N/A	#N/A	#N/A	#N/A	#N/A	2.5	-1	1	22	1392	1413	UUCAUUUUGAAAAUAGGCAUUG	.: :::: : ::::::::::::	UAUUGCCAAGUUUCAAAAUGAA	Cleavage	pacid=37142246 locus=Phvul.010G165400 ID=Phvul.010G165400.4.v2.1 annot-version=v2.1	1
pvu-miR1514a-5p	TTCATTTTGAAAATAGGCATTG	Phvul.004G029400.1	0.0940756	0.919111	0.0763772	0.99995	-0.35311	0.92851	-0.370736	0.810136	3	-1	1	22	1441	1462	UUCAUUUUGAAAAUAGGCAUUG	: ::: ::::: :::::::.:	GACUGCAUAUUUGCAAAAUGGA	Translation	pacid=37163337 locus=Phvul.004G029400 ID=Phvul.004G029400.1.v2.1 annot-version=v2.1	1
pvu-miR1514a-5p	TTCATTTTGAAAATAGGCATTG	Phvul.008G270100.4	-0.279752	0.949601	-0.506077	0.99995	0.856116	0.995972	-0.396709	0.887567	3	-1	1	22	1182	1203	UUCAUUUUGAAAAUAGGCAUUG	: ::: ::.::::::...::::	CUAUGACUGUUUUCAGGGUGAA	Cleavage	pacid=37159366 locus=Phvul.008G270100 ID=Phvul.008G270100.4.v2.1 annot-version=v2.1	1
pvu-miR1514a-5p	TTCATTTTGAAAATAGGCATTG	Phvul.008G270100.3	#N/A	#N/A	0.487572	0.99995	-0.116629	0.999168	0.910124	0.939311	3	-1	1	22	1180	1201	UUCAUUUUGAAAAUAGGCAUUG	: ::: ::.::::::...::::	CUAUGACUGUUUUCAGGGUGAA	Cleavage	pacid=37159365 locus=Phvul.008G270100 ID=Phvul.008G270100.3.v2.1 annot-version=v2.1	1
pvu-miR1514a-5p	TTCATTTTGAAAATAGGCATTG	Phvul.008G270100.7	-0.578902	NA	0.0694494	0.99995	#N/A	#N/A	1.08563	0.948768	3	-1	1	22	1189	1210	UUCAUUUUGAAAAUAGGCAUUG	: ::: ::.::::::...::::	CUAUGACUGUUUUCAGGGUGAA	Cleavage	pacid=37159369 locus=Phvul.008G270100 ID=Phvul.008G270100.7.v2.1 annot-version=v2.1	1
pvu-miR1514a-5p	TTCATTTTGAAAATAGGCATTG	Phvul.005G056400.1	-0.777373	NA	0.272207	0.99995	-0.202791	0.999168	-0.115411	0.968142	3	-1	1	22	1557	1578	UUCAUUUUGAAAAUAGGCAUUG	..::: . :::::::::.::::	UGAUGAUCAUUUUCAAAGUGAA	Cleavage	pacid=37154040 locus=Phvul.005G056400 ID=Phvul.005G056400.1.v2.1 annot-version=v2.1	1
pvu-miR1514a-5p	TTCATTTTGAAAATAGGCATTG	Phvul.010G121100.1	-5.33191e-06	0.999998	0.0786031	0.99995	0.355761	0.988464	0.0860695	0.968703	3	-1	1	22	829	850	UUCAUUUUGAAAAUAGGCAUUG	::::::.:.:::: .:::::::	CAAUGCUUGUUUUGGAAAUGAA	Cleavage	pacid=37143711 locus=Phvul.010G121100 ID=Phvul.010G121100.1.v2.1 annot-version=v2.1	1
pvu-miR1514a-5p	TTCATTTTGAAAATAGGCATTG	Phvul.008G207400.1	-0.0202381	0.987725	0.204561	0.99995	-0.262503	0.952617	0.0612746	0.977181	3	-1	1	22	2144	2165	UUCAUUUUGAAAAUAGGCAUUG	.: ::::::: :: ::::::::	UACUGCCUAUCUUGAAAAUGAA	Cleavage	pacid=37160567 locus=Phvul.008G207400 ID=Phvul.008G207400.1.v2.1 annot-version=v2.1	1
pvu-miR1514a-5p	TTCATTTTGAAAATAGGCATTG	Phvul.008G270100.5	-0.777718	0.85061	2.25865	0.99995	-0.603717	0.999168	0.15968	0.987993	3	-1	1	22	1271	1292	UUCAUUUUGAAAAUAGGCAUUG	: ::: ::.::::::...::::	CUAUGACUGUUUUCAGGGUGAA	Cleavage	pacid=37159367 locus=Phvul.008G270100 ID=Phvul.008G270100.5.v2.1 annot-version=v2.1	1
pvu-miR1514a-5p	TTCATTTTGAAAATAGGCATTG	Phvul.008G083100.1	0.731172	NA	-0.0872041	0.99995	0.519504	0.999168	#N/A	#N/A	3	-1	1	22	767	788	UUCAUUUUGAAAAUAGGCAUUG	: .::.::.:::: ::.:::::	CUGUGUCUGUUUUAAAGAUGAA	Cleavage	pacid=37158685 locus=Phvul.008G083100 ID=Phvul.008G083100.1.v2.1 annot-version=v2.1	1
pvu-miR1514a-5p	TTCATTTTGAAAATAGGCATTG	Phvul.003G062500.2	0.328459	0.735259	0.165598	0.99995	#N/A	#N/A	#N/A	#N/A	3	-1	1	22	781	802	UUCAUUUUGAAAAUAGGCAUUG	.::: . ::::::::.:::::	AGAUGGUGAUUUUCAAGAUGAA	Cleavage	pacid=37145347 locus=Phvul.003G062500 ID=Phvul.003G062500.2.v2.1 annot-version=v2.1	1
pvu-miR1514a-5p	TTCATTTTGAAAATAGGCATTG	Phvul.003G062500.1	-0.0216542	NA	-0.649291	0.99995	#N/A	#N/A	#N/A	#N/A	3	-1	1	22	1299	1320	UUCAUUUUGAAAAUAGGCAUUG	.::: . ::::::::.:::::	AGAUGGUGAUUUUCAAGAUGAA	Cleavage	pacid=37145346 locus=Phvul.003G062500 ID=Phvul.003G062500.1.v2.1 annot-version=v2.1	1
pvu-miR1514a-5p	TTCATTTTGAAAATAGGCATTG	Phvul.008G270100.1	#N/A	#N/A	#N/A	#N/A	-1.80123	0.994413	-0.055666	0.99448	3	-1	1	22	1273	1294	UUCAUUUUGAAAAUAGGCAUUG	: ::: ::.::::::...::::	CUAUGACUGUUUUCAGGGUGAA	Cleavage	pacid=37159364 locus=Phvul.008G270100 ID=Phvul.008G270100.1.v2.1 annot-version=v2.1	1
pvu-miR1514a-5p	TTCATTTTGAAAATAGGCATTG	Phvul.010G121100.2	#N/A	#N/A	#N/A	#N/A	1.79598	0.994546	#N/A	#N/A	3	-1	1	22	826	847	UUCAUUUUGAAAAUAGGCAUUG	::::::.:.:::: .:::::::	CAAUGCUUGUUUUGGAAAUGAA	Cleavage	pacid=37143712 locus=Phvul.010G121100 ID=Phvul.010G121100.2.v2.1 annot-version=v2.1	1
pvu-miR1514a-5p	TTCATTTTGAAAATAGGCATTG	Phvul.008G270100.8	#N/A	#N/A	#N/A	#N/A	2.41549	0.999168	#N/A	#N/A	3	-1	1	22	1191	1212	UUCAUUUUGAAAAUAGGCAUUG	: ::: ::.::::::...::::	CUAUGACUGUUUUCAGGGUGAA	Cleavage	pacid=37159370 locus=Phvul.008G270100 ID=Phvul.008G270100.8.v2.1 annot-version=v2.1	1
pvu-miR1514a-5p	TTCATTTTGAAAATAGGCATTG	Phvul.008G270100.6	#N/A	#N/A	#N/A	#N/A	#N/A	#N/A	#N/A	#N/A	3	-1	1	22	1255	1276	UUCAUUUUGAAAAUAGGCAUUG	: ::: ::.::::::...::::	CUAUGACUGUUUUCAGGGUGAA	Cleavage	pacid=37159368 locus=Phvul.008G270100 ID=Phvul.008G270100.6.v2.1 annot-version=v2.1	1
pvu-miR1514a-5p	TTCATTTTGAAAATAGGCATTG	Phvul.008G152700.1	#N/A	#N/A	#N/A	#N/A	#N/A	#N/A	#N/A	#N/A	3	-1	1	22	644	665	UUCAUUUUGAAAAUAGGCAUUG	:: :::.:::: ::::::::	UCAUUCCUGUUUUAAAAAUGAA	Cleavage	pacid=37159731 locus=Phvul.008G152700 ID=Phvul.008G152700.1.v2.1 annot-version=v2.1	1
pvu-miR156a-3p	GCTTACTCTCTATCTGTCACC	Phvul.005G180100.1	0.0521446	0.892749	0.0195523	0.99995	0.136943	0.999168	0.0687214	0.94523	3	-1	1	21	92	112	GCUUACUCUCUAUCUGUCACC	: : :::::::::::.::.	AAUUAGAGAUAGAGAGUGAGU	Cleavage	pacid=37153094 locus=Phvul.005G180100 ID=Phvul.005G180100.1.v2.1 annot-version=v2.1	1
pvu-miR156a-3p	GCTTACTCTCTATCTGTCACC	Phvul.010G105100.1	#N/A	#N/A	#N/A	#N/A	#N/A	#N/A	#N/A	#N/A	3	-1	1	21	155	175	GCUUACUCUCUAUCUGUCACC	::..::::::.::: ::::	CAUGGUAGAUAGGGAGCAAGC	Cleavage	pacid=37144065 locus=Phvul.010G105100 ID=Phvul.010G105100.1.v2.1 annot-version=v2.1	1
pvu-miR156a-5p	TGACAGAAGAGAGTGAGCAC	Phvul.003G182900.1	-0.135094	0.816921	0.0824732	0.99995	-0.516537	0.576655	-0.236429	0.728641	1	-1	1	20	1907	1926	UGACAGAAGAGAGUGAGCAC	:::::: :::::::::::::	GUGCUCUCUCUCUUCUGUCA	Cleavage	pacid=37145136 locus=Phvul.003G182900 ID=Phvul.003G182900.1.v2.1 annot-version=v2.1	1
pvu-miR156a-5p	TGACAGAAGAGAGTGAGCAC	Phvul.003G039600.1	-0.0146177	0.980337	0.0507908	0.99995	-0.0290578	0.999168	0.404573	0.803962	1	-1	1	20	1004	1023	UGACAGAAGAGAGUGAGCAC	:::::: :::::::::::::	GUGCUCUCUCUCUUCUGUCA	Cleavage	pacid=37145923 locus=Phvul.003G039600 ID=Phvul.003G039600.1.v2.1 annot-version=v2.1	1
pvu-miR156a-5p	TGACAGAAGAGAGTGAGCAC	Phvul.001G262600.1	-0.184253	0.736657	0.00679504	0.99995	-0.1048	0.999168	-0.577523	0.810931	1	-1	1	20	1484	1503	UGACAGAAGAGAGUGAGCAC	:::::: :::::::::::::	GUGCUCUCUCUCUUCUGUCA	Cleavage	pacid=37171031 locus=Phvul.001G262600 ID=Phvul.001G262600.1.v2.1 annot-version=v2.1	1
pvu-miR156a-5p	TGACAGAAGAGAGTGAGCAC	Phvul.001G141000.1	0.395068	0.401668	0.248604	0.99995	0.00826413	0.999168	-0.265047	0.919627	1	-1	1	20	862	881	UGACAGAAGAGAGUGAGCAC	:::::: :::::::::::::	GUGCUCUCUCUCUUCUGUCA	Cleavage	pacid=37170682 locus=Phvul.001G141000 ID=Phvul.001G141000.1.v2.1 annot-version=v2.1	1
pvu-miR156a-5p	TGACAGAAGAGAGTGAGCAC	Phvul.007G258400.2	0.599299	NA	-0.815555	0.99995	#N/A	#N/A	-0.51818	NA	1	-1	1	20	806	825	UGACAGAAGAGAGUGAGCAC	:::::: :::::::::::::	GUGCUCUCUCUCUUCUGUCA	Cleavage	pacid=37164671 locus=Phvul.007G258400 ID=Phvul.007G258400.2.v2.1 annot-version=v2.1	1
pvu-miR156a-5p	TGACAGAAGAGAGTGAGCAC	Phvul.002G286000.2	1.99645	NA	-0.178252	0.99995	-0.132047	0.999168	#N/A	#N/A	1	-1	1	20	1460	1479	UGACAGAAGAGAGUGAGCAC	:::::: :::::::::::::	GUGCUCUCUCUCUUCUGUCA	Cleavage	pacid=37176457 locus=Phvul.002G286000 ID=Phvul.002G286000.2.v2.1 annot-version=v2.1	1
pvu-miR156a-5p	TGACAGAAGAGAGTGAGCAC	Phvul.002G286000.1	-1.55724	NA	0.0481816	0.99995	#N/A	#N/A	#N/A	#N/A	1	-1	1	20	1527	1546	UGACAGAAGAGAGUGAGCAC	:::::: :::::::::::::	GUGCUCUCUCUCUUCUGUCA	Cleavage	pacid=37176456 locus=Phvul.002G286000 ID=Phvul.002G286000.1.v2.1 annot-version=v2.1	1
pvu-miR156a-5p	TGACAGAAGAGAGTGAGCAC	Phvul.009G165100.5	0.935308	NA	-0.597888	0.99995	#N/A	#N/A	#N/A	#N/A	1	-1	1	20	1083	1102	UGACAGAAGAGAGUGAGCAC	:::::: :::::::::::::	GUGCUCUCUCUCUUCUGUCA	Cleavage	pacid=37150738 locus=Phvul.009G165100 ID=Phvul.009G165100.5.v2.1 annot-version=v2.1	1
pvu-miR156a-5p	TGACAGAAGAGAGTGAGCAC	Phvul.007G258400.1	1.03604	NA	0.730742	0.99995	#N/A	#N/A	#N/A	#N/A	1	-1	1	20	809	828	UGACAGAAGAGAGUGAGCAC	:::::: :::::::::::::	GUGCUCUCUCUCUUCUGUCA	Cleavage	pacid=37164670 locus=Phvul.007G258400 ID=Phvul.007G258400.1.v2.1 annot-version=v2.1	1
pvu-miR156a-5p	TGACAGAAGAGAGTGAGCAC	Phvul.007G258400.4	0.0193346	NA	1.35166	0.99995	#N/A	#N/A	#N/A	#N/A	1	-1	1	20	782	801	UGACAGAAGAGAGUGAGCAC	:::::: :::::::::::::	GUGCUCUCUCUCUUCUGUCA	Cleavage	pacid=37164673 locus=Phvul.007G258400 ID=Phvul.007G258400.4.v2.1 annot-version=v2.1	1
pvu-miR156a-5p	TGACAGAAGAGAGTGAGCAC	Phvul.009G165100.2	-6.15716	NA	#N/A	#N/A	#N/A	#N/A	#N/A	#N/A	1	-1	1	20	1194	1213	UGACAGAAGAGAGUGAGCAC	:::::: :::::::::::::	GUGCUCUCUCUCUUCUGUCA	Cleavage	pacid=37150737 locus=Phvul.009G165100 ID=Phvul.009G165100.2.v2.1 annot-version=v2.1	1
pvu-miR156a-5p	TGACAGAAGAGAGTGAGCAC	Phvul.009G165100.4	#N/A	#N/A	#N/A	#N/A	#N/A	#N/A	#N/A	#N/A	1	-1	1	20	1341	1360	UGACAGAAGAGAGUGAGCAC	:::::: :::::::::::::	GUGCUCUCUCUCUUCUGUCA	Cleavage	pacid=37150735 locus=Phvul.009G165100 ID=Phvul.009G165100.4.v2.1 annot-version=v2.1	1
pvu-miR156a-5p	TGACAGAAGAGAGTGAGCAC	Phvul.009G165100.1	#N/A	#N/A	#N/A	#N/A	#N/A	#N/A	#N/A	#N/A	1	-1	1	20	1326	1345	UGACAGAAGAGAGUGAGCAC	:::::: :::::::::::::	GUGCUCUCUCUCUUCUGUCA	Cleavage	pacid=37150736 locus=Phvul.009G165100 ID=Phvul.009G165100.1.v2.1 annot-version=v2.1	1
pvu-miR156a-5p	TGACAGAAGAGAGTGAGCAC	Phvul.008G157100.1	#N/A	#N/A	#N/A	#N/A	#N/A	#N/A	#N/A	#N/A	1	-1	1	20	1117	1136	UGACAGAAGAGAGUGAGCAC	:::::: :::::::::::::	GUGCUCUCUCUCUUCUGUCA	Cleavage	pacid=37159641 locus=Phvul.008G157100 ID=Phvul.008G157100.1.v2.1 annot-version=v2.1	1
pvu-miR156a-5p	TGACAGAAGAGAGTGAGCAC	Phvul.009G165100.3	#N/A	#N/A	#N/A	#N/A	#N/A	#N/A	#N/A	#N/A	1	-1	1	20	1253	1272	UGACAGAAGAGAGUGAGCAC	:::::: :::::::::::::	GUGCUCUCUCUCUUCUGUCA	Cleavage	pacid=37150734 locus=Phvul.009G165100 ID=Phvul.009G165100.3.v2.1 annot-version=v2.1	1
pvu-miR156a-5p	TGACAGAAGAGAGTGAGCAC	Phvul.007G258400.3	#N/A	#N/A	#N/A	#N/A	#N/A	#N/A	#N/A	#N/A	1	-1	1	20	785	804	UGACAGAAGAGAGUGAGCAC	:::::: :::::::::::::	GUGCUCUCUCUCUUCUGUCA	Cleavage	pacid=37164672 locus=Phvul.007G258400 ID=Phvul.007G258400.3.v2.1 annot-version=v2.1	1
pvu-miR156a-5p	TGACAGAAGAGAGTGAGCAC	Phvul.005G074000.1	#N/A	#N/A	#N/A	#N/A	#N/A	#N/A	#N/A	#N/A	1	-1	1	20	976	995	UGACAGAAGAGAGUGAGCAC	::::: :::::::::::::	AUGCUCCCUCUCUUCUGUCA	Cleavage	pacid=37152333 locus=Phvul.005G074000 ID=Phvul.005G074000.1.v2.1 annot-version=v2.1	1
pvu-miR156a-5p	TGACAGAAGAGAGTGAGCAC	Phvul.005G101900.1	#N/A	#N/A	#N/A	#N/A	#N/A	#N/A	#N/A	#N/A	1	-1	1	20	786	805	UGACAGAAGAGAGUGAGCAC	::::: :::::::::::::	UUGCUCUCUCUCUUCUGUCA	Cleavage	pacid=37153676 locus=Phvul.005G101900 ID=Phvul.005G101900.1.v2.1 annot-version=v2.1	1
pvu-miR156a-5p	TGACAGAAGAGAGTGAGCAC	Phvul.004G084300.1	-0.0790764	0.859173	0.314135	0.99995	-0.00961507	0.999168	0.603187	0.316466	2	-1	1	20	1687	1706	UGACAGAAGAGAGUGAGCAC	:::::.::::::.:::::	AGGCUCAUUCUCUUUUGUCA	Cleavage	pacid=37162059 locus=Phvul.004G084300 ID=Phvul.004G084300.1.v2.1 annot-version=v2.1	1
pvu-miR156a-5p	TGACAGAAGAGAGTGAGCAC	Phvul.010G056200.1	#N/A	#N/A	#N/A	#N/A	#N/A	#N/A	#N/A	#N/A	2	-1	1	20	1106	1125	UGACAGAAGAGAGUGAGCAC	: :::: :::::::::::::	GCGCUCUCUCUCUUCUGUCA	Cleavage	pacid=37143862 locus=Phvul.010G056200 ID=Phvul.010G056200.1.v2.1 annot-version=v2.1	1
pvu-miR156a-5p	TGACAGAAGAGAGTGAGCAC	Phvul.011G164800.1	#N/A	#N/A	#N/A	#N/A	#N/A	#N/A	#N/A	#N/A	2	-1	1	20	667	686	UGACAGAAGAGAGUGAGCAC	:::: :::::::::::::	AAGCUCUCUCUCUUCUGUCA	Cleavage	pacid=37156382 locus=Phvul.011G164800 ID=Phvul.011G164800.1.v2.1 annot-version=v2.1	1
pvu-miR156a-5p	TGACAGAAGAGAGTGAGCAC	Phvul.009G196200.1	0.631318	NA	0.300841	0.99995	-0.153947	0.999168	0.493246	0.236315	2.5	-1	1	20	357	376	UGACAGAAGAGAGUGAGCAC	: :::.:::::::::::::	GCGCUUACUCUCUUCUGUCU	Cleavage	pacid=37148697 locus=Phvul.009G196200 ID=Phvul.009G196200.1.v2.1 annot-version=v2.1	1
pvu-miR156a-5p	TGACAGAAGAGAGTGAGCAC	Phvul.001G091400.1	0.0445228	0.944469	-0.0195389	0.99995	-0.157372	0.999168	-0.319931	0.726587	2.5	-1	1	20	1181	1200	UGACAGAAGAGAGUGAGCAC	:::::: :: ::::::::::	GUGCUCUCUAUCUUCUGUCA	Translation	pacid=37170885 locus=Phvul.001G091400 ID=Phvul.001G091400.1.v2.1 annot-version=v2.1	1
pvu-miR156a-5p	TGACAGAAGAGAGTGAGCAC	Phvul.009G220500.2	#N/A	#N/A	-0.453236	0.99995	-0.363508	0.999168	0.0907822	0.973933	2.5	-1	1	20	225	244	UGACAGAAGAGAGUGAGCAC	::.:: .:.::::::::::	UUGUUCUUUUUCUUCUGUCA	Cleavage	pacid=37150268 locus=Phvul.009G220500 ID=Phvul.009G220500.2.v2.1 annot-version=v2.1	1
pvu-miR156a-5p	TGACAGAAGAGAGTGAGCAC	Phvul.002G230300.4	1.09872	NA	-0.525714	0.99995	0.904996	0.935089	#N/A	#N/A	2.5	-1	1	20	692	711	UGACAGAAGAGAGUGAGCAC	::::: :: ::::::::::	UUGCUCUCUAUCUUCUGUCA	Translation	pacid=37175153 locus=Phvul.002G230300 ID=Phvul.002G230300.4.v2.1 annot-version=v2.1	1
pvu-miR156a-5p	TGACAGAAGAGAGTGAGCAC	Phvul.002G230300.3	#N/A	#N/A	#N/A	#N/A	#N/A	#N/A	#N/A	#N/A	2.5	-1	1	20	727	746	UGACAGAAGAGAGUGAGCAC	::::: :: ::::::::::	UUGCUCUCUAUCUUCUGUCA	Translation	pacid=37175152 locus=Phvul.002G230300 ID=Phvul.002G230300.3.v2.1 annot-version=v2.1	1
pvu-miR156a-5p	TGACAGAAGAGAGTGAGCAC	Phvul.002G006000.2	#N/A	#N/A	#N/A	#N/A	#N/A	#N/A	#N/A	#N/A	2.5	-1	1	20	1086	1104	UGACAGAAGAGAGUGAGCAC	:::: :.::::::::::::	CUGCU-AUUCUCUUCUGUCA	Cleavage	pacid=37177570 locus=Phvul.002G006000 ID=Phvul.002G006000.2.v2.1 annot-version=v2.1	1
pvu-miR156a-5p	TGACAGAAGAGAGTGAGCAC	Phvul.002G006000.1	#N/A	#N/A	#N/A	#N/A	#N/A	#N/A	#N/A	#N/A	2.5	-1	1	20	808	826	UGACAGAAGAGAGUGAGCAC	:::: :.::::::::::::	CUGCU-AUUCUCUUCUGUCA	Cleavage	pacid=37177569 locus=Phvul.002G006000 ID=Phvul.002G006000.1.v2.1 annot-version=v2.1	1
pvu-miR156a-5p	TGACAGAAGAGAGTGAGCAC	Phvul.001G142100.1	-0.0747203	0.750754	0.0099569	0.99995	-0.154258	0.999168	-0.134065	0.609439	3	-1	1	20	376	395	UGACAGAAGAGAGUGAGCAC	:::::.:::::: :::::	CCGCUCAUUCUCUUAUGUCA	Cleavage	pacid=37170998 locus=Phvul.001G142100 ID=Phvul.001G142100.1.v2.1 annot-version=v2.1	1
pvu-miR156a-5p	TGACAGAAGAGAGTGAGCAC	Phvul.008G185300.1	-0.397298	0.139239	-0.107842	0.99995	-0.235401	0.845131	-0.234759	0.707391	3	-1	1	20	192	211	UGACAGAAGAGAGUGAGCAC	::: :::::::::::::	UCUCUCUCUCUCUUCUGUCA	Cleavage	pacid=37159640 locus=Phvul.008G185300 ID=Phvul.008G185300.1.v2.1 annot-version=v2.1	1
pvu-miR156a-5p	TGACAGAAGAGAGTGAGCAC	Phvul.005G115200.1	0.63474	0.398605	-0.327479	0.99995	0.187913	0.999168	0.564488	0.869288	3	-1	1	20	203	222	UGACAGAAGAGAGUGAGCAC	:: :::::::::::.:: ::	GUUCUCACUCUCUUUUGCCA	Cleavage	pacid=37152424 locus=Phvul.005G115200 ID=Phvul.005G115200.1.v2.1 annot-version=v2.1	1
pvu-miR156a-5p	TGACAGAAGAGAGTGAGCAC	Phvul.001G258100.1	0.291803	0.607431	0.0828705	0.99995	0.332067	0.643261	0.232921	0.893214	3	-1	1	20	2261	2280	UGACAGAAGAGAGUGAGCAC	: ::: :::::::.:::.:	UUUCUCUCUCUCUUUUGUUA	Cleavage	pacid=37170017 locus=Phvul.001G258100 ID=Phvul.001G258100.1.v2.1 annot-version=v2.1	1
pvu-miR156a-5p	TGACAGAAGAGAGTGAGCAC	Phvul.007G272500.1	-0.306384	NA	0.00634048	0.99995	-0.131477	0.999168	-0.324427	0.900405	3	-1	1	20	38	56	UGACAGAAGAGAGUGAGCAC	::.:: ::.::::::::::	UUGUUC-CUUUCUUCUGUCA	Cleavage	pacid=37164433 locus=Phvul.007G272500 ID=Phvul.007G272500.1.v2.1 annot-version=v2.1	1
pvu-miR156a-5p	TGACAGAAGAGAGTGAGCAC	Phvul.002G121800.1	-0.00506312	0.994146	0.0962697	0.99995	0.0368088	0.999168	0.0420656	0.967188	3	-1	1	20	104	123	UGACAGAAGAGAGUGAGCAC	::::: ::. :::::::::	UUGCUCUCUUCCUUCUGUCA	Translation	pacid=37175226 locus=Phvul.002G121800 ID=Phvul.002G121800.1.v2.1 annot-version=v2.1	1
pvu-miR156a-5p	TGACAGAAGAGAGTGAGCAC	Phvul.005G099500.1	-0.01504	0.97337	-0.295627	0.99995	0.362292	0.947475	0.0578015	0.976176	3	-1	1	20	154	173	UGACAGAAGAGAGUGAGCAC	: ::::.::::::::::.	AUUCUCAUUCUCUUCUGUUC	Cleavage	pacid=37153107 locus=Phvul.005G099500 ID=Phvul.005G099500.1.v2.1 annot-version=v2.1	1
pvu-miR156a-5p	TGACAGAAGAGAGTGAGCAC	Phvul.006G059218.2	-0.11247	0.860397	-0.0984058	0.99995	-0.439463	0.379382	0.00428039	0.996609	3	-1	1	20	57	76	UGACAGAAGAGAGUGAGCAC	::: :::::::::::::	UCUCUCUCUCUCUUCUGUCA	Cleavage	pacid=37173341 locus=Phvul.006G059218 ID=Phvul.006G059218.2.v2.1 annot-version=v2.1	1
pvu-miR156a-5p	TGACAGAAGAGAGTGAGCAC	Phvul.008G220100.1	0.544764	0.286281	-0.203772	0.99995	0.468657	0.99752	0.591367	NA	3	-1	1	20	328	347	UGACAGAAGAGAGUGAGCAC	::::::::::::::: ::	AUGCUCACUCUCUUCUCCCA	Cleavage	pacid=37161214 locus=Phvul.008G220100 ID=Phvul.008G220100.1.v2.1 annot-version=v2.1	1
pvu-miR156a-5p	TGACAGAAGAGAGTGAGCAC	Phvul.010G165200.1	-0.056209	NA	-0.104455	0.99995	0.0724084	0.999168	#N/A	#N/A	3	-1	1	20	216	235	UGACAGAAGAGAGUGAGCAC	:::::: :::::::::::	AUGCUCAGGCUCUUCUGUCA	Cleavage	pacid=37142525 locus=Phvul.010G165200 ID=Phvul.010G165200.1.v2.1 annot-version=v2.1	1
pvu-miR156a-5p	TGACAGAAGAGAGTGAGCAC	Phvul.010G165200.2	#N/A	#N/A	#N/A	#N/A	#N/A	#N/A	#N/A	#N/A	3	-1	1	20	216	235	UGACAGAAGAGAGUGAGCAC	:::::: :::::::::::	AUGCUCAGGCUCUUCUGUCA	Cleavage	pacid=37142526 locus=Phvul.010G165200 ID=Phvul.010G165200.2.v2.1 annot-version=v2.1	1
pvu-miR156a-5p	TGACAGAAGAGAGTGAGCAC	Phvul.006G059218.1	#N/A	#N/A	#N/A	#N/A	#N/A	#N/A	#N/A	#N/A	3	-1	1	20	50	69	UGACAGAAGAGAGUGAGCAC	::: :::::::::::::	UCUCUCUCUCUCUUCUGUCA	Cleavage	pacid=37173340 locus=Phvul.006G059218 ID=Phvul.006G059218.1.v2.1 annot-version=v2.1	1
pvu-miR156c-5p	TTGACAGAAGATAGAGAGCAC	Phvul.001G091400.1	0.0445228	0.944469	-0.0195389	0.99995	-0.157372	0.999168	-0.319931	0.726587	0	-1	1	21	1181	1201	UUGACAGAAGAUAGAGAGCAC	:::::::::::::::::::::	GUGCUCUCUAUCUUCUGUCAA	Cleavage	pacid=37170885 locus=Phvul.001G091400 ID=Phvul.001G091400.1.v2.1 annot-version=v2.1	2
pvu-miR156c-5p	TTGACAGAAGATAGAGAGCAC	Phvul.002G230300.4	1.09872	NA	-0.525714	0.99995	0.904996	0.935089	#N/A	#N/A	0	-1	1	21	692	712	UUGACAGAAGAUAGAGAGCAC	::::::::::::::::::::	UUGCUCUCUAUCUUCUGUCAA	Cleavage	pacid=37175153 locus=Phvul.002G230300 ID=Phvul.002G230300.4.v2.1 annot-version=v2.1	1
pvu-miR156c-5p	TTGACAGAAGATAGAGAGCAC	Phvul.002G230300.3	#N/A	#N/A	#N/A	#N/A	#N/A	#N/A	#N/A	#N/A	0	-1	1	21	727	747	UUGACAGAAGAUAGAGAGCAC	::::::::::::::::::::	UUGCUCUCUAUCUUCUGUCAA	Cleavage	pacid=37175152 locus=Phvul.002G230300 ID=Phvul.002G230300.3.v2.1 annot-version=v2.1	1
pvu-miR156c-5p	TTGACAGAAGATAGAGAGCAC	Phvul.001G262600.1	-0.184253	0.736657	0.00679504	0.99995	-0.1048	0.999168	-0.577523	0.810931	1.5	-1	1	21	1484	1504	UUGACAGAAGAUAGAGAGCAC	::::::::: :::::::::::	GUGCUCUCUCUCUUCUGUCAA	Cleavage	pacid=37171031 locus=Phvul.001G262600 ID=Phvul.001G262600.1.v2.1 annot-version=v2.1	1
pvu-miR156c-5p	TTGACAGAAGATAGAGAGCAC	Phvul.001G141000.1	0.395068	0.401668	0.248604	0.99995	0.00826413	0.999168	-0.265047	0.919627	1.5	-1	1	21	862	882	UUGACAGAAGAUAGAGAGCAC	::::::::: :::::::::::	GUGCUCUCUCUCUUCUGUCAA	Cleavage	pacid=37170682 locus=Phvul.001G141000 ID=Phvul.001G141000.1.v2.1 annot-version=v2.1	1
pvu-miR156c-5p	TTGACAGAAGATAGAGAGCAC	Phvul.007G258400.2	0.599299	NA	-0.815555	0.99995	#N/A	#N/A	-0.51818	NA	1.5	-1	1	21	806	826	UUGACAGAAGAUAGAGAGCAC	::::::::: :::::::::::	GUGCUCUCUCUCUUCUGUCAA	Cleavage	pacid=37164671 locus=Phvul.007G258400 ID=Phvul.007G258400.2.v2.1 annot-version=v2.1	1
pvu-miR156c-5p	TTGACAGAAGATAGAGAGCAC	Phvul.007G258400.1	1.03604	NA	0.730742	0.99995	#N/A	#N/A	#N/A	#N/A	1.5	-1	1	21	809	829	UUGACAGAAGAUAGAGAGCAC	::::::::: :::::::::::	GUGCUCUCUCUCUUCUGUCAA	Cleavage	pacid=37164670 locus=Phvul.007G258400 ID=Phvul.007G258400.1.v2.1 annot-version=v2.1	1
pvu-miR156c-5p	TTGACAGAAGATAGAGAGCAC	Phvul.007G258400.4	0.0193346	NA	1.35166	0.99995	#N/A	#N/A	#N/A	#N/A	1.5	-1	1	21	782	802	UUGACAGAAGAUAGAGAGCAC	::::::::: :::::::::::	GUGCUCUCUCUCUUCUGUCAA	Cleavage	pacid=37164673 locus=Phvul.007G258400 ID=Phvul.007G258400.4.v2.1 annot-version=v2.1	1
pvu-miR156c-5p	TTGACAGAAGATAGAGAGCAC	Phvul.006G183900.1	#N/A	#N/A	#N/A	#N/A	0.333872	0.999168	#N/A	#N/A	1.5	-1	1	21	543	563	UUGACAGAAGAUAGAGAGCAC	:::::::::::::: ::::	AAGCUCUCUAUCUUCUAUCAA	Cleavage	pacid=37173228 locus=Phvul.006G183900 ID=Phvul.006G183900.1.v2.1 annot-version=v2.1	1
pvu-miR156c-5p	TTGACAGAAGATAGAGAGCAC	Phvul.007G258400.3	#N/A	#N/A	#N/A	#N/A	#N/A	#N/A	#N/A	#N/A	1.5	-1	1	21	785	805	UUGACAGAAGAUAGAGAGCAC	::::::::: :::::::::::	GUGCUCUCUCUCUUCUGUCAA	Cleavage	pacid=37164672 locus=Phvul.007G258400 ID=Phvul.007G258400.3.v2.1 annot-version=v2.1	1
pvu-miR156c-5p	TTGACAGAAGATAGAGAGCAC	Phvul.003G183800.1	0.296194	0.3916	-0.0687342	0.99995	0.0574126	0.999168	-0.39711	0.3659	2	-1	1	21	591	611	UUGACAGAAGAUAGAGAGCAC	:::.:::.:.::.::::::	CAGCUUUCUGUUUUUUGUCAA	Cleavage	pacid=37146312 locus=Phvul.003G183800 ID=Phvul.003G183800.1.v2.1 annot-version=v2.1	1
pvu-miR156c-5p	TTGACAGAAGATAGAGAGCAC	Phvul.003G039600.1	-0.0146177	0.980337	0.0507908	0.99995	-0.0290578	0.999168	0.404573	0.803962	2	-1	1	21	1004	1024	UUGACAGAAGAUAGAGAGCAC	::::::::: ::::::::::.	GUGCUCUCUCUCUUCUGUCAG	Cleavage	pacid=37145923 locus=Phvul.003G039600 ID=Phvul.003G039600.1.v2.1 annot-version=v2.1	2
pvu-miR156c-5p	TTGACAGAAGATAGAGAGCAC	Phvul.002G241900.1	#N/A	#N/A	#N/A	#N/A	#N/A	#N/A	#N/A	#N/A	2	-1	1	21	32	52	UUGACAGAAGAUAGAGAGCAC	::::::.:::::::: ::::	CUGCUCUUUAUCUUCUCUCAA	Cleavage	pacid=37178387 locus=Phvul.002G241900 ID=Phvul.002G241900.1.v2.1 annot-version=v2.1	1
pvu-miR156c-5p	TTGACAGAAGATAGAGAGCAC	Phvul.003G182900.1	-0.135094	0.816921	0.0824732	0.99995	-0.516537	0.576655	-0.236429	0.728641	2.5	-1	1	21	1907	1927	UUGACAGAAGAUAGAGAGCAC	::::::::: ::::::::::	GUGCUCUCUCUCUUCUGUCAU	Cleavage	pacid=37145136 locus=Phvul.003G182900 ID=Phvul.003G182900.1.v2.1 annot-version=v2.1	1
pvu-miR156c-5p	TTGACAGAAGATAGAGAGCAC	Phvul.001G051200.2	-0.0605268	0.938753	0.192035	0.99995	-0.329439	0.911895	0.329096	0.763009	2.5	-1	1	21	319	339	UUGACAGAAGAUAGAGAGCAC	: ::::: :::::::::::	UAGAUCUCUUUCUUCUGUCAA	Cleavage	pacid=37171009 locus=Phvul.001G051200 ID=Phvul.001G051200.2.v2.1 annot-version=v2.1	1
pvu-miR156c-5p	TTGACAGAAGATAGAGAGCAC	Phvul.001G051200.1	-1.37575	0.304709	-0.333445	0.99995	-0.309224	0.999168	0.146441	0.9622	2.5	-1	1	21	299	319	UUGACAGAAGAUAGAGAGCAC	: ::::: :::::::::::	UAGAUCUCUUUCUUCUGUCAA	Cleavage	pacid=37171007 locus=Phvul.001G051200 ID=Phvul.001G051200.1.v2.1 annot-version=v2.1	1
pvu-miR156c-5p	TTGACAGAAGATAGAGAGCAC	Phvul.002G286000.2	1.99645	NA	-0.178252	0.99995	-0.132047	0.999168	#N/A	#N/A	2.5	-1	1	21	1460	1480	UUGACAGAAGAUAGAGAGCAC	::::::::: ::::::::::	GUGCUCUCUCUCUUCUGUCAU	Cleavage	pacid=37176457 locus=Phvul.002G286000 ID=Phvul.002G286000.2.v2.1 annot-version=v2.1	1
pvu-miR156c-5p	TTGACAGAAGATAGAGAGCAC	Phvul.002G286000.1	-1.55724	NA	0.0481816	0.99995	#N/A	#N/A	#N/A	#N/A	2.5	-1	1	21	1527	1547	UUGACAGAAGAUAGAGAGCAC	::::::::: ::::::::::	GUGCUCUCUCUCUUCUGUCAU	Cleavage	pacid=37176456 locus=Phvul.002G286000 ID=Phvul.002G286000.1.v2.1 annot-version=v2.1	1
pvu-miR156c-5p	TTGACAGAAGATAGAGAGCAC	Phvul.009G165100.5	0.935308	NA	-0.597888	0.99995	#N/A	#N/A	#N/A	#N/A	2.5	-1	1	21	1083	1103	UUGACAGAAGAUAGAGAGCAC	::::::::: ::::::::::	GUGCUCUCUCUCUUCUGUCAU	Cleavage	pacid=37150738 locus=Phvul.009G165100 ID=Phvul.009G165100.5.v2.1 annot-version=v2.1	1
pvu-miR156c-5p	TTGACAGAAGATAGAGAGCAC	Phvul.009G165100.2	-6.15716	NA	#N/A	#N/A	#N/A	#N/A	#N/A	#N/A	2.5	-1	1	21	1194	1214	UUGACAGAAGAUAGAGAGCAC	::::::::: ::::::::::	GUGCUCUCUCUCUUCUGUCAU	Cleavage	pacid=37150737 locus=Phvul.009G165100 ID=Phvul.009G165100.2.v2.1 annot-version=v2.1	1
pvu-miR156c-5p	TTGACAGAAGATAGAGAGCAC	Phvul.009G165100.4	#N/A	#N/A	#N/A	#N/A	#N/A	#N/A	#N/A	#N/A	2.5	-1	1	21	1341	1361	UUGACAGAAGAUAGAGAGCAC	::::::::: ::::::::::	GUGCUCUCUCUCUUCUGUCAU	Cleavage	pacid=37150735 locus=Phvul.009G165100 ID=Phvul.009G165100.4.v2.1 annot-version=v2.1	1
pvu-miR156c-5p	TTGACAGAAGATAGAGAGCAC	Phvul.009G165100.1	#N/A	#N/A	#N/A	#N/A	#N/A	#N/A	#N/A	#N/A	2.5	-1	1	21	1326	1346	UUGACAGAAGAUAGAGAGCAC	::::::::: ::::::::::	GUGCUCUCUCUCUUCUGUCAU	Cleavage	pacid=37150736 locus=Phvul.009G165100 ID=Phvul.009G165100.1.v2.1 annot-version=v2.1	1
pvu-miR156c-5p	TTGACAGAAGATAGAGAGCAC	Phvul.008G157100.1	#N/A	#N/A	#N/A	#N/A	#N/A	#N/A	#N/A	#N/A	2.5	-1	1	21	1117	1137	UUGACAGAAGAUAGAGAGCAC	::::::::: ::::::::::	GUGCUCUCUCUCUUCUGUCAU	Cleavage	pacid=37159641 locus=Phvul.008G157100 ID=Phvul.008G157100.1.v2.1 annot-version=v2.1	1
pvu-miR156c-5p	TTGACAGAAGATAGAGAGCAC	Phvul.009G165100.3	#N/A	#N/A	#N/A	#N/A	#N/A	#N/A	#N/A	#N/A	2.5	-1	1	21	1253	1273	UUGACAGAAGAUAGAGAGCAC	::::::::: ::::::::::	GUGCUCUCUCUCUUCUGUCAU	Cleavage	pacid=37150734 locus=Phvul.009G165100 ID=Phvul.009G165100.3.v2.1 annot-version=v2.1	1
pvu-miR156c-5p	TTGACAGAAGATAGAGAGCAC	Phvul.005G101900.1	#N/A	#N/A	#N/A	#N/A	#N/A	#N/A	#N/A	#N/A	2.5	-1	1	21	786	806	UUGACAGAAGAUAGAGAGCAC	:::::::: ::::::::::	UUGCUCUCUCUCUUCUGUCAU	Cleavage	pacid=37153676 locus=Phvul.005G101900 ID=Phvul.005G101900.1.v2.1 annot-version=v2.1	1
pvu-miR156c-5p	TTGACAGAAGATAGAGAGCAC	Phvul.010G056200.1	#N/A	#N/A	#N/A	#N/A	#N/A	#N/A	#N/A	#N/A	2.5	-1	1	21	1106	1126	UUGACAGAAGAUAGAGAGCAC	: ::::::: ::::::::::	GCGCUCUCUCUCUUCUGUCAU	Cleavage	pacid=37143862 locus=Phvul.010G056200 ID=Phvul.010G056200.1.v2.1 annot-version=v2.1	1
pvu-miR156c-5p	TTGACAGAAGATAGAGAGCAC	Phvul.005G074000.1	#N/A	#N/A	#N/A	#N/A	#N/A	#N/A	#N/A	#N/A	2.5	-1	1	21	976	996	UUGACAGAAGAUAGAGAGCAC	::::: :: :::::::::::	AUGCUCCCUCUCUUCUGUCAA	Cleavage	pacid=37152333 locus=Phvul.005G074000 ID=Phvul.005G074000.1.v2.1 annot-version=v2.1	1
pvu-miR156c-5p	TTGACAGAAGATAGAGAGCAC	Phvul.011G164800.1	#N/A	#N/A	#N/A	#N/A	#N/A	#N/A	#N/A	#N/A	2.5	-1	1	21	667	687	UUGACAGAAGAUAGAGAGCAC	::::::: ::::::::::	AAGCUCUCUCUCUUCUGUCAC	Cleavage	pacid=37156382 locus=Phvul.011G164800 ID=Phvul.011G164800.1.v2.1 annot-version=v2.1	1
pvu-miR156c-5p	TTGACAGAAGATAGAGAGCAC	Phvul.010G159900.1	0.475674	0.605846	-0.134986	0.99995	-0.174157	0.999168	0.388204	0.854041	3	-1	1	21	870	890	UUGACAGAAGAUAGAGAGCAC	:::::.:.:.::.:::..:	CAGCUCUUUGUUUUUUGUUGA	Cleavage	pacid=37142211 locus=Phvul.010G159900 ID=Phvul.010G159900.1.v2.1 annot-version=v2.1	1
pvu-miR156c-5p	TTGACAGAAGATAGAGAGCAC	Phvul.003G041700.1	-0.105308	0.961212	-0.20642	0.99995	-0.600636	0.914773	0.205906	0.896123	3	-1	1	21	2070	2090	UUGACAGAAGAUAGAGAGCAC	.:::.:.::::.::::::	AGAUUCUUUGUCUUUUGUCAA	Cleavage	pacid=37147992 locus=Phvul.003G041700 ID=Phvul.003G041700.1.v2.1 annot-version=v2.1	1
pvu-miR156c-5p	TTGACAGAAGATAGAGAGCAC	Phvul.004G023400.1	-0.096914	NA	-0.241963	0.99995	0.0905197	0.999168	0.214322	0.932306	3	-1	1	21	1023	1043	UUGACAGAAGAUAGAGAGCAC	:::::::::: ::::: ::::	GUGCUCUCUAGCUUCUAUCAA	Translation	pacid=37162920 locus=Phvul.004G023400 ID=Phvul.004G023400.1.v2.1 annot-version=v2.1	1
pvu-miR156c-5p	TTGACAGAAGATAGAGAGCAC	Phvul.003G041700.2	0.287739	0.801555	0.216525	0.99995	0.56452	0.654287	-0.174485	0.948009	3	-1	1	21	2061	2081	UUGACAGAAGAUAGAGAGCAC	.:::.:.::::.::::::	AGAUUCUUUGUCUUUUGUCAA	Cleavage	pacid=37147993 locus=Phvul.003G041700 ID=Phvul.003G041700.2.v2.1 annot-version=v2.1	1
pvu-miR156c-5p	TTGACAGAAGATAGAGAGCAC	Phvul.008G115600.1	-0.351584	0.455022	0.244713	0.99995	1.03305	0.800365	-0.0913754	0.972395	3	-1	1	21	80	100	UUGACAGAAGAUAGAGAGCAC	: ::::::.:::::: ::::	UUUCUCUCUGUCUUCUCUCAA	Cleavage	pacid=37161115 locus=Phvul.008G115600 ID=Phvul.008G115600.1.v2.1 annot-version=v2.1	1
pvu-miR156c-5p	TTGACAGAAGATAGAGAGCAC	Phvul.006G059218.2	-0.11247	0.860397	-0.0984058	0.99995	-0.439463	0.379382	0.00428039	0.996609	3	-1	1	21	57	77	UUGACAGAAGAUAGAGAGCAC	:::::: ::::::::::.	UCUCUCUCUCUCUUCUGUCAG	Cleavage	pacid=37173341 locus=Phvul.006G059218 ID=Phvul.006G059218.2.v2.1 annot-version=v2.1	1
pvu-miR156c-5p	TTGACAGAAGATAGAGAGCAC	Phvul.003G016500.1	0.574275	0.653897	-0.550769	0.99995	-0.700408	0.999168	#N/A	#N/A	3	-1	1	21	563	583	UUGACAGAAGAUAGAGAGCAC	::: ::: ::.:::::::::	AUGCCCUCCAUUUUCUGUCAA	Cleavage	pacid=37146910 locus=Phvul.003G016500 ID=Phvul.003G016500.1.v2.1 annot-version=v2.1	1
pvu-miR156c-5p	TTGACAGAAGATAGAGAGCAC	Phvul.001G138900.2	#N/A	#N/A	-0.382412	0.99995	#N/A	#N/A	#N/A	#N/A	3	-1	1	21	166	186	UUGACAGAAGAUAGAGAGCAC	::::: :. ::::::::::	UGGCUCUGUGCCUUCUGUCAA	Translation	pacid=37168916 locus=Phvul.001G138900 ID=Phvul.001G138900.2.v2.1 annot-version=v2.1	1
pvu-miR156c-5p	TTGACAGAAGATAGAGAGCAC	Phvul.009G182900.1	#N/A	#N/A	#N/A	#N/A	0.205626	0.999168	1.52211	0.869288	3	-1	1	21	2229	2249	UUGACAGAAGAUAGAGAGCAC	:: :.: :::.:::::::::	UUGAUUUGUAUUUUCUGUCAA	Cleavage	pacid=37151736 locus=Phvul.009G182900 ID=Phvul.009G182900.1.v2.1 annot-version=v2.1	1
pvu-miR156c-5p	TTGACAGAAGATAGAGAGCAC	Phvul.008G256500.1	#N/A	#N/A	#N/A	#N/A	#N/A	#N/A	#N/A	#N/A	3	-1	1	21	16	36	UUGACAGAAGAUAGAGAGCAC	:::.::::::::::::.	GCUAUCUUUAUCUUCUGUCAG	Cleavage	pacid=37160932 locus=Phvul.008G256500 ID=Phvul.008G256500.1.v2.1 annot-version=v2.1	1
pvu-miR156c-5p	TTGACAGAAGATAGAGAGCAC	Phvul.006G059218.1	#N/A	#N/A	#N/A	#N/A	#N/A	#N/A	#N/A	#N/A	3	-1	1	21	50	70	UUGACAGAAGAUAGAGAGCAC	:::::: ::::::::::.	UCUCUCUCUCUCUUCUGUCAG	Cleavage	pacid=37173340 locus=Phvul.006G059218 ID=Phvul.006G059218.1.v2.1 annot-version=v2.1	1
pvu-miR156c-5p	TTGACAGAAGATAGAGAGCAC	Phvul.004G130300.1	#N/A	#N/A	#N/A	#N/A	#N/A	#N/A	#N/A	#N/A	3	-1	1	21	417	437	UUGACAGAAGAUAGAGAGCAC	::: :.:.:.::::::.::	AAGCUGUUUGUUUUCUGUUAA	Cleavage	pacid=37163515 locus=Phvul.004G130300 ID=Phvul.004G130300.1.v2.1 annot-version=v2.1	1
pvu-miR159a-3p	TTTGGATTGAAGGGAGCTCTA	Phvul.005G087800.1	#N/A	#N/A	#N/A	#N/A	#N/A	#N/A	#N/A	#N/A	2	-1	1	21	407	427	UUUGGAUUGAAGGGAGCUCUA	:::::::.::::::::: ::	AAGAGCUCUCUUCAAUCCCAA	Cleavage	pacid=37153642 locus=Phvul.005G087800 ID=Phvul.005G087800.1.v2.1 annot-version=v2.1	1
pvu-miR159a-3p	TTTGGATTGAAGGGAGCTCTA	Phvul.006G178900.1	#N/A	#N/A	#N/A	#N/A	#N/A	#N/A	#N/A	#N/A	2	-1	1	21	1028	1048	UUUGGAUUGAAGGGAGCUCUA	::::::.::::::: :::::	CAGAGCUUCCUUCAAACCAAA	Cleavage	pacid=37172640 locus=Phvul.006G178900 ID=Phvul.006G178900.1.v2.1 annot-version=v2.1	1
pvu-miR159a-3p	TTTGGATTGAAGGGAGCTCTA	Phvul.001G106100.1	#N/A	#N/A	#N/A	#N/A	#N/A	#N/A	#N/A	#N/A	2	-1	1	21	1483	1503	UUUGGAUUGAAGGGAGCUCUA	:::::::.:::.:.:::::.	GAGAGCUCUCUUUAGUCCAAG	Cleavage	pacid=37171149 locus=Phvul.001G106100 ID=Phvul.001G106100.1.v2.1 annot-version=v2.1	1
pvu-miR159a-3p	TTTGGATTGAAGGGAGCTCTA	Phvul.006G020200.1	-0.44774	NA	-0.0191485	0.99995	-0.102339	0.999168	-0.549082	0.747148	2.5	-1	1	21	1465	1485	UUUGGAUUGAAGGGAGCUCUA	:.:::::::::::: :::::	UGGAGCUCCCUUCACUCCAAU	Cleavage	pacid=37173306 locus=Phvul.006G020200 ID=Phvul.006G020200.1.v2.1 annot-version=v2.1	1
pvu-miR159a-3p	TTTGGATTGAAGGGAGCTCTA	Phvul.005G012900.1	-0.0723468	NA	0.0398827	0.99995	-0.0183199	0.999168	-0.386332	0.895592	2.5	-1	1	21	1148	1168	UUUGGAUUGAAGGGAGCUCUA	::::::::::::: :::::	CAGAGCUCCCUUCACUCCAAU	Cleavage	pacid=37152844 locus=Phvul.005G012900 ID=Phvul.005G012900.1.v2.1 annot-version=v2.1	1
pvu-miR159a-3p	TTTGGATTGAAGGGAGCTCTA	Phvul.011G191300.1	-0.137601	NA	0.125474	0.99995	0.209011	0.999168	0.224408	0.932306	2.5	-1	1	21	1345	1365	UUUGGAUUGAAGGGAGCUCUA	:.:::::::::::: :::::	UGGAGCUCCCUUCACUCCAAU	Cleavage	pacid=37155538 locus=Phvul.011G191300 ID=Phvul.011G191300.1.v2.1 annot-version=v2.1	1
pvu-miR159a-3p	TTTGGATTGAAGGGAGCTCTA	Phvul.001G240100.1	-0.247675	NA	-0.0140629	0.99995	-0.396464	0.999168	0.233061	0.954275	2.5	-1	1	21	1239	1259	UUUGGAUUGAAGGGAGCUCUA	::::.:::.::::::.:::	GAGAGUUCCUUUCAAUUCAAU	Cleavage	pacid=37168245 locus=Phvul.001G240100 ID=Phvul.001G240100.1.v2.1 annot-version=v2.1	1
pvu-miR159a-3p	TTTGGATTGAAGGGAGCTCTA	Phvul.005G068000.2	-0.383905	NA	0.789404	0.99995	#N/A	#N/A	#N/A	#N/A	2.5	-1	1	21	895	915	UUUGGAUUGAAGGGAGCUCUA	:::::: :::::::: :::::	UAGAGCCCCCUUCAAACCAAA	Cleavage	pacid=37152494 locus=Phvul.005G068000 ID=Phvul.005G068000.2.v2.1 annot-version=v2.1	2
pvu-miR159a-3p	TTTGGATTGAAGGGAGCTCTA	Phvul.005G068000.1	-1.36438	NA	-1.15481	0.99995	#N/A	#N/A	#N/A	#N/A	2.5	-1	1	21	1219	1239	UUUGGAUUGAAGGGAGCUCUA	:::::: :::::::: :::::	UAGAGCCCCCUUCAAACCAAA	Cleavage	pacid=37152493 locus=Phvul.005G068000 ID=Phvul.005G068000.1.v2.1 annot-version=v2.1	2
pvu-miR159a-3p	TTTGGATTGAAGGGAGCTCTA	Phvul.010G053200.1	#N/A	#N/A	#N/A	#N/A	#N/A	#N/A	#N/A	#N/A	2.5	-1	1	21	106	126	UUUGGAUUGAAGGGAGCUCUA	:.::::::: :::.::::::.	UGGAGCUCCAUUCGAUCCAAG	Cleavage	pacid=37144085 locus=Phvul.010G053200 ID=Phvul.010G053200.1.v2.1 annot-version=v2.1	1
pvu-miR159a-3p	TTTGGATTGAAGGGAGCTCTA	Phvul.011G157100.1	#N/A	#N/A	#N/A	#N/A	#N/A	#N/A	#N/A	#N/A	2.5	-1	1	21	596	616	UUUGGAUUGAAGGGAGCUCUA	::::: ::::::::: :::::	UAGAGAUCCCUUCAAACCAAA	Cleavage	pacid=37155185 locus=Phvul.011G157100 ID=Phvul.011G157100.1.v2.1 annot-version=v2.1	1
pvu-miR159a-3p	TTTGGATTGAAGGGAGCTCTA	Phvul.009G066800.1	-0.289777	0.443605	-0.121608	0.99995	0.0824432	0.999168	1.35238	0.16807	3	-1	1	21	667	687	UUUGGAUUGAAGGGAGCUCUA	:: :::::::: ::.::::	CCGAUCUCCCUUCCAUUCAAA	Cleavage	pacid=37149503 locus=Phvul.009G066800 ID=Phvul.009G066800.1.v2.1 annot-version=v2.1	1
pvu-miR159a-3p	TTTGGATTGAAGGGAGCTCTA	Phvul.002G142200.1	0.105062	NA	-0.196248	0.99995	0.608134	0.896116	0.432375	0.860443	3	-1	1	21	511	531	UUUGGAUUGAAGGGAGCUCUA	.: :::::.::..:::::.:	AGGUGCUCCUUUUGAUCCAGA	Cleavage	pacid=37176470 locus=Phvul.002G142200 ID=Phvul.002G142200.1.v2.1 annot-version=v2.1	1
pvu-miR159a-3p	TTTGGATTGAAGGGAGCTCTA	Phvul.003G180600.1	-0.0625229	0.946344	-0.154221	0.99995	0.771857	0.465432	0.0219896	0.993075	3	-1	1	21	367	387	UUUGGAUUGAAGGGAGCUCUA	.: :::::.::..:::::.:	AGGUGCUCCUUUUGAUCCAGA	Cleavage	pacid=37147154 locus=Phvul.003G180600 ID=Phvul.003G180600.1.v2.1 annot-version=v2.1	1
pvu-miR159a-3p	TTTGGATTGAAGGGAGCTCTA	Phvul.008G100100.1	0.500526	NA	-0.801015	0.99995	#N/A	#N/A	#N/A	#N/A	3	-1	1	21	2255	2275	UUUGGAUUGAAGGGAGCUCUA	::::.:.::.:.::::::	UUCAGCUUCUUUUAGUCCAAA	Cleavage	pacid=37158620 locus=Phvul.008G100100 ID=Phvul.008G100100.1.v2.1 annot-version=v2.1	1
pvu-miR159a-3p	TTTGGATTGAAGGGAGCTCTA	Phvul.010G162300.1	#N/A	#N/A	#N/A	#N/A	#N/A	#N/A	#N/A	#N/A	3	-1	1	21	1115	1135	UUUGGAUUGAAGGGAGCUCUA	::::::::::: ::::.:::	UAGAGCUCCCUCCAAUUCAAU	Translation	pacid=37142176 locus=Phvul.010G162300 ID=Phvul.010G162300.1.v2.1 annot-version=v2.1	1
pvu-miR159a-3p	TTTGGATTGAAGGGAGCTCTA	Phvul.006G045300.1	#N/A	#N/A	#N/A	#N/A	#N/A	#N/A	#N/A	#N/A	3	-1	1	21	995	1015	UUUGGAUUGAAGGGAGCUCUA	:.::::::::::::: :::.	UGGAGCUCCCUUCAAACCAGU	Cleavage	pacid=37171418 locus=Phvul.006G045300 ID=Phvul.006G045300.1.v2.1 annot-version=v2.1	1
pvu-miR159a-3p	TTTGGATTGAAGGGAGCTCTA	Phvul.002G142200.3	#N/A	#N/A	#N/A	#N/A	#N/A	#N/A	#N/A	#N/A	3	-1	1	21	511	531	UUUGGAUUGAAGGGAGCUCUA	.: :::::.::..:::::.:	AGGUGCUCCUUUUGAUCCAGA	Cleavage	pacid=37176472 locus=Phvul.002G142200 ID=Phvul.002G142200.3.v2.1 annot-version=v2.1	1
pvu-miR159a-3p	TTTGGATTGAAGGGAGCTCTA	Phvul.002G142200.2	#N/A	#N/A	#N/A	#N/A	#N/A	#N/A	#N/A	#N/A	3	-1	1	21	511	531	UUUGGAUUGAAGGGAGCUCUA	.: :::::.::..:::::.:	AGGUGCUCCUUUUGAUCCAGA	Cleavage	pacid=37176471 locus=Phvul.002G142200 ID=Phvul.002G142200.2.v2.1 annot-version=v2.1	1
pvu-miR159a-3p	TTTGGATTGAAGGGAGCTCTA	Phvul.011G142700.1	#N/A	#N/A	#N/A	#N/A	#N/A	#N/A	#N/A	#N/A	3	-1	1	21	2	22	UUUGGAUUGAAGGGAGCUCUA	: :::::::::::..:::	CCUAUCUCCCUUCAAUUUAAA	Cleavage	pacid=37156891 locus=Phvul.011G142700 ID=Phvul.011G142700.1.v2.1 annot-version=v2.1	1
pvu-miR159a-3p	TTTGGATTGAAGGGAGCTCTA	Phvul.011G143200.1	#N/A	#N/A	#N/A	#N/A	#N/A	#N/A	#N/A	#N/A	3	-1	1	21	1	21	UUUGGAUUGAAGGGAGCUCUA	: :::::::::::..:::	CCUAUCUCCCUUCAAUUUAAA	Cleavage	pacid=37156635 locus=Phvul.011G143200 ID=Phvul.011G143200.1.v2.1 annot-version=v2.1	1
pvu-miR162b-3p	TCGATAAACCTCTGCATCCAG	Phvul.002G040800.1	-0.0980073	0.714261	0.12369	0.99995	-0.110772	0.999168	0.0732739	0.942638	2.5	-1	1	21	2888	2907	UCGAUAAACCUCUGCAUCCAG	::::: ::::::::::.::	GGGGAUG-AGAGGUUUAUUGA	Cleavage	pacid=37176362 locus=Phvul.002G040800 ID=Phvul.002G040800.1.v2.1 annot-version=v2.1	1
pvu-miR162b-3p	TCGATAAACCTCTGCATCCAG	Phvul.006G176000.1	0.0847682	0.896	-0.0648852	0.99995	0.0726404	0.999168	-0.208955	0.74744	3	-1	1	21	1116	1136	UCGAUAAACCUCUGCAUCCAG	::::::::: :::::: ::	GAGGAUGCAGAUGUUUAUGGA	Translation	pacid=37173860 locus=Phvul.006G176000 ID=Phvul.006G176000.1.v2.1 annot-version=v2.1	1
pvu-miR162b-3p	TCGATAAACCTCTGCATCCAG	Phvul.009G260000.1	0.0601768	0.876957	0.147278	0.99995	-0.112871	0.988906	-0.0527217	0.952523	3	-1	1	21	3637	3658	UCGAUAA-ACCUCUGCAUCCAG	:::::::::::::: :::::::	CUGGAUGCAGAGGUGUUAUCGA	Cleavage	pacid=37149095 locus=Phvul.009G260000 ID=Phvul.009G260000.1.v2.1 annot-version=v2.1	1
pvu-miR162b-3p	TCGATAAACCTCTGCATCCAG	Phvul.007G172400.1	0.292251	0.547905	0.054252	0.99995	-0.252032	0.996029	-0.0661856	0.962176	3	-1	1	21	473	493	UCGAUAAACCUCUGCAUCCAG	: ::::: :::::: :::.::	CAGGAUGGAGAGGUCUAUUGA	Cleavage	pacid=37164667 locus=Phvul.007G172400 ID=Phvul.007G172400.1.v2.1 annot-version=v2.1	1
pvu-miR162b-3p	TCGATAAACCTCTGCATCCAG	Phvul.002G332500.1	#N/A	#N/A	#N/A	#N/A	#N/A	#N/A	#N/A	#N/A	3	-1	1	21	1000	1020	UCGAUAAACCUCUGCAUCCAG	::.:: :::: ::::::::	AAGGGUGGAGAGCUUUAUCGA	Cleavage	pacid=37177813 locus=Phvul.002G332500 ID=Phvul.002G332500.1.v2.1 annot-version=v2.1	1
pvu-miR166a-3p	TCGGACCAGGCTTCATTCCCC	Phvul.005G166900.1	0.117418	0.674211	-0.0565643	0.99995	-0.0846491	0.999168	0.344195	0.490618	0.5	-1	1	21	1305	1325	UCGGACCAGGCUUCAUUCCCC	::::::::::::::::::.	CUGGAAUGAAGCCUGGUCCGG	Cleavage	pacid=37153085 locus=Phvul.005G166900 ID=Phvul.005G166900.1.v2.1 annot-version=v2.1	1
pvu-miR166a-3p	TCGGACCAGGCTTCATTCCCC	Phvul.010G146200.1	-0.0236616	0.950096	0.134694	0.99995	0.0622747	0.999168	0.13334	0.890258	0.5	-1	1	21	1020	1040	UCGGACCAGGCUUCAUUCCCC	::::::::::::::::::.	CUGGAAUGAAGCCUGGUCCGG	Cleavage	pacid=37142532 locus=Phvul.010G146200 ID=Phvul.010G146200.1.v2.1 annot-version=v2.1	1
pvu-miR166a-3p	TCGGACCAGGCTTCATTCCCC	Phvul.009G110500.1	0.223201	0.63167	0.0913037	0.99995	0.294008	0.999168	0.776455	0.28749	1	-1	1	21	853	873	UCGGACCAGGCUUCAUUCCCC	::.:::::::::::::::.	CCGGGAUGAAGCCUGGUCCGG	Cleavage	pacid=37149791 locus=Phvul.009G110500 ID=Phvul.009G110500.1.v2.1 annot-version=v2.1	1
pvu-miR166a-3p	TCGGACCAGGCTTCATTCCCC	Phvul.006G128600.1	0.324677	0.251648	0.0418374	0.99995	0.230957	0.999168	0.792313	0.51191	1	-1	1	21	1040	1060	UCGGACCAGGCUUCAUUCCCC	::.:::::::::::::::.	UUGGGAUGAAGCCUGGUCCGG	Cleavage	pacid=37173618 locus=Phvul.006G128600 ID=Phvul.006G128600.1.v2.1 annot-version=v2.1	1
pvu-miR166a-3p	TCGGACCAGGCTTCATTCCCC	Phvul.011G079800.1	-0.16198	0.56556	0.119337	0.99995	-0.068586	0.999168	0.128423	0.87291	1	-1	1	21	1356	1376	UCGGACCAGGCUUCAUUCCCC	::.:::::::::::::::.	CUGGGAUGAAGCCUGGUCCGG	Cleavage	pacid=37156981 locus=Phvul.011G079800 ID=Phvul.011G079800.1.v2.1 annot-version=v2.1	1
pvu-miR166a-3p	TCGGACCAGGCTTCATTCCCC	Phvul.002G246800.1	0.353824	0.340066	0.0502013	0.99995	0.0963314	0.999168	-0.0147375	0.992068	1	-1	1	21	1054	1074	UCGGACCAGGCUUCAUUCCCC	::.:::::::::::::::.	UUGGGAUGAAGCCUGGUCCGG	Cleavage	pacid=37178586 locus=Phvul.002G246800 ID=Phvul.002G246800.1.v2.1 annot-version=v2.1	1
pvu-miR166h-3p	TCTCGGACCAGGCTTCATTCC	Phvul.010G049800.1	#N/A	#N/A	#N/A	#N/A	#N/A	#N/A	#N/A	#N/A	2.5	-1	1	21	4	24	UCUCGGACCAGGCUUCAUUCC	::::::::.:::: .::::	AUAAUGAAGCUUGGUGUGAGA	Cleavage	pacid=37143687 locus=Phvul.010G049800 ID=Phvul.010G049800.1.v2.1 annot-version=v2.1	1
pvu-miR166h-3p	TCTCGGACCAGGCTTCATTCC	Phvul.005G166900.1	0.117418	0.674211	-0.0565643	0.99995	-0.0846491	0.999168	0.344195	0.490618	3	-1	1	21	1307	1327	UCUCGGACCAGGCUUCAUUCC	::::::::::::::::::.	GGAAUGAAGCCUGGUCCGGAU	Cleavage	pacid=37153085 locus=Phvul.005G166900 ID=Phvul.005G166900.1.v2.1 annot-version=v2.1	1
pvu-miR166h-3p	TCTCGGACCAGGCTTCATTCC	Phvul.007G178300.1	-2.82991	NA	-0.088765	0.99995	-0.313929	0.999168	-0.669723	0.643588	3	-1	1	21	10	30	UCUCGGACCAGGCUUCAUUCC	:::::: :.:::::.:::::	GGAAUGUCGUCUGGUUCGAGA	Cleavage	pacid=37166304 locus=Phvul.007G178300 ID=Phvul.007G178300.1.v2.1 annot-version=v2.1	1
pvu-miR166h-3p	TCTCGGACCAGGCTTCATTCC	Phvul.010G146200.1	-0.0236616	0.950096	0.134694	0.99995	0.0622747	0.999168	0.13334	0.890258	3	-1	1	21	1022	1042	UCUCGGACCAGGCUUCAUUCC	::::::::::::::::::.	GGAAUGAAGCCUGGUCCGGAU	Cleavage	pacid=37142532 locus=Phvul.010G146200 ID=Phvul.010G146200.1.v2.1 annot-version=v2.1	1
pvu-miR166h-3p	TCTCGGACCAGGCTTCATTCC	Phvul.001G189400.1	-0.737443	NA	0.216886	0.99995	#N/A	#N/A	#N/A	#N/A	3	-1	1	21	483	503	UCUCGGACCAGGCUUCAUUCC	:.::::::..:::::: :::	UGGAUGAAGUUUGGUCCCAGA	Cleavage	pacid=37170405 locus=Phvul.001G189400 ID=Phvul.001G189400.1.v2.1 annot-version=v2.1	1
pvu-miR166h-3p	TCTCGGACCAGGCTTCATTCC	Phvul.007G178300.10	#N/A	#N/A	#N/A	#N/A	-1.03767	0.999168	#N/A	#N/A	3	-1	1	21	10	30	UCUCGGACCAGGCUUCAUUCC	:::::: :.:::::.:::::	GGAAUGUCGUCUGGUUCGAGA	Cleavage	pacid=37166303 locus=Phvul.007G178300 ID=Phvul.007G178300.10.v2.1 annot-version=v2.1	1
pvu-miR166h-3p	TCTCGGACCAGGCTTCATTCC	Phvul.007G229600.1	#N/A	#N/A	#N/A	#N/A	#N/A	#N/A	#N/A	#N/A	3	-1	1	21	494	514	UCUCGGACCAGGCUUCAUUCC	:.: ::.:..::::::::::	UGGACGAGGUUUGGUCCGAGA	Cleavage	pacid=37167538 locus=Phvul.007G229600 ID=Phvul.007G229600.1.v2.1 annot-version=v2.1	1
pvu-miR166j-3p	TCGGACCAGGCTTCATTCCCG	Phvul.005G166900.1	0.117418	0.674211	-0.0565643	0.99995	-0.0846491	0.999168	0.344195	0.490618	0.5	-1	1	21	1305	1325	UCGGACCAGGCUUCAUUCCCG	: ::::::::::::::::::.	CUGGAAUGAAGCCUGGUCCGG	Cleavage	pacid=37153085 locus=Phvul.005G166900 ID=Phvul.005G166900.1.v2.1 annot-version=v2.1	1
pvu-miR166j-3p	TCGGACCAGGCTTCATTCCCG	Phvul.010G146200.1	-0.0236616	0.950096	0.134694	0.99995	0.0622747	0.999168	0.13334	0.890258	0.5	-1	1	21	1020	1040	UCGGACCAGGCUUCAUUCCCG	: ::::::::::::::::::.	CUGGAAUGAAGCCUGGUCCGG	Cleavage	pacid=37142532 locus=Phvul.010G146200 ID=Phvul.010G146200.1.v2.1 annot-version=v2.1	1
pvu-miR166j-3p	TCGGACCAGGCTTCATTCCCG	Phvul.009G110500.1	0.223201	0.63167	0.0913037	0.99995	0.294008	0.999168	0.776455	0.28749	1	-1	1	21	853	873	UCGGACCAGGCUUCAUUCCCG	: ::.:::::::::::::::.	CCGGGAUGAAGCCUGGUCCGG	Cleavage	pacid=37149791 locus=Phvul.009G110500 ID=Phvul.009G110500.1.v2.1 annot-version=v2.1	1
pvu-miR166j-3p	TCGGACCAGGCTTCATTCCCG	Phvul.006G128600.1	0.324677	0.251648	0.0418374	0.99995	0.230957	0.999168	0.792313	0.51191	1	-1	1	21	1040	1060	UCGGACCAGGCUUCAUUCCCG	::.:::::::::::::::.	UUGGGAUGAAGCCUGGUCCGG	Cleavage	pacid=37173618 locus=Phvul.006G128600 ID=Phvul.006G128600.1.v2.1 annot-version=v2.1	1
pvu-miR166j-3p	TCGGACCAGGCTTCATTCCCG	Phvul.011G079800.1	-0.16198	0.56556	0.119337	0.99995	-0.068586	0.999168	0.128423	0.87291	1	-1	1	21	1356	1376	UCGGACCAGGCUUCAUUCCCG	: ::.:::::::::::::::.	CUGGGAUGAAGCCUGGUCCGG	Cleavage	pacid=37156981 locus=Phvul.011G079800 ID=Phvul.011G079800.1.v2.1 annot-version=v2.1	1
pvu-miR166j-3p	TCGGACCAGGCTTCATTCCCG	Phvul.002G246800.1	0.353824	0.340066	0.0502013	0.99995	0.0963314	0.999168	-0.0147375	0.992068	1	-1	1	21	1054	1074	UCGGACCAGGCUUCAUUCCCG	::.:::::::::::::::.	UUGGGAUGAAGCCUGGUCCGG	Cleavage	pacid=37178586 locus=Phvul.002G246800 ID=Phvul.002G246800.1.v2.1 annot-version=v2.1	1
pvu-miR167c-5p	TGAAGCTGCCAGCATGATCTG	Phvul.011G211200.1	-0.741322	7.88854e-05	0.255232	0.99995	-0.110356	0.999168	-0.00188104	0.998004	1.5	-1	1	21	1844	1864	UGAAGCUGCCAGCAUGAUCUG	::: :::.:::::::::::	GUGAUAAUGUUGGCAGCUUCA	Cleavage	pacid=37156219 locus=Phvul.011G211200 ID=Phvul.011G211200.1.v2.1 annot-version=v2.1	1
pvu-miR167c-5p	TGAAGCTGCCAGCATGATCTG	Phvul.003G267400.1	#N/A	#N/A	#N/A	#N/A	#N/A	#N/A	0.740616	0.270009	2	-1	1	21	592	612	UGAAGCUGCCAGCAUGAUCUG	:::.:::::::..:::::.	UCGAUUAUGCUGGUGGCUUCG	Cleavage	pacid=37147538 locus=Phvul.003G267400 ID=Phvul.003G267400.1.v2.1 annot-version=v2.1	1
pvu-miR167c-5p	TGAAGCTGCCAGCATGATCTG	Phvul.010G099000.1	-0.230469	0.66596	0.154827	0.99995	-0.115227	0.999168	-0.0896642	0.898543	2.5	-1	1	21	556	576	UGAAGCUGCCAGCAUGAUCUG	::::::::::::::: ::	GGUAUCAUGCUGGCAGCUGCA	Cleavage	pacid=37144260 locus=Phvul.010G099000 ID=Phvul.010G099000.1.v2.1 annot-version=v2.1	1
pvu-miR167c-5p	TGAAGCTGCCAGCATGATCTG	Phvul.008G142400.2	0.533789	0.846267	0.893055	0.99995	-0.225121	0.999168	0.392173	0.973912	2.5	-1	1	21	509	529	UGAAGCUGCCAGCAUGAUCUG	::::::::::::::: ::	GGUAUCAUGCUGGCAGCUGCA	Cleavage	pacid=37158856 locus=Phvul.008G142400 ID=Phvul.008G142400.2.v2.1 annot-version=v2.1	1
pvu-miR167c-5p	TGAAGCTGCCAGCATGATCTG	Phvul.008G142400.3	#N/A	#N/A	-0.0140755	0.99995	1.03456	0.974055	0.281759	0.983325	2.5	-1	1	21	433	453	UGAAGCUGCCAGCAUGAUCUG	::::::::::::::: ::	GGUAUCAUGCUGGCAGCUGCA	Cleavage	pacid=37158857 locus=Phvul.008G142400 ID=Phvul.008G142400.3.v2.1 annot-version=v2.1	1
pvu-miR167c-5p	TGAAGCTGCCAGCATGATCTG	Phvul.008G142400.1	-0.618202	0.86788	0.432358	0.99995	-1.32632	0.318212	-0.268888	0.989107	2.5	-1	1	21	606	626	UGAAGCUGCCAGCAUGAUCUG	::::::::::::::: ::	GGUAUCAUGCUGGCAGCUGCA	Cleavage	pacid=37158855 locus=Phvul.008G142400 ID=Phvul.008G142400.1.v2.1 annot-version=v2.1	1
pvu-miR167c-5p	TGAAGCTGCCAGCATGATCTG	Phvul.008G142400.7	-1.53788	0.026289	-0.28119	0.99995	-1.00525	0.9209	0.0234005	0.994664	2.5	-1	1	21	465	485	UGAAGCUGCCAGCAUGAUCUG	::::::::::::::: ::	GGUAUCAUGCUGGCAGCUGCA	Cleavage	pacid=37158861 locus=Phvul.008G142400 ID=Phvul.008G142400.7.v2.1 annot-version=v2.1	1
pvu-miR167c-5p	TGAAGCTGCCAGCATGATCTG	Phvul.008G142400.4	-1.89734	NA	#N/A	#N/A	-0.841423	0.999168	-0.624099	0.978707	2.5	-1	1	21	416	436	UGAAGCUGCCAGCAUGAUCUG	::::::::::::::: ::	GGUAUCAUGCUGGCAGCUGCA	Cleavage	pacid=37158858 locus=Phvul.008G142400 ID=Phvul.008G142400.4.v2.1 annot-version=v2.1	1
pvu-miR167c-5p	TGAAGCTGCCAGCATGATCTG	Phvul.008G142400.6	#N/A	#N/A	#N/A	#N/A	#N/A	#N/A	#N/A	#N/A	2.5	-1	1	21	416	436	UGAAGCUGCCAGCAUGAUCUG	::::::::::::::: ::	GGUAUCAUGCUGGCAGCUGCA	Cleavage	pacid=37158860 locus=Phvul.008G142400 ID=Phvul.008G142400.6.v2.1 annot-version=v2.1	1
pvu-miR167c-5p	TGAAGCTGCCAGCATGATCTG	Phvul.008G142400.5	#N/A	#N/A	#N/A	#N/A	#N/A	#N/A	#N/A	#N/A	2.5	-1	1	21	433	453	UGAAGCUGCCAGCAUGAUCUG	::::::::::::::: ::	GGUAUCAUGCUGGCAGCUGCA	Cleavage	pacid=37158859 locus=Phvul.008G142400 ID=Phvul.008G142400.5.v2.1 annot-version=v2.1	1
pvu-miR167c-5p	TGAAGCTGCCAGCATGATCTG	Phvul.002G118300.1	-0.273475	0.723232	0.127798	0.99995	-0.0484211	0.999168	0.287091	0.882923	3	-1	1	21	840	859	UGAAGCUGCCAGCAUGAUCUG	.:::: ::.:::.:::::::	GGGAUC-UGUUGGUAGCUUCA	Cleavage	pacid=37175777 locus=Phvul.002G118300 ID=Phvul.002G118300.1.v2.1 annot-version=v2.1	1
pvu-miR167c-5p	TGAAGCTGCCAGCATGATCTG	Phvul.009G151500.1	-0.0996384	0.907862	-0.654409	0.99995	-0.370919	0.999168	-0.111405	0.978707	3	-1	1	21	657	677	UGAAGCUGCCAGCAUGAUCUG	:: .::.:::::::::::	GCAAUGGUGUUGGCAGCUUCA	Cleavage	pacid=37151576 locus=Phvul.009G151500 ID=Phvul.009G151500.1.v2.1 annot-version=v2.1	1
pvu-miR167l-5p	TGAAGCTGCCAGCATGATCT	Phvul.011G211200.1	-0.741322	7.88854e-05	0.255232	0.99995	-0.110356	0.999168	-0.00188104	0.998004	1.5	-1	1	20	1845	1864	UGAAGCUGCCAGCAUGAUCU	::: :::.:::::::::::	UGAUAAUGUUGGCAGCUUCA	Cleavage	pacid=37156219 locus=Phvul.011G211200 ID=Phvul.011G211200.1.v2.1 annot-version=v2.1	1
pvu-miR167l-5p	TGAAGCTGCCAGCATGATCT	Phvul.003G267400.1	#N/A	#N/A	#N/A	#N/A	#N/A	#N/A	0.740616	0.270009	2	-1	1	20	593	612	UGAAGCUGCCAGCAUGAUCU	:::.:::::::..:::::.	CGAUUAUGCUGGUGGCUUCG	Cleavage	pacid=37147538 locus=Phvul.003G267400 ID=Phvul.003G267400.1.v2.1 annot-version=v2.1	1
pvu-miR167l-5p	TGAAGCTGCCAGCATGATCT	Phvul.010G099000.1	-0.230469	0.66596	0.154827	0.99995	-0.115227	0.999168	-0.0896642	0.898543	2.5	-1	1	20	557	576	UGAAGCUGCCAGCAUGAUCU	::::::::::::::: ::	GUAUCAUGCUGGCAGCUGCA	Cleavage	pacid=37144260 locus=Phvul.010G099000 ID=Phvul.010G099000.1.v2.1 annot-version=v2.1	1
pvu-miR167l-5p	TGAAGCTGCCAGCATGATCT	Phvul.008G142400.2	0.533789	0.846267	0.893055	0.99995	-0.225121	0.999168	0.392173	0.973912	2.5	-1	1	20	510	529	UGAAGCUGCCAGCAUGAUCU	::::::::::::::: ::	GUAUCAUGCUGGCAGCUGCA	Cleavage	pacid=37158856 locus=Phvul.008G142400 ID=Phvul.008G142400.2.v2.1 annot-version=v2.1	1
pvu-miR167l-5p	TGAAGCTGCCAGCATGATCT	Phvul.008G142400.3	#N/A	#N/A	-0.0140755	0.99995	1.03456	0.974055	0.281759	0.983325	2.5	-1	1	20	434	453	UGAAGCUGCCAGCAUGAUCU	::::::::::::::: ::	GUAUCAUGCUGGCAGCUGCA	Cleavage	pacid=37158857 locus=Phvul.008G142400 ID=Phvul.008G142400.3.v2.1 annot-version=v2.1	1
pvu-miR167l-5p	TGAAGCTGCCAGCATGATCT	Phvul.008G142400.1	-0.618202	0.86788	0.432358	0.99995	-1.32632	0.318212	-0.268888	0.989107	2.5	-1	1	20	607	626	UGAAGCUGCCAGCAUGAUCU	::::::::::::::: ::	GUAUCAUGCUGGCAGCUGCA	Cleavage	pacid=37158855 locus=Phvul.008G142400 ID=Phvul.008G142400.1.v2.1 annot-version=v2.1	1
pvu-miR167l-5p	TGAAGCTGCCAGCATGATCT	Phvul.008G142400.7	-1.53788	0.026289	-0.28119	0.99995	-1.00525	0.9209	0.0234005	0.994664	2.5	-1	1	20	466	485	UGAAGCUGCCAGCAUGAUCU	::::::::::::::: ::	GUAUCAUGCUGGCAGCUGCA	Cleavage	pacid=37158861 locus=Phvul.008G142400 ID=Phvul.008G142400.7.v2.1 annot-version=v2.1	1
pvu-miR167l-5p	TGAAGCTGCCAGCATGATCT	Phvul.008G142400.4	-1.89734	NA	#N/A	#N/A	-0.841423	0.999168	-0.624099	0.978707	2.5	-1	1	20	417	436	UGAAGCUGCCAGCAUGAUCU	::::::::::::::: ::	GUAUCAUGCUGGCAGCUGCA	Cleavage	pacid=37158858 locus=Phvul.008G142400 ID=Phvul.008G142400.4.v2.1 annot-version=v2.1	1
pvu-miR167l-5p	TGAAGCTGCCAGCATGATCT	Phvul.008G142400.6	#N/A	#N/A	#N/A	#N/A	#N/A	#N/A	#N/A	#N/A	2.5	-1	1	20	417	436	UGAAGCUGCCAGCAUGAUCU	::::::::::::::: ::	GUAUCAUGCUGGCAGCUGCA	Cleavage	pacid=37158860 locus=Phvul.008G142400 ID=Phvul.008G142400.6.v2.1 annot-version=v2.1	1
pvu-miR167l-5p	TGAAGCTGCCAGCATGATCT	Phvul.008G142400.5	#N/A	#N/A	#N/A	#N/A	#N/A	#N/A	#N/A	#N/A	2.5	-1	1	20	434	453	UGAAGCUGCCAGCAUGAUCU	::::::::::::::: ::	GUAUCAUGCUGGCAGCUGCA	Cleavage	pacid=37158859 locus=Phvul.008G142400 ID=Phvul.008G142400.5.v2.1 annot-version=v2.1	1
pvu-miR167l-5p	TGAAGCTGCCAGCATGATCT	Phvul.002G118300.1	-0.273475	0.723232	0.127798	0.99995	-0.0484211	0.999168	0.287091	0.882923	3	-1	1	20	841	859	UGAAGCUGCCAGCAUGAUCU	.:::: ::.:::.:::::::	GGAUC-UGUUGGUAGCUUCA	Cleavage	pacid=37175777 locus=Phvul.002G118300 ID=Phvul.002G118300.1.v2.1 annot-version=v2.1	1
pvu-miR167l-5p	TGAAGCTGCCAGCATGATCT	Phvul.009G151500.1	-0.0996384	0.907862	-0.654409	0.99995	-0.370919	0.999168	-0.111405	0.978707	3	-1	1	20	658	677	UGAAGCUGCCAGCAUGAUCU	:: .::.:::::::::::	CAAUGGUGUUGGCAGCUUCA	Cleavage	pacid=37151576 locus=Phvul.009G151500 ID=Phvul.009G151500.1.v2.1 annot-version=v2.1	1
pvu-miR168a-3p	CCCGCCTTGCATCAACTGAAT	Phvul.003G276100.2	0.931724	NA	-0.261867	0.99995	-0.108129	0.999168	-0.3907	0.801584	2.5	-1	1	21	660	680	CCCGCCUUGCAUCAACUGAAU	:::::::::::::.:::	AACGAGUUGAUGCAAGGUGGG	Cleavage	pacid=37145477 locus=Phvul.003G276100 ID=Phvul.003G276100.2.v2.1 annot-version=v2.1	1
pvu-miR168a-3p	CCCGCCTTGCATCAACTGAAT	Phvul.003G276100.1	-1.36498	NA	0.519633	0.99995	#N/A	#N/A	#N/A	#N/A	2.5	-1	1	21	660	680	CCCGCCUUGCAUCAACUGAAU	:::::::::::::.:::	AACGAGUUGAUGCAAGGUGGG	Cleavage	pacid=37145476 locus=Phvul.003G276100 ID=Phvul.003G276100.1.v2.1 annot-version=v2.1	1
pvu-miR168a-3p	CCCGCCTTGCATCAACTGAAT	Phvul.009G007600.1	0.219676	0.765197	-0.219329	0.99995	-0.582588	0.665362	0.136686	0.894007	3	-1	1	21	2466	2486	CCCGCCUUGCAUCAACUGAAU	::: ::::.:::::::: ::	UUUCUGUUGGUGCAAGGCAGG	Cleavage	pacid=37152049 locus=Phvul.009G007600 ID=Phvul.009G007600.1.v2.1 annot-version=v2.1	1
pvu-miR168a-5p	TCGCTTGGTGCAGGTCGGGAA	Phvul.004G142900.1	0.0418649	0.829822	0.0817679	0.99995	0.137185	0.992654	-0.0773998	0.87291	2.5	-1	1	21	578	598	UCGCUUGGUGCAGGUCGGGAA	: ::::: ::::::::::: :	UACCCGAGCUGCACCAAGCAA	Cleavage	pacid=37163844 locus=Phvul.004G142900 ID=Phvul.004G142900.1.v2.1 annot-version=v2.1	1
pvu-miR168a-5p	TCGCTTGGTGCAGGTCGGGAA	Phvul.002G256200.1	-0.46611	NA	-0.0763698	0.99995	-0.551971	0.991854	0.246551	0.954493	2.5	-1	1	21	1507	1527	UCGCUUGGUGCAGGUCGGGAA	::: :::::::.::::::	GACCCAUCCUGCACUAAGCGA	Cleavage	pacid=37174819 locus=Phvul.002G256200 ID=Phvul.002G256200.1.v2.1 annot-version=v2.1	1
pvu-miR168a-5p	TCGCTTGGTGCAGGTCGGGAA	Phvul.002G256200.2	#N/A	#N/A	#N/A	#N/A	#N/A	#N/A	#N/A	#N/A	2.5	-1	1	21	1411	1431	UCGCUUGGUGCAGGUCGGGAA	::: :::::::.::::::	GACCCAUCCUGCACUAAGCGA	Cleavage	pacid=37174820 locus=Phvul.002G256200 ID=Phvul.002G256200.2.v2.1 annot-version=v2.1	1
pvu-miR168a-5p	TCGCTTGGTGCAGGTCGGGAA	Phvul.L001605.1	-0.514517	0.220109	0.241649	0.99995	-0.0638677	0.999168	-0.357513	0.734842	3	-1	1	21	1210	1229	UCGCUUGGUGCAGGUCGGGAA	::::: .::::::::::.::	CUCCCG-UCUGCACCAAGUGA	Cleavage	pacid=37174325 locus=Phvul.L001605 ID=Phvul.L001605.1.v2.1 annot-version=v2.1	1
pvu-miR168a-5p	TCGCTTGGTGCAGGTCGGGAA	Phvul.007G181800.1	0.696103	0.431166	0.852755	0.99995	0.100683	0.999168	0.0501103	0.977181	3	-1	1	21	1060	1080	UCGCUUGGUGCAGGUCGGGAA	:: :: :::::.:.:::::	ACCCGGAACUGCAUCGAGCGA	Cleavage	pacid=37166125 locus=Phvul.007G181800 ID=Phvul.007G181800.1.v2.1 annot-version=v2.1	1
pvu-miR168a-5p	TCGCTTGGTGCAGGTCGGGAA	Phvul.008G117600.1	#N/A	#N/A	#N/A	#N/A	-0.450412	0.651293	0.115346	0.899629	3	-1	1	21	400	420	UCGCUUGGUGCAGGUCGGGAA	::. .:::::.::.:::::	ACCCUUGCCUGCGCCGAGCGA	Cleavage	pacid=37161192 locus=Phvul.008G117600 ID=Phvul.008G117600.1.v2.1 annot-version=v2.1	1
pvu-miR168a-5p	TCGCTTGGTGCAGGTCGGGAA	Phvul.L001605.2	#N/A	#N/A	#N/A	#N/A	#N/A	#N/A	#N/A	#N/A	3	-1	1	21	955	974	UCGCUUGGUGCAGGUCGGGAA	::::: .::::::::::.::	CUCCCG-UCUGCACCAAGUGA	Cleavage	pacid=37174326 locus=Phvul.L001605 ID=Phvul.L001605.2.v2.1 annot-version=v2.1	1
pvu-miR171.2k-3p	CGAGCCGAATCAATATTACTC	Phvul.009G122700.1	-0.00363812	NA	-0.369596	0.99995	0.0120498	0.999168	0.49446	0.884503	1.5	-1	1	21	395	415	CGAGCCGAAUCAAUAUUACUC	:::::::::::.::::::::	GAGUAAUAUUGGUUCGGCUCA	Cleavage	pacid=37149172 locus=Phvul.009G122700 ID=Phvul.009G122700.1.v2.1 annot-version=v2.1	1
pvu-miR171.2k-3p	CGAGCCGAATCAATATTACTC	Phvul.008G165200.1	0.489401	0.349473	-0.651936	0.99995	0.413759	0.937699	0.197091	0.905846	2	-1	1	21	308	328	CGAGCCGAAUCAAUAUUACUC	::::.::::::.::::::::	GAGUGAUAUUGGUUCGGCUCA	Cleavage	pacid=37159542 locus=Phvul.008G165200 ID=Phvul.008G165200.1.v2.1 annot-version=v2.1	1
pvu-miR171.2k-3p	CGAGCCGAATCAATATTACTC	Phvul.002G036200.2	0.0465163	0.952026	0.0810008	0.99995	0.0750536	0.999168	0.150526	0.932306	2.5	-1	1	21	856	876	CGAGCCGAAUCAAUAUUACUC	:: ::::::::::: :::::	AAGAAAUAUUGAUUCUGCUCG	Cleavage	pacid=37174778 locus=Phvul.002G036200 ID=Phvul.002G036200.2.v2.1 annot-version=v2.1	1
pvu-miR171.2k-3p	CGAGCCGAATCAATATTACTC	Phvul.002G036200.5	0.344352	NA	0.509145	0.99995	-0.0105628	0.999419	0.704593	NA	2.5	-1	1	21	856	876	CGAGCCGAAUCAAUAUUACUC	:: ::::::::::: :::::	AAGAAAUAUUGAUUCUGCUCG	Cleavage	pacid=37174781 locus=Phvul.002G036200 ID=Phvul.002G036200.5.v2.1 annot-version=v2.1	1
pvu-miR171.2k-3p	CGAGCCGAATCAATATTACTC	Phvul.002G036200.4	#N/A	#N/A	#N/A	#N/A	#N/A	#N/A	#N/A	#N/A	2.5	-1	1	21	818	838	CGAGCCGAAUCAAUAUUACUC	:: ::::::::::: :::::	AAGAAAUAUUGAUUCUGCUCG	Cleavage	pacid=37174779 locus=Phvul.002G036200 ID=Phvul.002G036200.4.v2.1 annot-version=v2.1	1
pvu-miR171.2k-3p	CGAGCCGAATCAATATTACTC	Phvul.002G036200.1	#N/A	#N/A	#N/A	#N/A	#N/A	#N/A	#N/A	#N/A	2.5	-1	1	21	856	876	CGAGCCGAAUCAAUAUUACUC	:: ::::::::::: :::::	AAGAAAUAUUGAUUCUGCUCG	Cleavage	pacid=37174780 locus=Phvul.002G036200 ID=Phvul.002G036200.1.v2.1 annot-version=v2.1	1
pvu-miR171.2k-3p	CGAGCCGAATCAATATTACTC	Phvul.003G162300.1	0.654065	NA	0.0490978	0.99995	0.623572	0.937699	#N/A	#N/A	3	-1	1	21	921	941	CGAGCCGAAUCAAUAUUACUC	.::.: :::::: :::::::	UGGUGAAAUUGAUACGGCUCG	Cleavage	pacid=37146356 locus=Phvul.003G162300 ID=Phvul.003G162300.1.v2.1 annot-version=v2.1	1
pvu-miR2118-3p	TTGCCGATTCCACCCATTCCTA	Phvul.002G279500.1	-0.109088	0.950121	0.0750709	0.99995	-0.715301	0.308713	0.0947605	0.94649	1.5	-1	1	22	589	610	UUGCCGAUUCCACCCAUUCCUA	: :::::::::::.:::::	GGAGCAUGGGUGGAAUUGGCAA	Cleavage	pacid=37178074 locus=Phvul.002G279500 ID=Phvul.002G279500.1.v2.1 annot-version=v2.1	1
pvu-miR2118-3p	TTGCCGATTCCACCCATTCCTA	Phvul.002G079200.1	-0.176727	NA	-0.674368	0.99995	#N/A	#N/A	#N/A	#N/A	1.5	-1	1	22	861	882	UUGCCGAUUCCACCCAUUCCUA	::::::::::::.:.::.::	AUGGAAUGGGUGGAGUUGGUAA	Cleavage	pacid=37177951 locus=Phvul.002G079200 ID=Phvul.002G079200.1.v2.1 annot-version=v2.1	1
pvu-miR2118-3p	TTGCCGATTCCACCCATTCCTA	Phvul.011G201000.1	-0.160211	0.79303	0.0751892	0.99995	-0.0902633	0.999168	0.416602	0.431668	2	-1	1	22	632	653	UUGCCGAUUCCACCCAUUCCUA	:.::::::::::::.: :::::	UGGGAAUGGGUGGAGUGGGCAA	Cleavage	pacid=37154846 locus=Phvul.011G201000 ID=Phvul.011G201000.1.v2.1 annot-version=v2.1	1
pvu-miR2118-3p	TTGCCGATTCCACCCATTCCTA	Phvul.010G136700.1	-0.127598	NA	0.349724	0.99995	0.118336	0.999168	1.19854	0.684051	2	-1	1	22	809	830	UUGCCGAUUCCACCCAUUCCUA	.:: :::::::::::.::.::	GGGGUAUGGGUGGAAUUGGUAA	Cleavage	pacid=37142699 locus=Phvul.010G136700 ID=Phvul.010G136700.1.v2.1 annot-version=v2.1	1
pvu-miR2118-3p	TTGCCGATTCCACCCATTCCTA	Phvul.003G072500.1	#N/A	#N/A	#N/A	#N/A	-1.19132	0.193543	-0.0671597	0.972574	2	-1	1	22	780	801	UUGCCGAUUCCACCCAUUCCUA	::.::::::::..:.:::::	AUGGGAUGGGUGGGGUUGGCAA	Cleavage	pacid=37146968 locus=Phvul.003G072500 ID=Phvul.003G072500.1.v2.1 annot-version=v2.1	1
pvu-miR2118-3p	TTGCCGATTCCACCCATTCCTA	Phvul.006G066800.1	-0.389819	0.50984	0.17505	0.99995	0.152917	0.999168	0.754287	0.367662	2.5	-1	1	22	632	653	UUGCCGAUUCCACCCAUUCCUA	:.::::::::::::.: ::.::	UGGGAAUGGGUGGAGUGGGUAA	Cleavage	pacid=37171447 locus=Phvul.006G066800 ID=Phvul.006G066800.1.v2.1 annot-version=v2.1	1
pvu-miR2118-3p	TTGCCGATTCCACCCATTCCTA	Phvul.011G181500.1	-0.326504	0.753439	0.0805891	0.99995	0.209917	0.999168	0.84984	0.718898	2.5	-1	1	22	815	836	UUGCCGAUUCCACCCAUUCCUA	:.::::::::::::.: ::.::	UGGGAAUGGGUGGAGUGGGUAA	Cleavage	pacid=37156674 locus=Phvul.011G181500 ID=Phvul.011G181500.1.v2.1 annot-version=v2.1	1
pvu-miR2118-3p	TTGCCGATTCCACCCATTCCTA	Phvul.007G239100.1	-0.100817	0.869368	-0.0834531	0.99995	-0.0626407	0.999168	-0.238294	0.829684	2.5	-1	1	22	428	449	UUGCCGAUUCCACCCAUUCCUA	:. ::. :::::::::.::::.	UGUGAGCGGGUGGAAUUGGCAG	Cleavage	pacid=37165881 locus=Phvul.007G239100 ID=Phvul.007G239100.1.v2.1 annot-version=v2.1	1
pvu-miR2118-3p	TTGCCGATTCCACCCATTCCTA	Phvul.002G131200.2	-0.404779	0.596808	0.0705944	0.99995	-0.187272	0.999168	0.252395	0.951701	2.5	-1	1	22	796	817	UUGCCGAUUCCACCCAUUCCUA	: :: ::::::::: :::::::	UUGGUAUGGGUGGACUCGGCAA	Cleavage	pacid=37177145 locus=Phvul.002G131200 ID=Phvul.002G131200.2.v2.1 annot-version=v2.1	1
pvu-miR2118-3p	TTGCCGATTCCACCCATTCCTA	Phvul.011G030000.1	-0.146385	NA	0.316398	0.99995	#N/A	#N/A	#N/A	#N/A	2.5	-1	1	22	656	677	UUGCCGAUUCCACCCAUUCCUA	:::: ::::::::.:::::	AUGGAACAGGUGGAAUUGGCAA	Cleavage	pacid=37156504 locus=Phvul.011G030000 ID=Phvul.011G030000.1.v2.1 annot-version=v2.1	1
pvu-miR2118-3p	TTGCCGATTCCACCCATTCCTA	Phvul.002G131100.1	#N/A	#N/A	-0.166315	0.99995	#N/A	#N/A	#N/A	#N/A	2.5	-1	1	22	611	632	UUGCCGAUUCCACCCAUUCCUA	: :: ::::::::: :::::::	UUGGUAUGGGUGGACUCGGCAA	Cleavage	pacid=37174433 locus=Phvul.002G131100 ID=Phvul.002G131100.1.v2.1 annot-version=v2.1	1
pvu-miR2118-3p	TTGCCGATTCCACCCATTCCTA	Phvul.010G025000.1	#N/A	#N/A	#N/A	#N/A	#N/A	#N/A	#N/A	#N/A	2.5	-1	1	22	671	692	UUGCCGAUUCCACCCAUUCCUA	.:::::::: ::.::.:::::	GGGGAAUGGGAGGGAUUGGCAA	Cleavage	pacid=37142827 locus=Phvul.010G025000 ID=Phvul.010G025000.1.v2.1 annot-version=v2.1	1
pvu-miR2118-3p	TTGCCGATTCCACCCATTCCTA	Phvul.002G129200.1	#N/A	#N/A	#N/A	#N/A	#N/A	#N/A	#N/A	#N/A	2.5	-1	1	22	842	863	UUGCCGAUUCCACCCAUUCCUA	: :: ::::::::: :::::::	UUGGUAUGGGUGGACUCGGCAA	Cleavage	pacid=37175838 locus=Phvul.002G129200 ID=Phvul.002G129200.1.v2.1 annot-version=v2.1	1
pvu-miR2118-3p	TTGCCGATTCCACCCATTCCTA	Phvul.002G131200.1	#N/A	#N/A	#N/A	#N/A	#N/A	#N/A	#N/A	#N/A	2.5	-1	1	22	796	817	UUGCCGAUUCCACCCAUUCCUA	: :: ::::::::: :::::::	UUGGUAUGGGUGGACUCGGCAA	Cleavage	pacid=37177144 locus=Phvul.002G131200 ID=Phvul.002G131200.1.v2.1 annot-version=v2.1	1
pvu-miR2118-3p	TTGCCGATTCCACCCATTCCTA	Phvul.002G131000.1	-0.0863058	NA	0.371735	0.99995	0.62033	0.970135	1.22955	0.28191	3	-1	1	22	731	752	UUGCCGAUUCCACCCAUUCCUA	: :: ::::::::: :.:::::	UUGGUAUGGGUGGACUUGGCAA	Cleavage	pacid=37178314 locus=Phvul.002G131000 ID=Phvul.002G131000.1.v2.1 annot-version=v2.1	1
pvu-miR2118-3p	TTGCCGATTCCACCCATTCCTA	Phvul.010G008700.1	-0.250706	0.580276	0.387812	0.99995	0.133448	0.999168	0.196708	0.639503	3	-1	1	22	1696	1717	UUGCCGAUUCCACCCAUUCCUA	.::.::::: :::::.::.::	GGGGGAUGGGAGGAAUUGGUAA	Cleavage	pacid=37143978 locus=Phvul.010G008700 ID=Phvul.010G008700.1.v2.1 annot-version=v2.1	1
pvu-miR2118-3p	TTGCCGATTCCACCCATTCCTA	Phvul.010G008700.2	-1.1096	NA	-0.694576	0.99995	-0.920764	0.887945	-0.638069	0.756333	3	-1	1	22	1671	1692	UUGCCGAUUCCACCCAUUCCUA	.::.::::: :::::.::.::	GGGGGAUGGGAGGAAUUGGUAA	Cleavage	pacid=37143979 locus=Phvul.010G008700 ID=Phvul.010G008700.2.v2.1 annot-version=v2.1	1
pvu-miR2118-3p	TTGCCGATTCCACCCATTCCTA	Phvul.002G129700.1	-0.707723	NA	0.42053	0.99995	-0.37477	0.999168	-0.671193	0.81232	3	-1	1	22	611	632	UUGCCGAUUCCACCCAUUCCUA	: :: ::::::::: :.:::::	UUGGUAUGGGUGGACUUGGCAA	Cleavage	pacid=37175274 locus=Phvul.002G129700 ID=Phvul.002G129700.1.v2.1 annot-version=v2.1	1
pvu-miR2118-3p	TTGCCGATTCCACCCATTCCTA	Phvul.005G030500.1	-0.00557606	NA	0.474782	0.99995	-0.17396	0.999168	0.341281	0.903909	3	-1	1	22	690	711	UUGCCGAUUCCACCCAUUCCUA	:::.: :::::::: :::::	GUGGAGUUGGUGGAAUAGGCAA	Cleavage	pacid=37154351 locus=Phvul.005G030500 ID=Phvul.005G030500.1.v2.1 annot-version=v2.1	1
pvu-miR2118-3p	TTGCCGATTCCACCCATTCCTA	Phvul.011G112200.1	-0.0849428	0.820986	0.0407732	0.99995	0.0596511	0.999168	-0.0636958	0.950963	3	-1	1	22	1364	1385	UUGCCGAUUCCACCCAUUCCUA	.:::: :: ::::::.:::::	CGGGAAAGGUUGGAAUUGGCAA	Cleavage	pacid=37155510 locus=Phvul.011G112200 ID=Phvul.011G112200.1.v2.1 annot-version=v2.1	1
pvu-miR2118-3p	TTGCCGATTCCACCCATTCCTA	Phvul.002G244600.1	-0.424901	0.18415	0.0507876	0.99995	-0.496496	0.626462	0.0148118	0.989263	3	-1	1	22	1682	1703	UUGCCGAUUCCACCCAUUCCUA	::::: : ::::::::::::	AAGGAAGGCGUGGAAUCGGCAC	Cleavage	pacid=37178699 locus=Phvul.002G244600 ID=Phvul.002G244600.1.v2.1 annot-version=v2.1	1
pvu-miR2118-3p	TTGCCGATTCCACCCATTCCTA	Phvul.002G129632.1	-0.0804222	NA	-0.141924	0.99995	-0.580647	0.976265	-0.408161	NA	3	-1	1	22	575	596	UUGCCGAUUCCACCCAUUCCUA	: :: ::::::::: :.:::::	UUGGUAUGGGUGGACUUGGCAA	Cleavage	pacid=37177632 locus=Phvul.002G129632 ID=Phvul.002G129632.1.v2.1 annot-version=v2.1	1
pvu-miR2118-3p	TTGCCGATTCCACCCATTCCTA	Phvul.002G130100.1	-0.345651	NA	0.0904718	0.99995	#N/A	#N/A	#N/A	#N/A	3	-1	1	22	575	596	UUGCCGAUUCCACCCAUUCCUA	: :: ::::::::: :.:::::	UUGGUAUGGGUGGACUUGGCAA	Cleavage	pacid=37177157 locus=Phvul.002G130100 ID=Phvul.002G130100.1.v2.1 annot-version=v2.1	1
pvu-miR2118-3p	TTGCCGATTCCACCCATTCCTA	Phvul.002G130500.1	-0.692617	NA	-0.188204	0.99995	#N/A	#N/A	#N/A	#N/A	3	-1	1	22	612	633	UUGCCGAUUCCACCCAUUCCUA	: :: ::::::::: :.:::::	UUGGUAUGGGUGGACUUGGCAA	Cleavage	pacid=37175877 locus=Phvul.002G130500 ID=Phvul.002G130500.1.v2.1 annot-version=v2.1	1
pvu-miR2118-3p	TTGCCGATTCCACCCATTCCTA	Phvul.002G130400.1	#N/A	#N/A	0.243393	0.99995	#N/A	#N/A	#N/A	#N/A	3	-1	1	22	476	497	UUGCCGAUUCCACCCAUUCCUA	: :: ::::::::: :.:::::	UUGGUAUGGGUGGACUUGGCAA	Cleavage	pacid=37174821 locus=Phvul.002G130400 ID=Phvul.002G130400.1.v2.1 annot-version=v2.1	1
pvu-miR2118-3p	TTGCCGATTCCACCCATTCCTA	Phvul.002G130300.1	#N/A	#N/A	0.115597	0.99995	#N/A	#N/A	#N/A	#N/A	3	-1	1	22	572	593	UUGCCGAUUCCACCCAUUCCUA	: :: ::::::::: :.:::::	UUGGUAUGGGUGGACUUGGCAA	Cleavage	pacid=37176258 locus=Phvul.002G130300 ID=Phvul.002G130300.1.v2.1 annot-version=v2.1	1
pvu-miR2118-3p	TTGCCGATTCCACCCATTCCTA	Phvul.010G025700.1	#N/A	#N/A	#N/A	#N/A	#N/A	#N/A	#N/A	#N/A	3	-1	1	22	644	665	UUGCCGAUUCCACCCAUUCCUA	.:::::::: ::.::.::.::	GGGGAAUGGGAGGGAUUGGUAA	Cleavage	pacid=37144038 locus=Phvul.010G025700 ID=Phvul.010G025700.1.v2.1 annot-version=v2.1	1
pvu-miR2118-3p	TTGCCGATTCCACCCATTCCTA	Phvul.L002637.1	#N/A	#N/A	#N/A	#N/A	#N/A	#N/A	#N/A	#N/A	3	-1	1	22	647	668	UUGCCGAUUCCACCCAUUCCUA	.:: ::::::::::: ::.::	GGGGCAUGGGUGGAAUAGGUAA	Cleavage	pacid=37157510 locus=Phvul.L002637 ID=Phvul.L002637.1.v2.1 annot-version=v2.1	1
pvu-miR2118-3p	TTGCCGATTCCACCCATTCCTA	Phvul.002G129500.1	#N/A	#N/A	#N/A	#N/A	#N/A	#N/A	#N/A	#N/A	3	-1	1	22	572	593	UUGCCGAUUCCACCCAUUCCUA	: :: ::::::::: :.:::::	UUGGUAUGGGUGGACUUGGCAA	Cleavage	pacid=37176031 locus=Phvul.002G129500 ID=Phvul.002G129500.1.v2.1 annot-version=v2.1	1
pvu-miR2118-3p	TTGCCGATTCCACCCATTCCTA	Phvul.002G129900.1	#N/A	#N/A	#N/A	#N/A	#N/A	#N/A	#N/A	#N/A	3	-1	1	22	732	753	UUGCCGAUUCCACCCAUUCCUA	: :: ::::::::: :.:::::	UUGGUAUGGGUGGACUUGGCAA	Cleavage	pacid=37174534 locus=Phvul.002G129900 ID=Phvul.002G129900.1.v2.1 annot-version=v2.1	1
pvu-miR319a-3p	TTGGACTGAAGGGAGCTCCC	Phvul.006G020200.1	-0.44774	NA	-0.0191485	0.99995	-0.102339	0.999168	-0.549082	0.747148	1.5	-1	1	20	1465	1484	UUGGACUGAAGGGAGCUCCC	::::::::::::: :::::	UGGAGCUCCCUUCACUCCAA	Cleavage	pacid=37173306 locus=Phvul.006G020200 ID=Phvul.006G020200.1.v2.1 annot-version=v2.1	1
pvu-miR319a-3p	TTGGACTGAAGGGAGCTCCC	Phvul.011G191300.1	-0.137601	NA	0.125474	0.99995	0.209011	0.999168	0.224408	0.932306	1.5	-1	1	20	1345	1364	UUGGACUGAAGGGAGCUCCC	::::::::::::: :::::	UGGAGCUCCCUUCACUCCAA	Cleavage	pacid=37155538 locus=Phvul.011G191300 ID=Phvul.011G191300.1.v2.1 annot-version=v2.1	2
pvu-miR319a-3p	TTGGACTGAAGGGAGCTCCC	Phvul.002G022500.1	0.19105	0.607431	0.0117997	0.99995	-0.11023	0.999168	-0.112715	0.933624	2	-1	1	20	226	245	UUGGACUGAAGGGAGCUCCC	::::.:..:::::::::.:	AGGAGUUUUCUUCAGUCCGA	Cleavage	pacid=37174714 locus=Phvul.002G022500 ID=Phvul.002G022500.1.v2.1 annot-version=v2.1	1
pvu-miR319a-3p	TTGGACTGAAGGGAGCTCCC	Phvul.002G022500.2	-1.40891	NA	-0.235085	0.99995	#N/A	#N/A	#N/A	#N/A	2	-1	1	20	226	245	UUGGACUGAAGGGAGCUCCC	::::.:..:::::::::.:	AGGAGUUUUCUUCAGUCCGA	Cleavage	pacid=37174715 locus=Phvul.002G022500 ID=Phvul.002G022500.2.v2.1 annot-version=v2.1	1
pvu-miR319a-3p	TTGGACTGAAGGGAGCTCCC	Phvul.001G106100.1	#N/A	#N/A	#N/A	#N/A	#N/A	#N/A	#N/A	#N/A	2	-1	1	20	1483	1502	UUGGACUGAAGGGAGCUCCC	: ::::::.:::.:::::::	GAGAGCUCUCUUUAGUCCAA	Cleavage	pacid=37171149 locus=Phvul.001G106100 ID=Phvul.001G106100.1.v2.1 annot-version=v2.1	1
pvu-miR319a-3p	TTGGACTGAAGGGAGCTCCC	Phvul.006G166600.1	-0.134685	0.7692	-0.0701101	0.99995	-0.124568	0.999168	-0.198117	0.451645	2.5	-1	1	20	2285	2304	UUGGACUGAAGGGAGCUCCC	::.: :::::::::::::	AGGGGGACCCUUCAGUCCAA	Cleavage	pacid=37174003 locus=Phvul.006G166600 ID=Phvul.006G166600.1.v2.1 annot-version=v2.1	1
pvu-miR319a-3p	TTGGACTGAAGGGAGCTCCC	Phvul.005G012900.1	-0.0723468	NA	0.0398827	0.99995	-0.0183199	0.999168	-0.386332	0.895592	2.5	-1	1	20	1148	1167	UUGGACUGAAGGGAGCUCCC	:::::::::::: :::::	CAGAGCUCCCUUCACUCCAA	Cleavage	pacid=37152844 locus=Phvul.005G012900 ID=Phvul.005G012900.1.v2.1 annot-version=v2.1	2
pvu-miR319a-3p	TTGGACTGAAGGGAGCTCCC	Phvul.005G067950.1	-0.0454176	0.959324	-0.191047	0.99995	-0.149364	0.999168	-0.65086	0.233013	3	-1	1	20	1365	1384	UUGGACUGAAGGGAGCUCCC	::.: ::::::::::::.	AGGGGACCCCUUCAGUCCAG	Cleavage	pacid=37152688 locus=Phvul.005G067950 ID=Phvul.005G067950.1.v2.1 annot-version=v2.1	1
pvu-miR319a-3p	TTGGACTGAAGGGAGCTCCC	Phvul.011G156900.1	-0.0384869	NA	-0.228068	0.99995	-0.0848402	0.999168	-0.99018	0.284324	3	-1	1	20	1977	1996	UUGGACUGAAGGGAGCUCCC	::.: ::::::::::::.	AGGGGACCCCUUCAGUCCAG	Cleavage	pacid=37155307 locus=Phvul.011G156900 ID=Phvul.011G156900.1.v2.1 annot-version=v2.1	1
pvu-miR319a-3p	TTGGACTGAAGGGAGCTCCC	Phvul.004G163900.1	-0.479385	0.146413	0.377472	0.99995	-0.300779	0.858573	-0.579217	0.294214	3	-1	1	20	354	373	UUGGACUGAAGGGAGCUCCC	:::::::::: :::::.:	UGGAGCUCCCUCCAGUCUAU	Cleavage	pacid=37163151 locus=Phvul.004G163900 ID=Phvul.004G163900.1.v2.1 annot-version=v2.1	1
pvu-miR319a-3p	TTGGACTGAAGGGAGCTCCC	Phvul.009G207300.1	0.414909	0.443729	0.630916	0.99995	0.793681	0.801744	0.743371	0.421089	3	-1	1	20	262	281	UUGGACUGAAGGGAGCUCCC	::::::.::::..::: ::	UGGAGCUUCCUUUGGUCAAA	Cleavage	pacid=37149094 locus=Phvul.009G207300 ID=Phvul.009G207300.1.v2.1 annot-version=v2.1	1
pvu-miR319a-3p	TTGGACTGAAGGGAGCTCCC	Phvul.004G087801.1	-0.308849	NA	0.0874886	0.99995	0.0502821	0.999168	-0.667074	0.598436	3	-1	1	20	2069	2088	UUGGACUGAAGGGAGCUCCC	::::::..::::::::. :	AGGAGCUUUCUUCAGUCUUA	Cleavage	pacid=37163648 locus=Phvul.004G087801 ID=Phvul.004G087801.1.v2.1 annot-version=v2.1	1
pvu-miR319a-3p	TTGGACTGAAGGGAGCTCCC	Phvul.001G101000.1	0.264898	0.73814	-0.247629	0.99995	-0.561959	0.929906	-0.128653	0.941855	3	-1	1	20	1115	1134	UUGGACUGAAGGGAGCUCCC	:::::::::::::: ::.	ACGAGCUCCCUUCAGUGCAG	Cleavage	pacid=37169474 locus=Phvul.001G101000 ID=Phvul.001G101000.1.v2.1 annot-version=v2.1	1
pvu-miR319a-3p	TTGGACTGAAGGGAGCTCCC	Phvul.005G128400.1	-0.272721	0.613266	-0.19656	0.99995	-0.29074	0.999168	0.0653374	0.954984	3	-1	1	20	2146	2165	UUGGACUGAAGGGAGCUCCC	:: :.:::::: :::::::	CGGCGUUCCCUUAAGUCCAA	Cleavage	pacid=37153199 locus=Phvul.005G128400 ID=Phvul.005G128400.1.v2.1 annot-version=v2.1	1
pvu-miR319a-3p	TTGGACTGAAGGGAGCTCCC	Phvul.010G084100.1	-0.363119	NA	0.130194	0.99995	0.449156	0.999168	-0.425171	NA	3	-1	1	20	935	954	UUGGACUGAAGGGAGCUCCC	:.:.:.::::::::.:::	CUGGGUUUCCUUCAGUUCAA	Cleavage	pacid=37143375 locus=Phvul.010G084100 ID=Phvul.010G084100.1.v2.1 annot-version=v2.1	1
pvu-miR319a-3p	TTGGACTGAAGGGAGCTCCC	Phvul.005G097200.3	0.252759	NA	-0.775055	0.99995	0.100537	0.999168	-1.01545	NA	3	-1	1	20	1177	1196	UUGGACUGAAGGGAGCUCCC	::.: ::::::::::::.	AGGGGGACCCUUCAGUCCAG	Cleavage	pacid=37152446 locus=Phvul.005G097200 ID=Phvul.005G097200.3.v2.1 annot-version=v2.1	1
pvu-miR319a-3p	TTGGACTGAAGGGAGCTCCC	Phvul.005G097200.2	-1.61179	NA	#N/A	#N/A	-0.513988	0.999168	-0.865595	0.891522	3	-1	1	20	1569	1588	UUGGACUGAAGGGAGCUCCC	::.: ::::::::::::.	AGGGGGACCCUUCAGUCCAG	Cleavage	pacid=37152445 locus=Phvul.005G097200 ID=Phvul.005G097200.2.v2.1 annot-version=v2.1	1
pvu-miR319a-3p	TTGGACTGAAGGGAGCTCCC	Phvul.005G097200.5	#N/A	#N/A	#N/A	#N/A	-1.9517	0.994217	#N/A	#N/A	3	-1	1	20	1381	1400	UUGGACUGAAGGGAGCUCCC	::.: ::::::::::::.	AGGGGGACCCUUCAGUCCAG	Cleavage	pacid=37152448 locus=Phvul.005G097200 ID=Phvul.005G097200.5.v2.1 annot-version=v2.1	1
pvu-miR319a-3p	TTGGACTGAAGGGAGCTCCC	Phvul.001G101000.2	-1.24011	NA	#N/A	#N/A	#N/A	#N/A	#N/A	#N/A	3	-1	1	20	1115	1134	UUGGACUGAAGGGAGCUCCC	:::::::::::::: ::.	ACGAGCUCCCUUCAGUGCAG	Cleavage	pacid=37169475 locus=Phvul.001G101000 ID=Phvul.001G101000.2.v2.1 annot-version=v2.1	1
pvu-miR319a-3p	TTGGACTGAAGGGAGCTCCC	Phvul.005G097200.6	#N/A	#N/A	#N/A	#N/A	#N/A	#N/A	#N/A	#N/A	3	-1	1	20	1381	1400	UUGGACUGAAGGGAGCUCCC	::.: ::::::::::::.	AGGGGGACCCUUCAGUCCAG	Cleavage	pacid=37152450 locus=Phvul.005G097200 ID=Phvul.005G097200.6.v2.1 annot-version=v2.1	1
pvu-miR319a-3p	TTGGACTGAAGGGAGCTCCC	Phvul.005G097200.4	#N/A	#N/A	#N/A	#N/A	#N/A	#N/A	#N/A	#N/A	3	-1	1	20	1631	1650	UUGGACUGAAGGGAGCUCCC	::.: ::::::::::::.	AGGGGGACCCUUCAGUCCAG	Cleavage	pacid=37152447 locus=Phvul.005G097200 ID=Phvul.005G097200.4.v2.1 annot-version=v2.1	1
pvu-miR319a-3p	TTGGACTGAAGGGAGCTCCC	Phvul.005G097200.1	#N/A	#N/A	#N/A	#N/A	#N/A	#N/A	#N/A	#N/A	3	-1	1	20	1604	1623	UUGGACUGAAGGGAGCUCCC	::.: ::::::::::::.	AGGGGGACCCUUCAGUCCAG	Cleavage	pacid=37152449 locus=Phvul.005G097200 ID=Phvul.005G097200.1.v2.1 annot-version=v2.1	1
pvu-miR319i-3p	TTGGACTGAAGGGAGCTCC	Phvul.006G020200.1	-0.44774	NA	-0.0191485	0.99995	-0.102339	0.999168	-0.549082	0.747148	1.5	-1	1	19	1466	1484	UUGGACUGAAGGGAGCUCC	::::::::::::: :::::	GGAGCUCCCUUCACUCCAA	Cleavage	pacid=37173306 locus=Phvul.006G020200 ID=Phvul.006G020200.1.v2.1 annot-version=v2.1	1
pvu-miR319i-3p	TTGGACTGAAGGGAGCTCC	Phvul.011G191300.1	-0.137601	NA	0.125474	0.99995	0.209011	0.999168	0.224408	0.932306	1.5	-1	1	19	1346	1364	UUGGACUGAAGGGAGCUCC	::::::::::::: :::::	GGAGCUCCCUUCACUCCAA	Cleavage	pacid=37155538 locus=Phvul.011G191300 ID=Phvul.011G191300.1.v2.1 annot-version=v2.1	2
pvu-miR319i-3p	TTGGACTGAAGGGAGCTCC	Phvul.002G022500.1	0.19105	0.607431	0.0117997	0.99995	-0.11023	0.999168	-0.112715	0.933624	2	-1	1	19	227	245	UUGGACUGAAGGGAGCUCC	::::.:..:::::::::.:	GGAGUUUUCUUCAGUCCGA	Cleavage	pacid=37174714 locus=Phvul.002G022500 ID=Phvul.002G022500.1.v2.1 annot-version=v2.1	1
pvu-miR319i-3p	TTGGACTGAAGGGAGCTCC	Phvul.002G022500.2	-1.40891	NA	-0.235085	0.99995	#N/A	#N/A	#N/A	#N/A	2	-1	1	19	227	245	UUGGACUGAAGGGAGCUCC	::::.:..:::::::::.:	GGAGUUUUCUUCAGUCCGA	Cleavage	pacid=37174715 locus=Phvul.002G022500 ID=Phvul.002G022500.2.v2.1 annot-version=v2.1	1
pvu-miR319i-3p	TTGGACTGAAGGGAGCTCC	Phvul.001G106100.1	#N/A	#N/A	#N/A	#N/A	#N/A	#N/A	#N/A	#N/A	2	-1	1	19	1484	1502	UUGGACUGAAGGGAGCUCC	::::::.:::.:::::::	AGAGCUCUCUUUAGUCCAA	Cleavage	pacid=37171149 locus=Phvul.001G106100 ID=Phvul.001G106100.1.v2.1 annot-version=v2.1	1
pvu-miR319i-3p	TTGGACTGAAGGGAGCTCC	Phvul.006G166600.1	-0.134685	0.7692	-0.0701101	0.99995	-0.124568	0.999168	-0.198117	0.451645	2.5	-1	1	19	2286	2304	UUGGACUGAAGGGAGCUCC	::.: :::::::::::::	GGGGGACCCUUCAGUCCAA	Cleavage	pacid=37174003 locus=Phvul.006G166600 ID=Phvul.006G166600.1.v2.1 annot-version=v2.1	1
pvu-miR319i-3p	TTGGACTGAAGGGAGCTCC	Phvul.005G012900.1	-0.0723468	NA	0.0398827	0.99995	-0.0183199	0.999168	-0.386332	0.895592	2.5	-1	1	19	1149	1167	UUGGACUGAAGGGAGCUCC	:::::::::::: :::::	AGAGCUCCCUUCACUCCAA	Cleavage	pacid=37152844 locus=Phvul.005G012900 ID=Phvul.005G012900.1.v2.1 annot-version=v2.1	2
pvu-miR319i-3p	TTGGACTGAAGGGAGCTCC	Phvul.005G067950.1	-0.0454176	0.959324	-0.191047	0.99995	-0.149364	0.999168	-0.65086	0.233013	3	-1	1	19	1366	1384	UUGGACUGAAGGGAGCUCC	::.: ::::::::::::.	GGGGACCCCUUCAGUCCAG	Cleavage	pacid=37152688 locus=Phvul.005G067950 ID=Phvul.005G067950.1.v2.1 annot-version=v2.1	1
pvu-miR319i-3p	TTGGACTGAAGGGAGCTCC	Phvul.011G156900.1	-0.0384869	NA	-0.228068	0.99995	-0.0848402	0.999168	-0.99018	0.284324	3	-1	1	19	1978	1996	UUGGACUGAAGGGAGCUCC	::.: ::::::::::::.	GGGGACCCCUUCAGUCCAG	Cleavage	pacid=37155307 locus=Phvul.011G156900 ID=Phvul.011G156900.1.v2.1 annot-version=v2.1	1
pvu-miR319i-3p	TTGGACTGAAGGGAGCTCC	Phvul.004G163900.1	-0.479385	0.146413	0.377472	0.99995	-0.300779	0.858573	-0.579217	0.294214	3	-1	1	19	355	373	UUGGACUGAAGGGAGCUCC	:::::::::: :::::.:	GGAGCUCCCUCCAGUCUAU	Cleavage	pacid=37163151 locus=Phvul.004G163900 ID=Phvul.004G163900.1.v2.1 annot-version=v2.1	1
pvu-miR319i-3p	TTGGACTGAAGGGAGCTCC	Phvul.009G207300.1	0.414909	0.443729	0.630916	0.99995	0.793681	0.801744	0.743371	0.421089	3	-1	1	19	263	281	UUGGACUGAAGGGAGCUCC	::::::.::::..::: ::	GGAGCUUCCUUUGGUCAAA	Cleavage	pacid=37149094 locus=Phvul.009G207300 ID=Phvul.009G207300.1.v2.1 annot-version=v2.1	1
pvu-miR319i-3p	TTGGACTGAAGGGAGCTCC	Phvul.004G087801.1	-0.308849	NA	0.0874886	0.99995	0.0502821	0.999168	-0.667074	0.598436	3	-1	1	19	2070	2088	UUGGACUGAAGGGAGCUCC	::::::..::::::::. :	GGAGCUUUCUUCAGUCUUA	Cleavage	pacid=37163648 locus=Phvul.004G087801 ID=Phvul.004G087801.1.v2.1 annot-version=v2.1	1
pvu-miR319i-3p	TTGGACTGAAGGGAGCTCC	Phvul.001G101000.1	0.264898	0.73814	-0.247629	0.99995	-0.561959	0.929906	-0.128653	0.941855	3	-1	1	19	1116	1134	UUGGACUGAAGGGAGCUCC	:::::::::::::: ::.	CGAGCUCCCUUCAGUGCAG	Cleavage	pacid=37169474 locus=Phvul.001G101000 ID=Phvul.001G101000.1.v2.1 annot-version=v2.1	1
pvu-miR319i-3p	TTGGACTGAAGGGAGCTCC	Phvul.005G128400.1	-0.272721	0.613266	-0.19656	0.99995	-0.29074	0.999168	0.0653374	0.954984	3	-1	1	19	2147	2165	UUGGACUGAAGGGAGCUCC	:: :.:::::: :::::::	GGCGUUCCCUUAAGUCCAA	Cleavage	pacid=37153199 locus=Phvul.005G128400 ID=Phvul.005G128400.1.v2.1 annot-version=v2.1	1
pvu-miR319i-3p	TTGGACTGAAGGGAGCTCC	Phvul.010G084100.1	-0.363119	NA	0.130194	0.99995	0.449156	0.999168	-0.425171	NA	3	-1	1	19	936	954	UUGGACUGAAGGGAGCUCC	:.:.:.::::::::.:::	UGGGUUUCCUUCAGUUCAA	Cleavage	pacid=37143375 locus=Phvul.010G084100 ID=Phvul.010G084100.1.v2.1 annot-version=v2.1	1
pvu-miR319i-3p	TTGGACTGAAGGGAGCTCC	Phvul.005G097200.3	0.252759	NA	-0.775055	0.99995	0.100537	0.999168	-1.01545	NA	3	-1	1	19	1178	1196	UUGGACUGAAGGGAGCUCC	::.: ::::::::::::.	GGGGGACCCUUCAGUCCAG	Cleavage	pacid=37152446 locus=Phvul.005G097200 ID=Phvul.005G097200.3.v2.1 annot-version=v2.1	1
pvu-miR319i-3p	TTGGACTGAAGGGAGCTCC	Phvul.005G097200.2	-1.61179	NA	#N/A	#N/A	-0.513988	0.999168	-0.865595	0.891522	3	-1	1	19	1570	1588	UUGGACUGAAGGGAGCUCC	::.: ::::::::::::.	GGGGGACCCUUCAGUCCAG	Cleavage	pacid=37152445 locus=Phvul.005G097200 ID=Phvul.005G097200.2.v2.1 annot-version=v2.1	1
pvu-miR319i-3p	TTGGACTGAAGGGAGCTCC	Phvul.005G097200.5	#N/A	#N/A	#N/A	#N/A	-1.9517	0.994217	#N/A	#N/A	3	-1	1	19	1382	1400	UUGGACUGAAGGGAGCUCC	::.: ::::::::::::.	GGGGGACCCUUCAGUCCAG	Cleavage	pacid=37152448 locus=Phvul.005G097200 ID=Phvul.005G097200.5.v2.1 annot-version=v2.1	1
pvu-miR319i-3p	TTGGACTGAAGGGAGCTCC	Phvul.001G101000.2	-1.24011	NA	#N/A	#N/A	#N/A	#N/A	#N/A	#N/A	3	-1	1	19	1116	1134	UUGGACUGAAGGGAGCUCC	:::::::::::::: ::.	CGAGCUCCCUUCAGUGCAG	Cleavage	pacid=37169475 locus=Phvul.001G101000 ID=Phvul.001G101000.2.v2.1 annot-version=v2.1	1
pvu-miR319i-3p	TTGGACTGAAGGGAGCTCC	Phvul.005G097200.6	#N/A	#N/A	#N/A	#N/A	#N/A	#N/A	#N/A	#N/A	3	-1	1	19	1382	1400	UUGGACUGAAGGGAGCUCC	::.: ::::::::::::.	GGGGGACCCUUCAGUCCAG	Cleavage	pacid=37152450 locus=Phvul.005G097200 ID=Phvul.005G097200.6.v2.1 annot-version=v2.1	1
pvu-miR319i-3p	TTGGACTGAAGGGAGCTCC	Phvul.005G097200.4	#N/A	#N/A	#N/A	#N/A	#N/A	#N/A	#N/A	#N/A	3	-1	1	19	1632	1650	UUGGACUGAAGGGAGCUCC	::.: ::::::::::::.	GGGGGACCCUUCAGUCCAG	Cleavage	pacid=37152447 locus=Phvul.005G097200 ID=Phvul.005G097200.4.v2.1 annot-version=v2.1	1
pvu-miR319i-3p	TTGGACTGAAGGGAGCTCC	Phvul.005G097200.1	#N/A	#N/A	#N/A	#N/A	#N/A	#N/A	#N/A	#N/A	3	-1	1	19	1605	1623	UUGGACUGAAGGGAGCUCC	::.: ::::::::::::.	GGGGGACCCUUCAGUCCAG	Cleavage	pacid=37152449 locus=Phvul.005G097200 ID=Phvul.005G097200.1.v2.1 annot-version=v2.1	1
pvu-miR319q-3p	TGGACTGAAGGGAGCTCCTTC	Phvul.002G022500.1	0.19105	0.607431	0.0117997	0.99995	-0.11023	0.999168	-0.112715	0.933624	2	-1	1	21	224	244	UGGACUGAAGGGAGCUCCUUC	:.:::::.:..:::::::::.	GGAGGAGUUUUCUUCAGUCCG	Cleavage	pacid=37174714 locus=Phvul.002G022500 ID=Phvul.002G022500.1.v2.1 annot-version=v2.1	1
pvu-miR319q-3p	TGGACTGAAGGGAGCTCCTTC	Phvul.002G022500.2	-1.40891	NA	-0.235085	0.99995	#N/A	#N/A	#N/A	#N/A	2	-1	1	21	224	244	UGGACUGAAGGGAGCUCCUUC	:.:::::.:..:::::::::.	GGAGGAGUUUUCUUCAGUCCG	Cleavage	pacid=37174715 locus=Phvul.002G022500 ID=Phvul.002G022500.2.v2.1 annot-version=v2.1	1
pvu-miR319q-3p	TGGACTGAAGGGAGCTCCTTC	Phvul.004G087801.1	-0.308849	NA	0.0874886	0.99995	0.0502821	0.999168	-0.667074	0.598436	2.5	-1	1	21	2067	2087	UGGACUGAAGGGAGCUCCUUC	:.:::::::..::::::::.	GGAGGAGCUUUCUUCAGUCUU	Cleavage	pacid=37163648 locus=Phvul.004G087801 ID=Phvul.004G087801.1.v2.1 annot-version=v2.1	1
pvu-miR319q-3p	TGGACTGAAGGGAGCTCCTTC	Phvul.006G020200.1	-0.44774	NA	-0.0191485	0.99995	-0.102339	0.999168	-0.549082	0.747148	2.5	-1	1	21	1463	1483	UGGACUGAAGGGAGCUCCUUC	::::::::::::: ::::	GUUGGAGCUCCCUUCACUCCA	Cleavage	pacid=37173306 locus=Phvul.006G020200 ID=Phvul.006G020200.1.v2.1 annot-version=v2.1	1
pvu-miR319q-3p	TGGACTGAAGGGAGCTCCTTC	Phvul.003G256500.1	0.24137	0.803837	-0.647259	0.99995	-0.393231	0.989699	0.344201	0.88386	2.5	-1	1	21	907	926	UGGACUGAAGGGAGCUCCUUC	.:::: ::.:::::::::::	AGAGGA-CUUCCUUCAGUCCA	Cleavage	pacid=37148064 locus=Phvul.003G256500 ID=Phvul.003G256500.1.v2.1 annot-version=v2.1	1
pvu-miR319q-3p	TGGACTGAAGGGAGCTCCTTC	Phvul.011G191300.1	-0.137601	NA	0.125474	0.99995	0.209011	0.999168	0.224408	0.932306	2.5	-1	1	21	1343	1363	UGGACUGAAGGGAGCUCCUUC	::::::::::::: ::::	GUUGGAGCUCCCUUCACUCCA	Cleavage	pacid=37155538 locus=Phvul.011G191300 ID=Phvul.011G191300.1.v2.1 annot-version=v2.1	1
pvu-miR319q-3p	TGGACTGAAGGGAGCTCCTTC	Phvul.001G101000.1	0.264898	0.73814	-0.247629	0.99995	-0.561959	0.929906	-0.128653	0.941855	2.5	-1	1	21	1113	1133	UGGACUGAAGGGAGCUCCUUC	: :::::::::::::: ::	AUACGAGCUCCCUUCAGUGCA	Cleavage	pacid=37169474 locus=Phvul.001G101000 ID=Phvul.001G101000.1.v2.1 annot-version=v2.1	1
pvu-miR319q-3p	TGGACTGAAGGGAGCTCCTTC	Phvul.001G101000.2	-1.24011	NA	#N/A	#N/A	#N/A	#N/A	#N/A	#N/A	2.5	-1	1	21	1113	1133	UGGACUGAAGGGAGCUCCUUC	: :::::::::::::: ::	AUACGAGCUCCCUUCAGUGCA	Cleavage	pacid=37169475 locus=Phvul.001G101000 ID=Phvul.001G101000.2.v2.1 annot-version=v2.1	1
pvu-miR319q-3p	TGGACTGAAGGGAGCTCCTTC	Phvul.005G067950.1	-0.0454176	0.959324	-0.191047	0.99995	-0.149364	0.999168	-0.65086	0.233013	3	-1	1	21	1363	1383	UGGACUGAAGGGAGCUCCUUC	.:::.: ::::::::::::	AGAGGGGACCCCUUCAGUCCA	Cleavage	pacid=37152688 locus=Phvul.005G067950 ID=Phvul.005G067950.1.v2.1 annot-version=v2.1	1
pvu-miR319q-3p	TGGACTGAAGGGAGCTCCTTC	Phvul.011G156900.1	-0.0384869	NA	-0.228068	0.99995	-0.0848402	0.999168	-0.99018	0.284324	3	-1	1	21	1975	1995	UGGACUGAAGGGAGCUCCUUC	.:::.: ::::::::::::	AGAGGGGACCCCUUCAGUCCA	Cleavage	pacid=37155307 locus=Phvul.011G156900 ID=Phvul.011G156900.1.v2.1 annot-version=v2.1	1
pvu-miR319q-3p	TGGACTGAAGGGAGCTCCTTC	Phvul.004G163900.1	-0.479385	0.146413	0.377472	0.99995	-0.300779	0.858573	-0.579217	0.294214	3	-1	1	21	352	372	UGGACUGAAGGGAGCUCCUUC	:::::::::: :::::.:	UUUGGAGCUCCCUCCAGUCUA	Cleavage	pacid=37163151 locus=Phvul.004G163900 ID=Phvul.004G163900.1.v2.1 annot-version=v2.1	1
pvu-miR319q-3p	TGGACTGAAGGGAGCTCCTTC	Phvul.006G166600.1	-0.134685	0.7692	-0.0701101	0.99995	-0.124568	0.999168	-0.198117	0.451645	3	-1	1	21	2283	2303	UGGACUGAAGGGAGCUCCUUC	:::.: ::::::::::::	AUAGGGGGACCCUUCAGUCCA	Cleavage	pacid=37174003 locus=Phvul.006G166600 ID=Phvul.006G166600.1.v2.1 annot-version=v2.1	1
pvu-miR319q-3p	TGGACTGAAGGGAGCTCCTTC	Phvul.005G097200.3	0.252759	NA	-0.775055	0.99995	0.100537	0.999168	-1.01545	NA	3	-1	1	21	1175	1195	UGGACUGAAGGGAGCUCCUUC	.:::.: ::::::::::::	AGAGGGGGACCCUUCAGUCCA	Cleavage	pacid=37152446 locus=Phvul.005G097200 ID=Phvul.005G097200.3.v2.1 annot-version=v2.1	1
pvu-miR319q-3p	TGGACTGAAGGGAGCTCCTTC	Phvul.005G097200.2	-1.61179	NA	#N/A	#N/A	-0.513988	0.999168	-0.865595	0.891522	3	-1	1	21	1567	1587	UGGACUGAAGGGAGCUCCUUC	.:::.: ::::::::::::	AGAGGGGGACCCUUCAGUCCA	Cleavage	pacid=37152445 locus=Phvul.005G097200 ID=Phvul.005G097200.2.v2.1 annot-version=v2.1	1
pvu-miR319q-3p	TGGACTGAAGGGAGCTCCTTC	Phvul.005G097200.5	#N/A	#N/A	#N/A	#N/A	-1.9517	0.994217	#N/A	#N/A	3	-1	1	21	1379	1399	UGGACUGAAGGGAGCUCCUUC	.:::.: ::::::::::::	AGAGGGGGACCCUUCAGUCCA	Cleavage	pacid=37152448 locus=Phvul.005G097200 ID=Phvul.005G097200.5.v2.1 annot-version=v2.1	1
pvu-miR319q-3p	TGGACTGAAGGGAGCTCCTTC	Phvul.001G106100.1	#N/A	#N/A	#N/A	#N/A	#N/A	#N/A	#N/A	#N/A	3	-1	1	21	1480	1501	UGGACUGAAGGGAGCUC-CUUC	:::: ::::::.:::.::::::	GAAGAGAGCUCUCUUUAGUCCA	Cleavage	pacid=37171149 locus=Phvul.001G106100 ID=Phvul.001G106100.1.v2.1 annot-version=v2.1	1
pvu-miR319q-3p	TGGACTGAAGGGAGCTCCTTC	Phvul.005G097200.6	#N/A	#N/A	#N/A	#N/A	#N/A	#N/A	#N/A	#N/A	3	-1	1	21	1379	1399	UGGACUGAAGGGAGCUCCUUC	.:::.: ::::::::::::	AGAGGGGGACCCUUCAGUCCA	Cleavage	pacid=37152450 locus=Phvul.005G097200 ID=Phvul.005G097200.6.v2.1 annot-version=v2.1	1
pvu-miR319q-3p	TGGACTGAAGGGAGCTCCTTC	Phvul.005G097200.4	#N/A	#N/A	#N/A	#N/A	#N/A	#N/A	#N/A	#N/A	3	-1	1	21	1629	1649	UGGACUGAAGGGAGCUCCUUC	.:::.: ::::::::::::	AGAGGGGGACCCUUCAGUCCA	Cleavage	pacid=37152447 locus=Phvul.005G097200 ID=Phvul.005G097200.4.v2.1 annot-version=v2.1	1
pvu-miR319q-3p	TGGACTGAAGGGAGCTCCTTC	Phvul.005G097200.1	#N/A	#N/A	#N/A	#N/A	#N/A	#N/A	#N/A	#N/A	3	-1	1	21	1602	1622	UGGACUGAAGGGAGCUCCUUC	.:::.: ::::::::::::	AGAGGGGGACCCUUCAGUCCA	Cleavage	pacid=37152449 locus=Phvul.005G097200 ID=Phvul.005G097200.1.v2.1 annot-version=v2.1	1
pvu-miR390b-5p	AAGCTCAGGAGGGATAGCACC	Phvul.009G064200.1	0.451083	0.275001	0.0769594	0.99995	0.378799	0.999168	0.852224	6.81142e-05	2	-1	1	21	660	680	AAGCUCAGGAGGGAUAGCACC	:::: ::.:::.::::::::	AGUGCAAUUCCUUCUGAGCUU	Cleavage	pacid=37148973 locus=Phvul.009G064200 ID=Phvul.009G064200.1.v2.1 annot-version=v2.1	1
pvu-miR390b-5p	AAGCTCAGGAGGGATAGCACC	Phvul.008G096900.1	#N/A	#N/A	#N/A	#N/A	-1.61071	0.827329	-0.752061	0.667534	2	-1	1	21	2899	2919	AAGCUCAGGAGGGAUAGCACC	:::: :::::::::::::::	GGUGAAAUCCCUCCUGAGCUU	Cleavage	pacid=37158408 locus=Phvul.008G096900 ID=Phvul.008G096900.1.v2.1 annot-version=v2.1	1
pvu-miR390b-5p	AAGCTCAGGAGGGATAGCACC	Phvul.006G120500.1	0.0769709	0.900468	0.0934476	0.99995	-0.311722	0.999168	-0.893305	0.247419	2.5	-1	1	21	398	418	AAGCUCAGGAGGGAUAGCACC	::::::::::. .::::::::	GGUGCUAUCCUAUCUGAGCUU	Translation	pacid=37171882 locus=Phvul.006G120500 ID=Phvul.006G120500.1.v2.1 annot-version=v2.1	2
pvu-miR390b-5p	AAGCTCAGGAGGGATAGCACC	Phvul.004G171900.1	-0.201154	0.809464	-0.156702	0.99995	0.405178	0.827509	0.674337	0.394871	2.5	-1	1	21	1196	1215	AAGCUCAGGAGGGAUAGCACC	::: :::.:::::::::::	CUUGC-AUCUCUCCUGAGCUU	Cleavage	pacid=37162085 locus=Phvul.004G171900 ID=Phvul.004G171900.1.v2.1 annot-version=v2.1	1
pvu-miR390b-5p	AAGCTCAGGAGGGATAGCACC	Phvul.009G082300.1	-0.166019	0.745397	-0.0764113	0.99995	-0.139484	0.999168	-0.494487	0.712286	2.5	-1	1	21	718	738	AAGCUCAGGAGGGAUAGCACC	: ::: :::::: ::::::::	GCUGCAAUCCCUGCUGAGCUU	Cleavage	pacid=37148979 locus=Phvul.009G082300 ID=Phvul.009G082300.1.v2.1 annot-version=v2.1	1
pvu-miR390b-5p	AAGCTCAGGAGGGATAGCACC	Phvul.007G004200.2	-0.0246011	0.959324	0.0627128	0.99995	-0.0424397	0.999168	0.136594	0.761681	2.5	-1	1	21	1023	1043	AAGCUCAGGAGGGAUAGCACC	::::.:.:.:.::.:::::::	GGUGUUGUUCUUCUUGAGCUU	Cleavage	pacid=37167022 locus=Phvul.007G004200 ID=Phvul.007G004200.2.v2.1 annot-version=v2.1	1
pvu-miR390b-5p	AAGCTCAGGAGGGATAGCACC	Phvul.001G249400.1	-0.509074	0.0548977	0.0089895	0.99995	-0.196088	0.999168	-0.194295	0.813961	2.5	-1	1	21	1160	1180	AAGCUCAGGAGGGAUAGCACC	:::: :::::::::::: :	CCUGCUCUCCCUCCUGAGCAU	Cleavage	pacid=37170839 locus=Phvul.001G249400 ID=Phvul.001G249400.1.v2.1 annot-version=v2.1	1
pvu-miR390b-5p	AAGCTCAGGAGGGATAGCACC	Phvul.004G171900.2	0.430056	NA	0.268471	0.99995	0.270736	0.999168	0.333865	0.829684	2.5	-1	1	21	1175	1194	AAGCUCAGGAGGGAUAGCACC	::: :::.:::::::::::	CUUGC-AUCUCUCCUGAGCUU	Cleavage	pacid=37162086 locus=Phvul.004G171900 ID=Phvul.004G171900.2.v2.1 annot-version=v2.1	1
pvu-miR390b-5p	AAGCTCAGGAGGGATAGCACC	Phvul.007G031800.1	-0.943208	0.317773	0.669728	0.99995	-1.1415	0.69858	0.19709	0.884503	2.5	-1	1	21	1130	1150	AAGCUCAGGAGGGAUAGCACC	: .: ::::::::::::::	ACUUUUCUCCCUCCUGAGCUU	Cleavage	pacid=37165865 locus=Phvul.007G031800 ID=Phvul.007G031800.1.v2.1 annot-version=v2.1	1
pvu-miR390b-5p	AAGCTCAGGAGGGATAGCACC	Phvul.007G031800.2	0.337974	0.365541	-0.0802394	0.99995	-0.357877	0.496871	-0.08411	0.900374	2.5	-1	1	21	502	522	AAGCUCAGGAGGGAUAGCACC	: .: ::::::::::::::	ACUUUUCUCCCUCCUGAGCUU	Cleavage	pacid=37165866 locus=Phvul.007G031800 ID=Phvul.007G031800.2.v2.1 annot-version=v2.1	1
pvu-miR390b-5p	AAGCTCAGGAGGGATAGCACC	Phvul.001G163700.1	0.124657	0.916251	0.191843	0.99995	0.156039	0.999168	0.186664	0.914566	2.5	-1	1	21	1035	1055	AAGCUCAGGAGGGAUAGCACC	: : ::::::.::::::::	UCUACAAUCCCUUCUGAGCUU	Cleavage	pacid=37167709 locus=Phvul.001G163700 ID=Phvul.001G163700.1.v2.1 annot-version=v2.1	2
pvu-miR390b-5p	AAGCTCAGGAGGGATAGCACC	Phvul.007G004200.1	0.829673	0.418385	0.0108476	0.99995	-1.2018	0.999168	-0.346572	0.92088	2.5	-1	1	21	1051	1071	AAGCUCAGGAGGGAUAGCACC	::::.:.:.:.::.:::::::	GGUGUUGUUCUUCUUGAGCUU	Cleavage	pacid=37167021 locus=Phvul.007G004200 ID=Phvul.007G004200.1.v2.1 annot-version=v2.1	1
pvu-miR390b-5p	AAGCTCAGGAGGGATAGCACC	Phvul.007G004200.3	0.332931	NA	0.167546	0.99995	0.278361	0.999168	0.246831	0.959095	2.5	-1	1	21	1109	1129	AAGCUCAGGAGGGAUAGCACC	::::.:.:.:.::.:::::::	GGUGUUGUUCUUCUUGAGCUU	Cleavage	pacid=37167020 locus=Phvul.007G004200 ID=Phvul.007G004200.3.v2.1 annot-version=v2.1	1
pvu-miR390b-5p	AAGCTCAGGAGGGATAGCACC	Phvul.005G073800.1	-0.32188	0.479784	0.169096	0.99995	-0.550247	0.618133	-0.0238733	0.989604	2.5	-1	1	21	3196	3216	AAGCUCAGGAGGGAUAGCACC	::::.:.:.:.::.:::::::	GGUGUUGUUCUUCUUGAGCUU	Cleavage	pacid=37153722 locus=Phvul.005G073800 ID=Phvul.005G073800.1.v2.1 annot-version=v2.1	1
pvu-miR390b-5p	AAGCTCAGGAGGGATAGCACC	Phvul.009G092366.1	0.12588	0.895786	0.0584304	0.99995	-0.193945	0.999168	-0.75627	0.0952676	3	-1	1	21	147	167	AAGCUCAGGAGGGAUAGCACC	: ::::::::::::::.::	GAUGCUAUCCCUCCUGGGCGG	Cleavage	pacid=37150467 locus=Phvul.009G092366 ID=Phvul.009G092366.1.v2.1 annot-version=v2.1	1
pvu-miR390b-5p	AAGCTCAGGAGGGATAGCACC	Phvul.006G120500.1	0.0769709	0.900468	0.0934476	0.99995	-0.311722	0.999168	-0.893305	0.247419	3	-1	1	21	642	662	AAGCUCAGGAGGGAUAGCACC	::::::::::::::::	UUGUCUAUCCCUCCUGAGCUG	Cleavage	pacid=37171882 locus=Phvul.006G120500 ID=Phvul.006G120500.1.v2.1 annot-version=v2.1	2
pvu-miR390b-5p	AAGCTCAGGAGGGATAGCACC	Phvul.008G004700.1	-0.0222888	0.952544	0.0460091	0.99995	0.163666	0.999168	0.365794	0.365977	3	-1	1	21	2445	2465	AAGCUCAGGAGGGAUAGCACC	:::: :::::::::.:: :	CAUGCUCUCCCUCCUGGGCAU	Cleavage	pacid=37161106 locus=Phvul.008G004700 ID=Phvul.008G004700.1.v2.1 annot-version=v2.1	1
pvu-miR390b-5p	AAGCTCAGGAGGGATAGCACC	Phvul.002G291800.1	0.328729	0.595415	-0.0903928	0.99995	0.998773	0.381263	1.01231	0.385636	3	-1	1	21	54	74	AAGCUCAGGAGGGAUAGCACC	: :: ::::::.::.::::	ACUCCUCUCCCUCUUGGGCUU	Cleavage	pacid=37177755 locus=Phvul.002G291800 ID=Phvul.002G291800.1.v2.1 annot-version=v2.1	1
pvu-miR390b-5p	AAGCTCAGGAGGGATAGCACC	Phvul.005G173700.1	0.0351518	0.953262	0.265838	0.99995	1.03669	0.847954	0.888946	0.423132	3	-1	1	21	1974	1994	AAGCUCAGGAGGGAUAGCACC	:: :: ::::::.::.::::	UGUUCUUUCCCUCUUGGGCUU	Cleavage	pacid=37153379 locus=Phvul.005G173700 ID=Phvul.005G173700.1.v2.1 annot-version=v2.1	1
pvu-miR390b-5p	AAGCTCAGGAGGGATAGCACC	Phvul.007G094700.2	-0.316125	0.859173	0.0765065	0.99995	-1.5455	0.108885	-0.633767	0.735747	3	-1	1	21	1290	1310	AAGCUCAGGAGGGAUAGCACC	: ::::. ::.:.:::.::::	GUUGCUGGCCUUUCUGGGCUU	Cleavage	pacid=37166540 locus=Phvul.007G094700 ID=Phvul.007G094700.2.v2.1 annot-version=v2.1	1
pvu-miR390b-5p	AAGCTCAGGAGGGATAGCACC	Phvul.008G133100.1	0.311425	0.75116	0.141789	0.99995	-0.233217	0.999168	0.400723	0.768457	3	-1	1	21	334	354	AAGCUCAGGAGGGAUAGCACC	: : ::::::::::::::	UUUACCAUCCCUCCUGAGCUA	Cleavage	pacid=37159581 locus=Phvul.008G133100 ID=Phvul.008G133100.1.v2.1 annot-version=v2.1	1
pvu-miR390b-5p	AAGCTCAGGAGGGATAGCACC	Phvul.008G133100.2	0.442616	0.00980587	-0.0218913	0.99995	-0.0476474	0.999168	-0.0602293	0.899566	3	-1	1	21	511	531	AAGCUCAGGAGGGAUAGCACC	: : ::::::::::::::	UUUACCAUCCCUCCUGAGCUA	Cleavage	pacid=37159582 locus=Phvul.008G133100 ID=Phvul.008G133100.2.v2.1 annot-version=v2.1	1
pvu-miR390b-5p	AAGCTCAGGAGGGATAGCACC	Phvul.007G067700.1	0.256462	0.700135	0.0117276	0.99995	-0.52115	0.999168	-0.278532	0.9046	3	-1	1	21	1343	1363	AAGCUCAGGAGGGAUAGCACC	:: :::::.:::::::: :::	GGGGCUAUUCCUCCUGAACUU	Cleavage	pacid=37167214 locus=Phvul.007G067700 ID=Phvul.007G067700.1.v2.1 annot-version=v2.1	1
pvu-miR390b-5p	AAGCTCAGGAGGGATAGCACC	Phvul.001G181800.2	-0.498105	0.216527	0.277668	0.99995	-0.0260818	0.999168	0.0973215	0.950745	3	-1	1	21	4077	4097	AAGCUCAGGAGGGAUAGCACC	: : ::.:.:.:.::::::::	GCUUCUGUUCUUUCUGAGCUU	Cleavage	pacid=37168667 locus=Phvul.001G181800 ID=Phvul.001G181800.2.v2.1 annot-version=v2.1	1
pvu-miR390b-5p	AAGCTCAGGAGGGATAGCACC	Phvul.007G094700.3	-0.682198	0.197371	0.220068	0.99995	-0.0128631	0.999168	0.0632478	0.972116	3	-1	1	21	1055	1075	AAGCUCAGGAGGGAUAGCACC	: ::::. ::.:.:::.::::	GUUGCUGGCCUUUCUGGGCUU	Cleavage	pacid=37166541 locus=Phvul.007G094700 ID=Phvul.007G094700.3.v2.1 annot-version=v2.1	1
pvu-miR390b-5p	AAGCTCAGGAGGGATAGCACC	Phvul.005G008500.1	0.216099	0.76661	0.142372	0.99995	0.233408	0.999168	-0.0587102	0.972508	3	-1	1	21	1487	1507	AAGCUCAGGAGGGAUAGCACC	::: ::::.::::::: :::	AGUGAUAUCUCUCCUGAACUU	Cleavage	pacid=37154399 locus=Phvul.005G008500 ID=Phvul.005G008500.1.v2.1 annot-version=v2.1	1
pvu-miR390b-5p	AAGCTCAGGAGGGATAGCACC	Phvul.007G101700.1	0.134276	0.810642	-0.0809262	0.99995	0.0104894	0.999168	0.0371601	0.981087	3	-1	1	21	935	955	AAGCUCAGGAGGGAUAGCACC	: :: :::.:::::::: :::	GAUGAUAUUCCUCCUGAACUU	Cleavage	pacid=37164029 locus=Phvul.007G101700 ID=Phvul.007G101700.1.v2.1 annot-version=v2.1	1
pvu-miR390b-5p	AAGCTCAGGAGGGATAGCACC	Phvul.002G077300.1	-0.150793	0.841533	-0.388063	0.99995	0.0279274	0.999168	0.405287	NA	3	-1	1	21	275	295	AAGCUCAGGAGGGAUAGCACC	::.:: .:.:::::.::::	ACUGUUAAUCUUCCUGGGCUU	Cleavage	pacid=37178246 locus=Phvul.002G077300 ID=Phvul.002G077300.1.v2.1 annot-version=v2.1	1
pvu-miR390b-5p	AAGCTCAGGAGGGATAGCACC	Phvul.003G060600.1	0.490861	NA	-1.63579	0.99995	#N/A	#N/A	#N/A	#N/A	3	-1	1	21	1238	1258	AAGCUCAGGAGGGAUAGCACC	:: :.:.:::.::.:::::::	GGGGUUGUCCUUCUUGAGCUU	Cleavage	pacid=37147697 locus=Phvul.003G060600 ID=Phvul.003G060600.1.v2.1 annot-version=v2.1	1
pvu-miR390b-5p	AAGCTCAGGAGGGATAGCACC	Phvul.007G094700.4	#N/A	#N/A	#N/A	#N/A	-0.786832	0.999168	-1.46839	0.886983	3	-1	1	21	671	691	AAGCUCAGGAGGGAUAGCACC	: ::::. ::.:.:::.::::	GUUGCUGGCCUUUCUGGGCUU	Cleavage	pacid=37166542 locus=Phvul.007G094700 ID=Phvul.007G094700.4.v2.1 annot-version=v2.1	1
pvu-miR390b-5p	AAGCTCAGGAGGGATAGCACC	Phvul.005G173750.1	#N/A	#N/A	#N/A	#N/A	#N/A	#N/A	#N/A	#N/A	3	-1	1	21	1976	1996	AAGCUCAGGAGGGAUAGCACC	:: :: ::::::.::.::::	UGUUCUUUCCCUCUUGGGCUU	Cleavage	pacid=37152478 locus=Phvul.005G173750 ID=Phvul.005G173750.1.v2.1 annot-version=v2.1	1
pvu-miR390b-5p	AAGCTCAGGAGGGATAGCACC	Phvul.007G139800.1	#N/A	#N/A	#N/A	#N/A	#N/A	#N/A	#N/A	#N/A	3	-1	1	21	15	35	AAGCUCAGGAGGGAUAGCACC	: ::::.:::::::::: :	UUUUCUAUUCCUCCUGAGCAU	Cleavage	pacid=37165339 locus=Phvul.007G139800 ID=Phvul.007G139800.1.v2.1 annot-version=v2.1	1
pvu-miR396a-5p	TTCCACAGCTTTCTTGAACTG	Phvul.008G204300.1	-0.732222	NA	0.548661	0.99995	#N/A	#N/A	#N/A	#N/A	1.5	-1	1	21	1050	1070	UUCCACAGCUUUCUUGAACUG	..:::::::::::::: ::::	UGGUUCAAGAAAGCUGAGGAA	Cleavage	pacid=37159909 locus=Phvul.008G204300 ID=Phvul.008G204300.1.v2.1 annot-version=v2.1	1
pvu-miR396a-5p	TTCCACAGCTTTCTTGAACTG	Phvul.003G168301.1	-1.0386	NA	-0.766992	0.99995	#N/A	#N/A	#N/A	#N/A	1.5	-1	1	21	419	439	UUCCACAGCUUUCUUGAACUG	:: :::::::::::::::.:	AAGCUCAAGAAAGCUGUGGGA	Cleavage	pacid=37147188 locus=Phvul.003G168301 ID=Phvul.003G168301.1.v2.1 annot-version=v2.1	1
pvu-miR396a-5p	TTCCACAGCTTTCTTGAACTG	Phvul.003G168301.2	#N/A	#N/A	#N/A	#N/A	#N/A	#N/A	#N/A	#N/A	1.5	-1	1	21	306	326	UUCCACAGCUUUCUUGAACUG	:: :::::::::::::::.:	AAGCUCAAGAAAGCUGUGGGA	Cleavage	pacid=37147189 locus=Phvul.003G168301 ID=Phvul.003G168301.2.v2.1 annot-version=v2.1	1
pvu-miR396a-5p	TTCCACAGCTTTCTTGAACTG	Phvul.007G253900.1	-1.42962	NA	#N/A	#N/A	-0.343627	0.999168	-0.532254	0.8132	2	-1	1	21	140	160	UUCCACAGCUUUCUUGAACUG	::: .:::::::.:::::::	AAGUGUAAGAAAGUUGUGGAA	Cleavage	pacid=37166609 locus=Phvul.007G253900 ID=Phvul.007G253900.1.v2.1 annot-version=v2.1	1
pvu-miR396a-5p	TTCCACAGCTTTCTTGAACTG	Phvul.003G168400.1	#N/A	#N/A	#N/A	#N/A	#N/A	#N/A	#N/A	#N/A	2	-1	1	21	36	56	UUCCACAGCUUUCUUGAACUG	:.:::::: ::::::::::.:	CGGUUCAAUAAAGCUGUGGGA	Cleavage	pacid=37145544 locus=Phvul.003G168400 ID=Phvul.003G168400.1.v2.1 annot-version=v2.1	1
pvu-miR396a-5p	TTCCACAGCTTTCTTGAACTG	Phvul.004G046200.1	0.393293	0.628765	1.24927	0.296178	1.11182	0.970135	2.57195	2.97865e-05	2.5	-1	1	21	2054	2074	UUCCACAGCUUUCUUGAACUG	.: : :::::.:::::::::	GGGGUGAAGAAGGCUGUGGAA	Cleavage	pacid=37163321 locus=Phvul.004G046200 ID=Phvul.004G046200.1.v2.1 annot-version=v2.1	1
pvu-miR396a-5p	TTCCACAGCTTTCTTGAACTG	Phvul.001G155150.1	0.174288	0.838778	0.528922	0.99995	0.0984514	0.999168	0.329067	0.66775	2.5	-1	1	21	712	732	UUCCACAGCUUUCUUGAACUG	:::::::.:::::::::	GACGUCAAGAAGGCUGUGGAA	Cleavage	pacid=37170239 locus=Phvul.001G155150 ID=Phvul.001G155150.1.v2.1 annot-version=v2.1	1
pvu-miR396a-5p	TTCCACAGCTTTCTTGAACTG	Phvul.008G188400.1	-0.0513061	0.961212	0.052783	0.99995	-0.206054	0.999168	0.268106	0.866168	2.5	-1	1	21	2613	2633	UUCCACAGCUUUCUUGAACUG	::::: :::::::.::::::	CAGUUAAAGAAAGUUGUGGAC	Cleavage	pacid=37161096 locus=Phvul.008G188400 ID=Phvul.008G188400.1.v2.1 annot-version=v2.1	1
pvu-miR396a-5p	TTCCACAGCTTTCTTGAACTG	Phvul.011G215800.1	0.1931	0.707712	-0.0339919	0.99995	-0.276165	0.955284	-0.0193283	0.987993	2.5	-1	1	21	212	232	UUCCACAGCUUUCUUGAACUG	:::::::::.:: :::::.	AUGUUCAAGAAGGCGGUGGAG	Cleavage	pacid=37156213 locus=Phvul.011G215800 ID=Phvul.011G215800.1.v2.1 annot-version=v2.1	1
pvu-miR396a-5p	TTCCACAGCTTTCTTGAACTG	Phvul.002G254800.1	#N/A	#N/A	#N/A	#N/A	#N/A	#N/A	#N/A	#N/A	2.5	-1	1	21	1552	1572	UUCCACAGCUUUCUUGAACUG	: ::..::::.:::::::::	AAAUUUGAGAAGGCUGUGGAA	Cleavage	pacid=37175225 locus=Phvul.002G254800 ID=Phvul.002G254800.1.v2.1 annot-version=v2.1	1
pvu-miR396a-5p	TTCCACAGCTTTCTTGAACTG	Phvul.003G154800.1	#N/A	#N/A	-0.652726	0.99995	2.66738	0.28556	4.53178	2.86428e-07	3	-1	1	21	1720	1740	UUCCACAGCUUUCUUGAACUG	:: :..::::.::::::::.	AAGAUUGAGAAGGCUGUGGAG	Cleavage	pacid=37146952 locus=Phvul.003G154800 ID=Phvul.003G154800.1.v2.1 annot-version=v2.1	1
pvu-miR396a-5p	TTCCACAGCTTTCTTGAACTG	Phvul.009G212100.1	-0.308583	0.318633	0.0573568	0.99995	-0.303746	0.774616	-0.42646	0.16807	3	-1	1	21	1177	1197	UUCCACAGCUUUCUUGAACUG	:: ::::::::::::::	CCCUUAAAGAAAGCUGUGGAU	Cleavage	pacid=37149870 locus=Phvul.009G212100 ID=Phvul.009G212100.1.v2.1 annot-version=v2.1	1
pvu-miR396a-5p	TTCCACAGCTTTCTTGAACTG	Phvul.001G031000.1	0.0322873	0.950773	0.0595048	0.99995	0.695475	0.687678	0.809354	0.266245	3	-1	1	21	1046	1067	UUCCACA-GCUUUCUUGAACUG	:::::::::::: :::::::	UCGUUCAAGAAAGCCUGUGGAA	Cleavage	pacid=37169263 locus=Phvul.001G031000 ID=Phvul.001G031000.1.v2.1 annot-version=v2.1	1
pvu-miR396a-5p	TTCCACAGCTTTCTTGAACTG	Phvul.002G250000.1	-0.164031	0.758294	0.0995727	0.99995	-0.0636524	0.999168	0.235969	0.4896	3	-1	1	21	973	993	UUCCACAGCUUUCUUGAACUG	: :::. :::.:::::::::	GAAUUCGUGAAGGCUGUGGAA	Cleavage	pacid=37174602 locus=Phvul.002G250000 ID=Phvul.002G250000.1.v2.1 annot-version=v2.1	1
pvu-miR396a-5p	TTCCACAGCTTTCTTGAACTG	Phvul.011G017700.1	0.346224	0.670837	0.0980727	0.99995	-0.595085	0.999168	-0.868708	0.655877	3	-1	1	21	625	646	UUCCACA-GCUUUCUUGAACUG	: :::::::::::: :::::::	CCGUUCAAGAAAGCCUGUGGAA	Cleavage	pacid=37156208 locus=Phvul.011G017700 ID=Phvul.011G017700.1.v2.1 annot-version=v2.1	1
pvu-miR396a-5p	TTCCACAGCTTTCTTGAACTG	Phvul.001G162000.1	-0.330302	0.565701	-0.0303488	0.99995	-0.296217	0.947475	0.265067	0.806795	3	-1	1	21	361	381	UUCCACAGCUUUCUUGAACUG	:: ::::::::. ::::::	GCGUGCAAGAAAGUAGUGGAA	Cleavage	pacid=37167958 locus=Phvul.001G162000 ID=Phvul.001G162000.1.v2.1 annot-version=v2.1	1
pvu-miR396a-5p	TTCCACAGCTTTCTTGAACTG	Phvul.002G061900.1	0.0307094	0.983867	-0.248517	0.99995	0.07919	0.999168	0.313647	0.852118	3	-1	1	21	794	814	UUCCACAGCUUUCUUGAACUG	:.:::::::::: .:::::..	CGGUUCAAGAAACUUGUGGGG	Cleavage	pacid=37175201 locus=Phvul.002G061900 ID=Phvul.002G061900.1.v2.1 annot-version=v2.1	1
pvu-miR396a-5p	TTCCACAGCTTTCTTGAACTG	Phvul.002G131700.1	0.124213	0.799588	-0.0220895	0.99995	-0.0197434	0.999168	-0.270262	0.877196	3	-1	1	21	496	517	UUCCACA-GCUUUCUUGAACUG	: :::::::::::: :::::::	CCGUUCAAGAAAGCCUGUGGAA	Cleavage	pacid=37178073 locus=Phvul.002G131700 ID=Phvul.002G131700.1.v2.1 annot-version=v2.1	1
pvu-miR396a-5p	TTCCACAGCTTTCTTGAACTG	Phvul.006G102400.1	0.645744	0.0974932	0.113258	0.99995	-0.111224	0.999168	0.124745	0.904216	3	-1	1	21	1421	1441	UUCCACAGCUUUCUUGAACUG	:::::.:.::::::: ::.	GCGUUCAGGGAAGCUGUUGAG	Cleavage	pacid=37172208 locus=Phvul.006G102400 ID=Phvul.006G102400.1.v2.1 annot-version=v2.1	1
pvu-miR396a-5p	TTCCACAGCTTTCTTGAACTG	Phvul.002G162900.1	0.180716	0.612668	0.00962558	0.99995	0.0623041	0.999168	-0.0702598	0.943064	3	-1	1	21	906	926	UUCCACAGCUUUCUUGAACUG	:: :.:::.:::::::::	GUGUACGAGAGAGCUGUGGAU	Cleavage	pacid=37177870 locus=Phvul.002G162900 ID=Phvul.002G162900.1.v2.1 annot-version=v2.1	1
pvu-miR396a-5p	TTCCACAGCTTTCTTGAACTG	Phvul.002G147600.1	-0.0565194	0.933488	-0.222211	0.99995	0.33001	0.924212	-0.0914718	0.950963	3	-1	1	21	483	503	UUCCACAGCUUUCUUGAACUG	::::::::::::: :::.	CUCUUCAAGAAAGCUGAGGAG	Cleavage	pacid=37175850 locus=Phvul.002G147600 ID=Phvul.002G147600.1.v2.1 annot-version=v2.1	1
pvu-miR396a-5p	TTCCACAGCTTTCTTGAACTG	Phvul.001G187500.1	0.137435	0.847473	-0.27654	0.99995	-0.114906	0.999168	0.197895	0.968896	3	-1	1	21	722	743	UUCCACA-GCUUUCUUGAACUG	: :::::::::::: :::::::	CCGUUCAAGAAAGCCUGUGGAA	Cleavage	pacid=37169307 locus=Phvul.001G187500 ID=Phvul.001G187500.1.v2.1 annot-version=v2.1	1
pvu-miR396a-5p	TTCCACAGCTTTCTTGAACTG	Phvul.003G014900.1	-0.160715	NA	0.176052	0.99995	0.319912	0.999168	-0.16421	0.971235	3	-1	1	21	734	754	UUCCACAGCUUUCUUGAACUG	.:::: ::.:.::::::::	AGGUUCCAGGAGGCUGUGGAU	Cleavage	pacid=37147688 locus=Phvul.003G014900 ID=Phvul.003G014900.1.v2.1 annot-version=v2.1	1
pvu-miR396a-5p	TTCCACAGCTTTCTTGAACTG	Phvul.010G135701.1	0.539895	NA	-0.0022102	0.99995	1.50415	0.600792	2.53469	NA	3	-1	1	21	928	948	UUCCACAGCUUUCUUGAACUG	..:: :::.:::.:::::::	UGGUGGAAGGAAGUUGUGGAA	Cleavage	pacid=37144293 locus=Phvul.010G135701 ID=Phvul.010G135701.1.v2.1 annot-version=v2.1	1
pvu-miR396a-5p	TTCCACAGCTTTCTTGAACTG	Phvul.008G204100.1	-0.643985	0.380834	-0.0417047	0.99995	#N/A	#N/A	-0.830461	NA	3	-1	1	21	1213	1233	UUCCACAGCUUUCUUGAACUG	..::::::::::::: ::::	UGGUUCAAGAAAGCUCAGGAA	Cleavage	pacid=37157848 locus=Phvul.008G204100 ID=Phvul.008G204100.1.v2.1 annot-version=v2.1	1
pvu-miR396a-5p	TTCCACAGCTTTCTTGAACTG	Phvul.001G147700.1	#N/A	#N/A	0.089275	0.99995	#N/A	#N/A	0.236831	NA	3	-1	1	21	814	834	UUCCACAGCUUUCUUGAACUG	.:::.:::::::::: :::	AGGUUUAAGAAAGCUGAGGAU	Cleavage	pacid=37170641 locus=Phvul.001G147700 ID=Phvul.001G147700.1.v2.1 annot-version=v2.1	1
pvu-miR396a-5p	TTCCACAGCTTTCTTGAACTG	Phvul.007G222300.1	-0.000595952	0.999314	0.0542907	0.99995	1.88585	0.351573	#N/A	#N/A	3	-1	1	21	640	661	UUCCACA-GCUUUCUUGAACUG	: :::::::::::: :::::::	CCGUUCAAGAAAGCCUGUGGAA	Cleavage	pacid=37166179 locus=Phvul.007G222300 ID=Phvul.007G222300.1.v2.1 annot-version=v2.1	1
pvu-miR396a-5p	TTCCACAGCTTTCTTGAACTG	Phvul.010G048400.1	-0.714156	NA	-1.02401	0.99995	0.693087	0.999168	#N/A	#N/A	3	-1	1	21	760	781	UUCCACA-GCUUUCUUGAACUG	:::::::::::: :::::::	UCGUUCAAGAAAGCCUGUGGAA	Cleavage	pacid=37142598 locus=Phvul.010G048400 ID=Phvul.010G048400.1.v2.1 annot-version=v2.1	1
pvu-miR396a-5p	TTCCACAGCTTTCTTGAACTG	Phvul.008G203800.1	0.301339	NA	0.195153	0.99995	-0.414635	0.999168	#N/A	#N/A	3	-1	1	21	1081	1101	UUCCACAGCUUUCUUGAACUG	..::::::::::::: ::::	UGGUUCAAGAAAGCUCAGGAA	Cleavage	pacid=37159388 locus=Phvul.008G203800 ID=Phvul.008G203800.1.v2.1 annot-version=v2.1	1
pvu-miR396a-5p	TTCCACAGCTTTCTTGAACTG	Phvul.009G228000.1	0.206366	0.781726	-0.128543	0.99995	#N/A	#N/A	#N/A	#N/A	3	-1	1	21	504	525	UUCCACA-GCUUUCUUGAACUG	:::::::::::: :::::::	UCGUUCAAGAAAGCCUGUGGAA	Cleavage	pacid=37149018 locus=Phvul.009G228000 ID=Phvul.009G228000.1.v2.1 annot-version=v2.1	1
pvu-miR396a-5p	TTCCACAGCTTTCTTGAACTG	Phvul.010G130000.1	-0.94106	NA	0.197822	0.99995	#N/A	#N/A	#N/A	#N/A	3	-1	1	21	1938	1959	UUCCACA-GCUUUCUUGAACUG	: :::::::::::: :::::::	CCGUUCAAGAAAGCCUGUGGAA	Cleavage	pacid=37143227 locus=Phvul.010G130000 ID=Phvul.010G130000.1.v2.1 annot-version=v2.1	1
pvu-miR396a-5p	TTCCACAGCTTTCTTGAACTG	Phvul.002G041800.1	0.69239	NA	0.125296	0.99995	#N/A	#N/A	#N/A	#N/A	3	-1	1	21	670	691	UUCCACA-GCUUUCUUGAACUG	:::::::::::: :::::::	UCGUUCAAGAAAGCCUGUGGAA	Cleavage	pacid=37178288 locus=Phvul.002G041800 ID=Phvul.002G041800.1.v2.1 annot-version=v2.1	1
pvu-miR396a-5p	TTCCACAGCTTTCTTGAACTG	Phvul.010G048400.2	1.15366	NA	#N/A	#N/A	-0.456735	0.999168	-0.642687	0.960254	3	-1	1	21	766	787	UUCCACA-GCUUUCUUGAACUG	:::::::::::: :::::::	UCGUUCAAGAAAGCCUGUGGAA	Cleavage	pacid=37142597 locus=Phvul.010G048400 ID=Phvul.010G048400.2.v2.1 annot-version=v2.1	1
pvu-miR396a-5p	TTCCACAGCTTTCTTGAACTG	Phvul.009G047000.9	#N/A	#N/A	#N/A	#N/A	#N/A	#N/A	#N/A	#N/A	3	-1	1	21	394	415	UUCCACA-GCUUUCUUGAACUG	: :::::::::::: :::::::	CCGUUCAAGAAAGCCUGUGGAA	Cleavage	pacid=37150926 locus=Phvul.009G047000 ID=Phvul.009G047000.9.v2.1 annot-version=v2.1	1
pvu-miR396a-5p	TTCCACAGCTTTCTTGAACTG	Phvul.009G047000.8	#N/A	#N/A	#N/A	#N/A	#N/A	#N/A	#N/A	#N/A	3	-1	1	21	349	370	UUCCACA-GCUUUCUUGAACUG	: :::::::::::: :::::::	CCGUUCAAGAAAGCCUGUGGAA	Cleavage	pacid=37150925 locus=Phvul.009G047000 ID=Phvul.009G047000.8.v2.1 annot-version=v2.1	1
pvu-miR396a-5p	TTCCACAGCTTTCTTGAACTG	Phvul.009G047000.7	#N/A	#N/A	#N/A	#N/A	#N/A	#N/A	#N/A	#N/A	3	-1	1	21	394	415	UUCCACA-GCUUUCUUGAACUG	: :::::::::::: :::::::	CCGUUCAAGAAAGCCUGUGGAA	Cleavage	pacid=37150924 locus=Phvul.009G047000 ID=Phvul.009G047000.7.v2.1 annot-version=v2.1	1
pvu-miR396a-5p	TTCCACAGCTTTCTTGAACTG	Phvul.003G131800.1	#N/A	#N/A	#N/A	#N/A	#N/A	#N/A	#N/A	#N/A	3	-1	1	21	798	819	UUCCACA-GCUUUCUUGAACUG	: :::::::::::: :::::::	CCGUUCAAGAAAGCCUGUGGAA	Cleavage	pacid=37146410 locus=Phvul.003G131800 ID=Phvul.003G131800.1.v2.1 annot-version=v2.1	1
pvu-miR396a-5p	TTCCACAGCTTTCTTGAACTG	Phvul.009G047000.4	#N/A	#N/A	#N/A	#N/A	#N/A	#N/A	#N/A	#N/A	3	-1	1	21	860	881	UUCCACA-GCUUUCUUGAACUG	: :::::::::::: :::::::	CCGUUCAAGAAAGCCUGUGGAA	Cleavage	pacid=37150919 locus=Phvul.009G047000 ID=Phvul.009G047000.4.v2.1 annot-version=v2.1	1
pvu-miR396a-5p	TTCCACAGCTTTCTTGAACTG	Phvul.009G047000.1	#N/A	#N/A	#N/A	#N/A	#N/A	#N/A	#N/A	#N/A	3	-1	1	21	862	883	UUCCACA-GCUUUCUUGAACUG	: :::::::::::: :::::::	CCGUUCAAGAAAGCCUGUGGAA	Cleavage	pacid=37150918 locus=Phvul.009G047000 ID=Phvul.009G047000.1.v2.1 annot-version=v2.1	1
pvu-miR396a-5p	TTCCACAGCTTTCTTGAACTG	Phvul.009G047000.6	#N/A	#N/A	#N/A	#N/A	#N/A	#N/A	#N/A	#N/A	3	-1	1	21	1029	1050	UUCCACA-GCUUUCUUGAACUG	: :::::::::::: :::::::	CCGUUCAAGAAAGCCUGUGGAA	Cleavage	pacid=37150923 locus=Phvul.009G047000 ID=Phvul.009G047000.6.v2.1 annot-version=v2.1	1
pvu-miR396a-5p	TTCCACAGCTTTCTTGAACTG	Phvul.009G047000.5	#N/A	#N/A	#N/A	#N/A	#N/A	#N/A	#N/A	#N/A	3	-1	1	21	1032	1053	UUCCACA-GCUUUCUUGAACUG	: :::::::::::: :::::::	CCGUUCAAGAAAGCCUGUGGAA	Cleavage	pacid=37150922 locus=Phvul.009G047000 ID=Phvul.009G047000.5.v2.1 annot-version=v2.1	1
pvu-miR396a-5p	TTCCACAGCTTTCTTGAACTG	Phvul.009G047000.2	#N/A	#N/A	#N/A	#N/A	#N/A	#N/A	#N/A	#N/A	3	-1	1	21	1028	1049	UUCCACA-GCUUUCUUGAACUG	: :::::::::::: :::::::	CCGUUCAAGAAAGCCUGUGGAA	Cleavage	pacid=37150921 locus=Phvul.009G047000 ID=Phvul.009G047000.2.v2.1 annot-version=v2.1	1
pvu-miR396a-5p	TTCCACAGCTTTCTTGAACTG	Phvul.009G047000.3	#N/A	#N/A	#N/A	#N/A	#N/A	#N/A	#N/A	#N/A	3	-1	1	21	1031	1052	UUCCACA-GCUUUCUUGAACUG	: :::::::::::: :::::::	CCGUUCAAGAAAGCCUGUGGAA	Cleavage	pacid=37150920 locus=Phvul.009G047000 ID=Phvul.009G047000.3.v2.1 annot-version=v2.1	1
pvu-miR396a-5p	TTCCACAGCTTTCTTGAACTG	Phvul.002G041800.2	#N/A	#N/A	#N/A	#N/A	#N/A	#N/A	#N/A	#N/A	3	-1	1	21	235	256	UUCCACA-GCUUUCUUGAACUG	:::::::::::: :::::::	UCGUUCAAGAAAGCCUGUGGAA	Cleavage	pacid=37178289 locus=Phvul.002G041800 ID=Phvul.002G041800.2.v2.1 annot-version=v2.1	1
pvu-miR396a-5p	TTCCACAGCTTTCTTGAACTG	Phvul.010G048400.4	#N/A	#N/A	#N/A	#N/A	#N/A	#N/A	#N/A	#N/A	3	-1	1	21	760	781	UUCCACA-GCUUUCUUGAACUG	:::::::::::: :::::::	UCGUUCAAGAAAGCCUGUGGAA	Cleavage	pacid=37142600 locus=Phvul.010G048400 ID=Phvul.010G048400.4.v2.1 annot-version=v2.1	1
pvu-miR396a-5p	TTCCACAGCTTTCTTGAACTG	Phvul.010G048400.3	#N/A	#N/A	#N/A	#N/A	#N/A	#N/A	#N/A	#N/A	3	-1	1	21	766	787	UUCCACA-GCUUUCUUGAACUG	:::::::::::: :::::::	UCGUUCAAGAAAGCCUGUGGAA	Cleavage	pacid=37142599 locus=Phvul.010G048400 ID=Phvul.010G048400.3.v2.1 annot-version=v2.1	1
pvu-miR396a-5p	TTCCACAGCTTTCTTGAACTG	Phvul.009G228000.2	#N/A	#N/A	#N/A	#N/A	#N/A	#N/A	#N/A	#N/A	3	-1	1	21	558	579	UUCCACA-GCUUUCUUGAACUG	:::::::::::: :::::::	UCGUUCAAGAAAGCCUGUGGAA	Cleavage	pacid=37149017 locus=Phvul.009G228000 ID=Phvul.009G228000.2.v2.1 annot-version=v2.1	1
pvu-miR396a-5p	TTCCACAGCTTTCTTGAACTG	Phvul.006G191600.1	#N/A	#N/A	#N/A	#N/A	#N/A	#N/A	#N/A	#N/A	3	-1	1	21	701	721	UUCCACAGCUUUCUUGAACUG	::: ::::.:: ::::::::	GAGUACAAGGAAACUGUGGAA	Cleavage	pacid=37172442 locus=Phvul.006G191600 ID=Phvul.006G191600.1.v2.1 annot-version=v2.1	1
pvu-miR396b-5p	TTCCACAGCTTTCTTGAACTT	Phvul.003G168301.1	-1.0386	NA	-0.766992	0.99995	#N/A	#N/A	#N/A	#N/A	1.5	-1	1	21	419	439	UUCCACAGCUUUCUUGAACUU	::: :::::::::::::::.:	AAGCUCAAGAAAGCUGUGGGA	Cleavage	pacid=37147188 locus=Phvul.003G168301 ID=Phvul.003G168301.1.v2.1 annot-version=v2.1	1
pvu-miR396b-5p	TTCCACAGCTTTCTTGAACTT	Phvul.008G204300.1	-0.732222	NA	0.548661	0.99995	#N/A	#N/A	#N/A	#N/A	1.5	-1	1	21	1050	1070	UUCCACAGCUUUCUUGAACUU	.:::::::::::::: ::::	UGGUUCAAGAAAGCUGAGGAA	Cleavage	pacid=37159909 locus=Phvul.008G204300 ID=Phvul.008G204300.1.v2.1 annot-version=v2.1	1
pvu-miR396b-5p	TTCCACAGCTTTCTTGAACTT	Phvul.003G168301.2	#N/A	#N/A	#N/A	#N/A	#N/A	#N/A	#N/A	#N/A	1.5	-1	1	21	306	326	UUCCACAGCUUUCUUGAACUU	::: :::::::::::::::.:	AAGCUCAAGAAAGCUGUGGGA	Cleavage	pacid=37147189 locus=Phvul.003G168301 ID=Phvul.003G168301.2.v2.1 annot-version=v2.1	1
pvu-miR396b-5p	TTCCACAGCTTTCTTGAACTT	Phvul.007G253900.1	-1.42962	NA	#N/A	#N/A	-0.343627	0.999168	-0.532254	0.8132	2	-1	1	21	140	160	UUCCACAGCUUUCUUGAACUU	:::: .:::::::.:::::::	AAGUGUAAGAAAGUUGUGGAA	Cleavage	pacid=37166609 locus=Phvul.007G253900 ID=Phvul.007G253900.1.v2.1 annot-version=v2.1	1
pvu-miR396b-5p	TTCCACAGCTTTCTTGAACTT	Phvul.003G168400.1	#N/A	#N/A	#N/A	#N/A	#N/A	#N/A	#N/A	#N/A	2	-1	1	21	36	56	UUCCACAGCUUUCUUGAACUU	.:::::: ::::::::::.:	CGGUUCAAUAAAGCUGUGGGA	Cleavage	pacid=37145544 locus=Phvul.003G168400 ID=Phvul.003G168400.1.v2.1 annot-version=v2.1	1
pvu-miR396b-5p	TTCCACAGCTTTCTTGAACTT	Phvul.004G046200.1	0.393293	0.628765	1.24927	0.296178	1.11182	0.970135	2.57195	2.97865e-05	2.5	-1	1	21	2054	2074	UUCCACAGCUUUCUUGAACUU	..: : :::::.:::::::::	GGGGUGAAGAAGGCUGUGGAA	Cleavage	pacid=37163321 locus=Phvul.004G046200 ID=Phvul.004G046200.1.v2.1 annot-version=v2.1	1
pvu-miR396b-5p	TTCCACAGCTTTCTTGAACTT	Phvul.001G155150.1	0.174288	0.838778	0.528922	0.99995	0.0984514	0.999168	0.329067	0.66775	2.5	-1	1	21	712	732	UUCCACAGCUUUCUUGAACUU	:::::::.:::::::::	GACGUCAAGAAGGCUGUGGAA	Cleavage	pacid=37170239 locus=Phvul.001G155150 ID=Phvul.001G155150.1.v2.1 annot-version=v2.1	1
pvu-miR396b-5p	TTCCACAGCTTTCTTGAACTT	Phvul.008G188400.1	-0.0513061	0.961212	0.052783	0.99995	-0.206054	0.999168	0.268106	0.866168	2.5	-1	1	21	2613	2633	UUCCACAGCUUUCUUGAACUU	:::: :::::::.::::::	CAGUUAAAGAAAGUUGUGGAC	Cleavage	pacid=37161096 locus=Phvul.008G188400 ID=Phvul.008G188400.1.v2.1 annot-version=v2.1	1
pvu-miR396b-5p	TTCCACAGCTTTCTTGAACTT	Phvul.011G215800.1	0.1931	0.707712	-0.0339919	0.99995	-0.276165	0.955284	-0.0193283	0.987993	2.5	-1	1	21	212	232	UUCCACAGCUUUCUUGAACUU	: :::::::::.:: :::::.	AUGUUCAAGAAGGCGGUGGAG	Cleavage	pacid=37156213 locus=Phvul.011G215800 ID=Phvul.011G215800.1.v2.1 annot-version=v2.1	1
pvu-miR396b-5p	TTCCACAGCTTTCTTGAACTT	Phvul.002G254800.1	#N/A	#N/A	#N/A	#N/A	#N/A	#N/A	#N/A	#N/A	2.5	-1	1	21	1552	1572	UUCCACAGCUUUCUUGAACUU	:: ::..::::.:::::::::	AAAUUUGAGAAGGCUGUGGAA	Cleavage	pacid=37175225 locus=Phvul.002G254800 ID=Phvul.002G254800.1.v2.1 annot-version=v2.1	1
pvu-miR396b-5p	TTCCACAGCTTTCTTGAACTT	Phvul.003G154800.1	#N/A	#N/A	-0.652726	0.99995	2.66738	0.28556	4.53178	2.86428e-07	3	-1	1	21	1720	1740	UUCCACAGCUUUCUUGAACUU	::: :..::::.::::::::.	AAGAUUGAGAAGGCUGUGGAG	Cleavage	pacid=37146952 locus=Phvul.003G154800 ID=Phvul.003G154800.1.v2.1 annot-version=v2.1	1
pvu-miR396b-5p	TTCCACAGCTTTCTTGAACTT	Phvul.009G212100.1	-0.308583	0.318633	0.0573568	0.99995	-0.303746	0.774616	-0.42646	0.16807	3	-1	1	21	1177	1197	UUCCACAGCUUUCUUGAACUU	:: ::::::::::::::	CCCUUAAAGAAAGCUGUGGAU	Cleavage	pacid=37149870 locus=Phvul.009G212100 ID=Phvul.009G212100.1.v2.1 annot-version=v2.1	1
pvu-miR396b-5p	TTCCACAGCTTTCTTGAACTT	Phvul.001G031000.1	0.0322873	0.950773	0.0595048	0.99995	0.695475	0.687678	0.809354	0.266245	3	-1	1	21	1046	1067	UUCCACA-GCUUUCUUGAACUU	:::::::::::: :::::::	UCGUUCAAGAAAGCCUGUGGAA	Cleavage	pacid=37169263 locus=Phvul.001G031000 ID=Phvul.001G031000.1.v2.1 annot-version=v2.1	1
pvu-miR396b-5p	TTCCACAGCTTTCTTGAACTT	Phvul.002G250000.1	-0.164031	0.758294	0.0995727	0.99995	-0.0636524	0.999168	0.235969	0.4896	3	-1	1	21	973	993	UUCCACAGCUUUCUUGAACUU	.: :::. :::.:::::::::	GAAUUCGUGAAGGCUGUGGAA	Cleavage	pacid=37174602 locus=Phvul.002G250000 ID=Phvul.002G250000.1.v2.1 annot-version=v2.1	1
pvu-miR396b-5p	TTCCACAGCTTTCTTGAACTT	Phvul.011G017700.1	0.346224	0.670837	0.0980727	0.99995	-0.595085	0.999168	-0.868708	0.655877	3	-1	1	21	625	646	UUCCACA-GCUUUCUUGAACUU	:::::::::::: :::::::	CCGUUCAAGAAAGCCUGUGGAA	Cleavage	pacid=37156208 locus=Phvul.011G017700 ID=Phvul.011G017700.1.v2.1 annot-version=v2.1	1
pvu-miR396b-5p	TTCCACAGCTTTCTTGAACTT	Phvul.001G162000.1	-0.330302	0.565701	-0.0303488	0.99995	-0.296217	0.947475	0.265067	0.806795	3	-1	1	21	361	381	UUCCACAGCUUUCUUGAACUU	:: ::::::::. ::::::	GCGUGCAAGAAAGUAGUGGAA	Cleavage	pacid=37167958 locus=Phvul.001G162000 ID=Phvul.001G162000.1.v2.1 annot-version=v2.1	1
pvu-miR396b-5p	TTCCACAGCTTTCTTGAACTT	Phvul.002G061900.1	0.0307094	0.983867	-0.248517	0.99995	0.07919	0.999168	0.313647	0.852118	3	-1	1	21	794	814	UUCCACAGCUUUCUUGAACUU	.:::::::::: .:::::..	CGGUUCAAGAAACUUGUGGGG	Cleavage	pacid=37175201 locus=Phvul.002G061900 ID=Phvul.002G061900.1.v2.1 annot-version=v2.1	1
pvu-miR396b-5p	TTCCACAGCTTTCTTGAACTT	Phvul.002G131700.1	0.124213	0.799588	-0.0220895	0.99995	-0.0197434	0.999168	-0.270262	0.877196	3	-1	1	21	496	517	UUCCACA-GCUUUCUUGAACUU	:::::::::::: :::::::	CCGUUCAAGAAAGCCUGUGGAA	Cleavage	pacid=37178073 locus=Phvul.002G131700 ID=Phvul.002G131700.1.v2.1 annot-version=v2.1	1
pvu-miR396b-5p	TTCCACAGCTTTCTTGAACTT	Phvul.006G102400.1	0.645744	0.0974932	0.113258	0.99995	-0.111224	0.999168	0.124745	0.904216	3	-1	1	21	1421	1441	UUCCACAGCUUUCUUGAACUU	:::::.:.::::::: ::.	GCGUUCAGGGAAGCUGUUGAG	Cleavage	pacid=37172208 locus=Phvul.006G102400 ID=Phvul.006G102400.1.v2.1 annot-version=v2.1	1
pvu-miR396b-5p	TTCCACAGCTTTCTTGAACTT	Phvul.002G162900.1	0.180716	0.612668	0.00962558	0.99995	0.0623041	0.999168	-0.0702598	0.943064	3	-1	1	21	906	926	UUCCACAGCUUUCUUGAACUU	:: :.:::.:::::::::	GUGUACGAGAGAGCUGUGGAU	Cleavage	pacid=37177870 locus=Phvul.002G162900 ID=Phvul.002G162900.1.v2.1 annot-version=v2.1	1
pvu-miR396b-5p	TTCCACAGCTTTCTTGAACTT	Phvul.002G147600.1	-0.0565194	0.933488	-0.222211	0.99995	0.33001	0.924212	-0.0914718	0.950963	3	-1	1	21	483	503	UUCCACAGCUUUCUUGAACUU	::::::::::::: :::.	CUCUUCAAGAAAGCUGAGGAG	Cleavage	pacid=37175850 locus=Phvul.002G147600 ID=Phvul.002G147600.1.v2.1 annot-version=v2.1	1
pvu-miR396b-5p	TTCCACAGCTTTCTTGAACTT	Phvul.001G187500.1	0.137435	0.847473	-0.27654	0.99995	-0.114906	0.999168	0.197895	0.968896	3	-1	1	21	722	743	UUCCACA-GCUUUCUUGAACUU	:::::::::::: :::::::	CCGUUCAAGAAAGCCUGUGGAA	Cleavage	pacid=37169307 locus=Phvul.001G187500 ID=Phvul.001G187500.1.v2.1 annot-version=v2.1	1
pvu-miR396b-5p	TTCCACAGCTTTCTTGAACTT	Phvul.003G014900.1	-0.160715	NA	0.176052	0.99995	0.319912	0.999168	-0.16421	0.971235	3	-1	1	21	734	754	UUCCACAGCUUUCUUGAACUU	:.:::: ::.:.::::::::	AGGUUCCAGGAGGCUGUGGAU	Cleavage	pacid=37147688 locus=Phvul.003G014900 ID=Phvul.003G014900.1.v2.1 annot-version=v2.1	1
pvu-miR396b-5p	TTCCACAGCTTTCTTGAACTT	Phvul.008G204100.1	-0.643985	0.380834	-0.0417047	0.99995	#N/A	#N/A	-0.830461	NA	3	-1	1	21	1213	1233	UUCCACAGCUUUCUUGAACUU	.::::::::::::: ::::	UGGUUCAAGAAAGCUCAGGAA	Cleavage	pacid=37157848 locus=Phvul.008G204100 ID=Phvul.008G204100.1.v2.1 annot-version=v2.1	1
pvu-miR396b-5p	TTCCACAGCTTTCTTGAACTT	Phvul.001G147700.1	#N/A	#N/A	0.089275	0.99995	#N/A	#N/A	0.236831	NA	3	-1	1	21	814	834	UUCCACAGCUUUCUUGAACUU	:.:::.:::::::::: :::	AGGUUUAAGAAAGCUGAGGAU	Cleavage	pacid=37170641 locus=Phvul.001G147700 ID=Phvul.001G147700.1.v2.1 annot-version=v2.1	1
pvu-miR396b-5p	TTCCACAGCTTTCTTGAACTT	Phvul.007G222300.1	-0.000595952	0.999314	0.0542907	0.99995	1.88585	0.351573	#N/A	#N/A	3	-1	1	21	640	661	UUCCACA-GCUUUCUUGAACUU	:::::::::::: :::::::	CCGUUCAAGAAAGCCUGUGGAA	Cleavage	pacid=37166179 locus=Phvul.007G222300 ID=Phvul.007G222300.1.v2.1 annot-version=v2.1	1
pvu-miR396b-5p	TTCCACAGCTTTCTTGAACTT	Phvul.010G048400.1	-0.714156	NA	-1.02401	0.99995	0.693087	0.999168	#N/A	#N/A	3	-1	1	21	760	781	UUCCACA-GCUUUCUUGAACUU	:::::::::::: :::::::	UCGUUCAAGAAAGCCUGUGGAA	Cleavage	pacid=37142598 locus=Phvul.010G048400 ID=Phvul.010G048400.1.v2.1 annot-version=v2.1	1
pvu-miR396b-5p	TTCCACAGCTTTCTTGAACTT	Phvul.008G203800.1	0.301339	NA	0.195153	0.99995	-0.414635	0.999168	#N/A	#N/A	3	-1	1	21	1081	1101	UUCCACAGCUUUCUUGAACUU	.::::::::::::: ::::	UGGUUCAAGAAAGCUCAGGAA	Cleavage	pacid=37159388 locus=Phvul.008G203800 ID=Phvul.008G203800.1.v2.1 annot-version=v2.1	1
pvu-miR396b-5p	TTCCACAGCTTTCTTGAACTT	Phvul.009G228000.1	0.206366	0.781726	-0.128543	0.99995	#N/A	#N/A	#N/A	#N/A	3	-1	1	21	504	525	UUCCACA-GCUUUCUUGAACUU	:::::::::::: :::::::	UCGUUCAAGAAAGCCUGUGGAA	Cleavage	pacid=37149018 locus=Phvul.009G228000 ID=Phvul.009G228000.1.v2.1 annot-version=v2.1	1
pvu-miR396b-5p	TTCCACAGCTTTCTTGAACTT	Phvul.002G041800.1	0.69239	NA	0.125296	0.99995	#N/A	#N/A	#N/A	#N/A	3	-1	1	21	670	691	UUCCACA-GCUUUCUUGAACUU	:::::::::::: :::::::	UCGUUCAAGAAAGCCUGUGGAA	Cleavage	pacid=37178288 locus=Phvul.002G041800 ID=Phvul.002G041800.1.v2.1 annot-version=v2.1	1
pvu-miR396b-5p	TTCCACAGCTTTCTTGAACTT	Phvul.010G130000.1	-0.94106	NA	0.197822	0.99995	#N/A	#N/A	#N/A	#N/A	3	-1	1	21	1938	1959	UUCCACA-GCUUUCUUGAACUU	:::::::::::: :::::::	CCGUUCAAGAAAGCCUGUGGAA	Cleavage	pacid=37143227 locus=Phvul.010G130000 ID=Phvul.010G130000.1.v2.1 annot-version=v2.1	1
pvu-miR396b-5p	TTCCACAGCTTTCTTGAACTT	Phvul.010G048400.2	1.15366	NA	#N/A	#N/A	-0.456735	0.999168	-0.642687	0.960254	3	-1	1	21	766	787	UUCCACA-GCUUUCUUGAACUU	:::::::::::: :::::::	UCGUUCAAGAAAGCCUGUGGAA	Cleavage	pacid=37142597 locus=Phvul.010G048400 ID=Phvul.010G048400.2.v2.1 annot-version=v2.1	1
pvu-miR396b-5p	TTCCACAGCTTTCTTGAACTT	Phvul.002G041800.2	#N/A	#N/A	#N/A	#N/A	#N/A	#N/A	#N/A	#N/A	3	-1	1	21	235	256	UUCCACA-GCUUUCUUGAACUU	:::::::::::: :::::::	UCGUUCAAGAAAGCCUGUGGAA	Cleavage	pacid=37178289 locus=Phvul.002G041800 ID=Phvul.002G041800.2.v2.1 annot-version=v2.1	1
pvu-miR396b-5p	TTCCACAGCTTTCTTGAACTT	Phvul.006G191600.1	#N/A	#N/A	#N/A	#N/A	#N/A	#N/A	#N/A	#N/A	3	-1	1	21	701	721	UUCCACAGCUUUCUUGAACUU	.::: ::::.:: ::::::::	GAGUACAAGGAAACUGUGGAA	Cleavage	pacid=37172442 locus=Phvul.006G191600 ID=Phvul.006G191600.1.v2.1 annot-version=v2.1	1
pvu-miR396b-5p	TTCCACAGCTTTCTTGAACTT	Phvul.009G047000.9	#N/A	#N/A	#N/A	#N/A	#N/A	#N/A	#N/A	#N/A	3	-1	1	21	394	415	UUCCACA-GCUUUCUUGAACUU	:::::::::::: :::::::	CCGUUCAAGAAAGCCUGUGGAA	Cleavage	pacid=37150926 locus=Phvul.009G047000 ID=Phvul.009G047000.9.v2.1 annot-version=v2.1	1
pvu-miR396b-5p	TTCCACAGCTTTCTTGAACTT	Phvul.010G048400.4	#N/A	#N/A	#N/A	#N/A	#N/A	#N/A	#N/A	#N/A	3	-1	1	21	760	781	UUCCACA-GCUUUCUUGAACUU	:::::::::::: :::::::	UCGUUCAAGAAAGCCUGUGGAA	Cleavage	pacid=37142600 locus=Phvul.010G048400 ID=Phvul.010G048400.4.v2.1 annot-version=v2.1	1
pvu-miR396b-5p	TTCCACAGCTTTCTTGAACTT	Phvul.010G048400.3	#N/A	#N/A	#N/A	#N/A	#N/A	#N/A	#N/A	#N/A	3	-1	1	21	766	787	UUCCACA-GCUUUCUUGAACUU	:::::::::::: :::::::	UCGUUCAAGAAAGCCUGUGGAA	Cleavage	pacid=37142599 locus=Phvul.010G048400 ID=Phvul.010G048400.3.v2.1 annot-version=v2.1	1
pvu-miR396b-5p	TTCCACAGCTTTCTTGAACTT	Phvul.009G047000.8	#N/A	#N/A	#N/A	#N/A	#N/A	#N/A	#N/A	#N/A	3	-1	1	21	349	370	UUCCACA-GCUUUCUUGAACUU	:::::::::::: :::::::	CCGUUCAAGAAAGCCUGUGGAA	Cleavage	pacid=37150925 locus=Phvul.009G047000 ID=Phvul.009G047000.8.v2.1 annot-version=v2.1	1
pvu-miR396b-5p	TTCCACAGCTTTCTTGAACTT	Phvul.009G228000.2	#N/A	#N/A	#N/A	#N/A	#N/A	#N/A	#N/A	#N/A	3	-1	1	21	558	579	UUCCACA-GCUUUCUUGAACUU	:::::::::::: :::::::	UCGUUCAAGAAAGCCUGUGGAA	Cleavage	pacid=37149017 locus=Phvul.009G228000 ID=Phvul.009G228000.2.v2.1 annot-version=v2.1	1
pvu-miR396b-5p	TTCCACAGCTTTCTTGAACTT	Phvul.009G047000.7	#N/A	#N/A	#N/A	#N/A	#N/A	#N/A	#N/A	#N/A	3	-1	1	21	394	415	UUCCACA-GCUUUCUUGAACUU	:::::::::::: :::::::	CCGUUCAAGAAAGCCUGUGGAA	Cleavage	pacid=37150924 locus=Phvul.009G047000 ID=Phvul.009G047000.7.v2.1 annot-version=v2.1	1
pvu-miR396b-5p	TTCCACAGCTTTCTTGAACTT	Phvul.003G131800.1	#N/A	#N/A	#N/A	#N/A	#N/A	#N/A	#N/A	#N/A	3	-1	1	21	798	819	UUCCACA-GCUUUCUUGAACUU	:::::::::::: :::::::	CCGUUCAAGAAAGCCUGUGGAA	Cleavage	pacid=37146410 locus=Phvul.003G131800 ID=Phvul.003G131800.1.v2.1 annot-version=v2.1	1
pvu-miR396b-5p	TTCCACAGCTTTCTTGAACTT	Phvul.009G047000.4	#N/A	#N/A	#N/A	#N/A	#N/A	#N/A	#N/A	#N/A	3	-1	1	21	860	881	UUCCACA-GCUUUCUUGAACUU	:::::::::::: :::::::	CCGUUCAAGAAAGCCUGUGGAA	Cleavage	pacid=37150919 locus=Phvul.009G047000 ID=Phvul.009G047000.4.v2.1 annot-version=v2.1	1
pvu-miR396b-5p	TTCCACAGCTTTCTTGAACTT	Phvul.009G047000.1	#N/A	#N/A	#N/A	#N/A	#N/A	#N/A	#N/A	#N/A	3	-1	1	21	862	883	UUCCACA-GCUUUCUUGAACUU	:::::::::::: :::::::	CCGUUCAAGAAAGCCUGUGGAA	Cleavage	pacid=37150918 locus=Phvul.009G047000 ID=Phvul.009G047000.1.v2.1 annot-version=v2.1	1
pvu-miR396b-5p	TTCCACAGCTTTCTTGAACTT	Phvul.009G047000.6	#N/A	#N/A	#N/A	#N/A	#N/A	#N/A	#N/A	#N/A	3	-1	1	21	1029	1050	UUCCACA-GCUUUCUUGAACUU	:::::::::::: :::::::	CCGUUCAAGAAAGCCUGUGGAA	Cleavage	pacid=37150923 locus=Phvul.009G047000 ID=Phvul.009G047000.6.v2.1 annot-version=v2.1	1
pvu-miR396b-5p	TTCCACAGCTTTCTTGAACTT	Phvul.009G047000.5	#N/A	#N/A	#N/A	#N/A	#N/A	#N/A	#N/A	#N/A	3	-1	1	21	1032	1053	UUCCACA-GCUUUCUUGAACUU	:::::::::::: :::::::	CCGUUCAAGAAAGCCUGUGGAA	Cleavage	pacid=37150922 locus=Phvul.009G047000 ID=Phvul.009G047000.5.v2.1 annot-version=v2.1	1
pvu-miR396b-5p	TTCCACAGCTTTCTTGAACTT	Phvul.009G047000.2	#N/A	#N/A	#N/A	#N/A	#N/A	#N/A	#N/A	#N/A	3	-1	1	21	1028	1049	UUCCACA-GCUUUCUUGAACUU	:::::::::::: :::::::	CCGUUCAAGAAAGCCUGUGGAA	Cleavage	pacid=37150921 locus=Phvul.009G047000 ID=Phvul.009G047000.2.v2.1 annot-version=v2.1	1
pvu-miR396b-5p	TTCCACAGCTTTCTTGAACTT	Phvul.009G047000.3	#N/A	#N/A	#N/A	#N/A	#N/A	#N/A	#N/A	#N/A	3	-1	1	21	1031	1052	UUCCACA-GCUUUCUUGAACUU	:::::::::::: :::::::	CCGUUCAAGAAAGCCUGUGGAA	Cleavage	pacid=37150920 locus=Phvul.009G047000 ID=Phvul.009G047000.3.v2.1 annot-version=v2.1	1
pvu-miR396c-5p	TTCCACAGCTTTCTTGAACT	Phvul.008G204300.1	-0.732222	NA	0.548661	0.99995	#N/A	#N/A	#N/A	#N/A	1.5	-1	1	20	1051	1070	UUCCACAGCUUUCUUGAACU	.:::::::::::::: ::::	GGUUCAAGAAAGCUGAGGAA	Cleavage	pacid=37159909 locus=Phvul.008G204300 ID=Phvul.008G204300.1.v2.1 annot-version=v2.1	1
pvu-miR396c-5p	TTCCACAGCTTTCTTGAACT	Phvul.003G168301.1	-1.0386	NA	-0.766992	0.99995	#N/A	#N/A	#N/A	#N/A	1.5	-1	1	20	420	439	UUCCACAGCUUUCUUGAACU	:: :::::::::::::::.:	AGCUCAAGAAAGCUGUGGGA	Cleavage	pacid=37147188 locus=Phvul.003G168301 ID=Phvul.003G168301.1.v2.1 annot-version=v2.1	1
pvu-miR396c-5p	TTCCACAGCTTTCTTGAACT	Phvul.003G168301.2	#N/A	#N/A	#N/A	#N/A	#N/A	#N/A	#N/A	#N/A	1.5	-1	1	20	307	326	UUCCACAGCUUUCUUGAACU	:: :::::::::::::::.:	AGCUCAAGAAAGCUGUGGGA	Cleavage	pacid=37147189 locus=Phvul.003G168301 ID=Phvul.003G168301.2.v2.1 annot-version=v2.1	1
pvu-miR396c-5p	TTCCACAGCTTTCTTGAACT	Phvul.007G253900.1	-1.42962	NA	#N/A	#N/A	-0.343627	0.999168	-0.532254	0.8132	2	-1	1	20	141	160	UUCCACAGCUUUCUUGAACU	::: .:::::::.:::::::	AGUGUAAGAAAGUUGUGGAA	Cleavage	pacid=37166609 locus=Phvul.007G253900 ID=Phvul.007G253900.1.v2.1 annot-version=v2.1	1
pvu-miR396c-5p	TTCCACAGCTTTCTTGAACT	Phvul.003G168400.1	#N/A	#N/A	#N/A	#N/A	#N/A	#N/A	#N/A	#N/A	2	-1	1	20	37	56	UUCCACAGCUUUCUUGAACU	.:::::: ::::::::::.:	GGUUCAAUAAAGCUGUGGGA	Cleavage	pacid=37145544 locus=Phvul.003G168400 ID=Phvul.003G168400.1.v2.1 annot-version=v2.1	1
pvu-miR396c-5p	TTCCACAGCTTTCTTGAACT	Phvul.004G046200.1	0.393293	0.628765	1.24927	0.296178	1.11182	0.970135	2.57195	2.97865e-05	2.5	-1	1	20	2055	2074	UUCCACAGCUUUCUUGAACU	.: : :::::.:::::::::	GGGUGAAGAAGGCUGUGGAA	Cleavage	pacid=37163321 locus=Phvul.004G046200 ID=Phvul.004G046200.1.v2.1 annot-version=v2.1	1
pvu-miR396c-5p	TTCCACAGCTTTCTTGAACT	Phvul.001G155150.1	0.174288	0.838778	0.528922	0.99995	0.0984514	0.999168	0.329067	0.66775	2.5	-1	1	20	713	732	UUCCACAGCUUUCUUGAACU	:::::::.:::::::::	ACGUCAAGAAGGCUGUGGAA	Cleavage	pacid=37170239 locus=Phvul.001G155150 ID=Phvul.001G155150.1.v2.1 annot-version=v2.1	1
pvu-miR396c-5p	TTCCACAGCTTTCTTGAACT	Phvul.008G188400.1	-0.0513061	0.961212	0.052783	0.99995	-0.206054	0.999168	0.268106	0.866168	2.5	-1	1	20	2614	2633	UUCCACAGCUUUCUUGAACU	:::: :::::::.::::::	AGUUAAAGAAAGUUGUGGAC	Cleavage	pacid=37161096 locus=Phvul.008G188400 ID=Phvul.008G188400.1.v2.1 annot-version=v2.1	1
pvu-miR396c-5p	TTCCACAGCTTTCTTGAACT	Phvul.011G215800.1	0.1931	0.707712	-0.0339919	0.99995	-0.276165	0.955284	-0.0193283	0.987993	2.5	-1	1	20	213	232	UUCCACAGCUUUCUUGAACU	:::::::::.:: :::::.	UGUUCAAGAAGGCGGUGGAG	Cleavage	pacid=37156213 locus=Phvul.011G215800 ID=Phvul.011G215800.1.v2.1 annot-version=v2.1	1
pvu-miR396c-5p	TTCCACAGCTTTCTTGAACT	Phvul.002G254800.1	#N/A	#N/A	#N/A	#N/A	#N/A	#N/A	#N/A	#N/A	2.5	-1	1	20	1553	1572	UUCCACAGCUUUCUUGAACU	: ::..::::.:::::::::	AAUUUGAGAAGGCUGUGGAA	Cleavage	pacid=37175225 locus=Phvul.002G254800 ID=Phvul.002G254800.1.v2.1 annot-version=v2.1	1
pvu-miR396c-5p	TTCCACAGCTTTCTTGAACT	Phvul.003G154800.1	#N/A	#N/A	-0.652726	0.99995	2.66738	0.28556	4.53178	2.86428e-07	3	-1	1	20	1721	1740	UUCCACAGCUUUCUUGAACU	:: :..::::.::::::::.	AGAUUGAGAAGGCUGUGGAG	Cleavage	pacid=37146952 locus=Phvul.003G154800 ID=Phvul.003G154800.1.v2.1 annot-version=v2.1	1
pvu-miR396c-5p	TTCCACAGCTTTCTTGAACT	Phvul.009G212100.1	-0.308583	0.318633	0.0573568	0.99995	-0.303746	0.774616	-0.42646	0.16807	3	-1	1	20	1178	1197	UUCCACAGCUUUCUUGAACU	:: ::::::::::::::	CCUUAAAGAAAGCUGUGGAU	Cleavage	pacid=37149870 locus=Phvul.009G212100 ID=Phvul.009G212100.1.v2.1 annot-version=v2.1	1
pvu-miR396c-5p	TTCCACAGCTTTCTTGAACT	Phvul.001G031000.1	0.0322873	0.950773	0.0595048	0.99995	0.695475	0.687678	0.809354	0.266245	3	-1	1	20	1047	1067	UUCCACA-GCUUUCUUGAACU	:::::::::::: :::::::	CGUUCAAGAAAGCCUGUGGAA	Cleavage	pacid=37169263 locus=Phvul.001G031000 ID=Phvul.001G031000.1.v2.1 annot-version=v2.1	1
pvu-miR396c-5p	TTCCACAGCTTTCTTGAACT	Phvul.002G250000.1	-0.164031	0.758294	0.0995727	0.99995	-0.0636524	0.999168	0.235969	0.4896	3	-1	1	20	974	993	UUCCACAGCUUUCUUGAACU	: :::. :::.:::::::::	AAUUCGUGAAGGCUGUGGAA	Cleavage	pacid=37174602 locus=Phvul.002G250000 ID=Phvul.002G250000.1.v2.1 annot-version=v2.1	1
pvu-miR396c-5p	TTCCACAGCTTTCTTGAACT	Phvul.011G017700.1	0.346224	0.670837	0.0980727	0.99995	-0.595085	0.999168	-0.868708	0.655877	3	-1	1	20	626	646	UUCCACA-GCUUUCUUGAACU	:::::::::::: :::::::	CGUUCAAGAAAGCCUGUGGAA	Cleavage	pacid=37156208 locus=Phvul.011G017700 ID=Phvul.011G017700.1.v2.1 annot-version=v2.1	1
pvu-miR396c-5p	TTCCACAGCTTTCTTGAACT	Phvul.001G162000.1	-0.330302	0.565701	-0.0303488	0.99995	-0.296217	0.947475	0.265067	0.806795	3	-1	1	20	362	381	UUCCACAGCUUUCUUGAACU	:: ::::::::. ::::::	CGUGCAAGAAAGUAGUGGAA	Cleavage	pacid=37167958 locus=Phvul.001G162000 ID=Phvul.001G162000.1.v2.1 annot-version=v2.1	1
pvu-miR396c-5p	TTCCACAGCTTTCTTGAACT	Phvul.002G061900.1	0.0307094	0.983867	-0.248517	0.99995	0.07919	0.999168	0.313647	0.852118	3	-1	1	20	795	814	UUCCACAGCUUUCUUGAACU	.:::::::::: .:::::..	GGUUCAAGAAACUUGUGGGG	Cleavage	pacid=37175201 locus=Phvul.002G061900 ID=Phvul.002G061900.1.v2.1 annot-version=v2.1	1
pvu-miR396c-5p	TTCCACAGCTTTCTTGAACT	Phvul.002G131700.1	0.124213	0.799588	-0.0220895	0.99995	-0.0197434	0.999168	-0.270262	0.877196	3	-1	1	20	497	517	UUCCACA-GCUUUCUUGAACU	:::::::::::: :::::::	CGUUCAAGAAAGCCUGUGGAA	Cleavage	pacid=37178073 locus=Phvul.002G131700 ID=Phvul.002G131700.1.v2.1 annot-version=v2.1	1
pvu-miR396c-5p	TTCCACAGCTTTCTTGAACT	Phvul.006G102400.1	0.645744	0.0974932	0.113258	0.99995	-0.111224	0.999168	0.124745	0.904216	3	-1	1	20	1422	1441	UUCCACAGCUUUCUUGAACU	:::::.:.::::::: ::.	CGUUCAGGGAAGCUGUUGAG	Cleavage	pacid=37172208 locus=Phvul.006G102400 ID=Phvul.006G102400.1.v2.1 annot-version=v2.1	1
pvu-miR396c-5p	TTCCACAGCTTTCTTGAACT	Phvul.002G162900.1	0.180716	0.612668	0.00962558	0.99995	0.0623041	0.999168	-0.0702598	0.943064	3	-1	1	20	907	926	UUCCACAGCUUUCUUGAACU	:: :.:::.:::::::::	UGUACGAGAGAGCUGUGGAU	Cleavage	pacid=37177870 locus=Phvul.002G162900 ID=Phvul.002G162900.1.v2.1 annot-version=v2.1	1
pvu-miR396c-5p	TTCCACAGCTTTCTTGAACT	Phvul.002G147600.1	-0.0565194	0.933488	-0.222211	0.99995	0.33001	0.924212	-0.0914718	0.950963	3	-1	1	20	484	503	UUCCACAGCUUUCUUGAACU	::::::::::::: :::.	UCUUCAAGAAAGCUGAGGAG	Cleavage	pacid=37175850 locus=Phvul.002G147600 ID=Phvul.002G147600.1.v2.1 annot-version=v2.1	1
pvu-miR396c-5p	TTCCACAGCTTTCTTGAACT	Phvul.001G187500.1	0.137435	0.847473	-0.27654	0.99995	-0.114906	0.999168	0.197895	0.968896	3	-1	1	20	723	743	UUCCACA-GCUUUCUUGAACU	:::::::::::: :::::::	CGUUCAAGAAAGCCUGUGGAA	Cleavage	pacid=37169307 locus=Phvul.001G187500 ID=Phvul.001G187500.1.v2.1 annot-version=v2.1	1
pvu-miR396c-5p	TTCCACAGCTTTCTTGAACT	Phvul.003G014900.1	-0.160715	NA	0.176052	0.99995	0.319912	0.999168	-0.16421	0.971235	3	-1	1	20	735	754	UUCCACAGCUUUCUUGAACU	.:::: ::.:.::::::::	GGUUCCAGGAGGCUGUGGAU	Cleavage	pacid=37147688 locus=Phvul.003G014900 ID=Phvul.003G014900.1.v2.1 annot-version=v2.1	1
pvu-miR396c-5p	TTCCACAGCTTTCTTGAACT	Phvul.010G135701.1	0.539895	NA	-0.0022102	0.99995	1.50415	0.600792	2.53469	NA	3	-1	1	20	929	948	UUCCACAGCUUUCUUGAACU	.:: :::.:::.:::::::	GGUGGAAGGAAGUUGUGGAA	Cleavage	pacid=37144293 locus=Phvul.010G135701 ID=Phvul.010G135701.1.v2.1 annot-version=v2.1	1
pvu-miR396c-5p	TTCCACAGCTTTCTTGAACT	Phvul.008G204100.1	-0.643985	0.380834	-0.0417047	0.99995	#N/A	#N/A	-0.830461	NA	3	-1	1	20	1214	1233	UUCCACAGCUUUCUUGAACU	.::::::::::::: ::::	GGUUCAAGAAAGCUCAGGAA	Cleavage	pacid=37157848 locus=Phvul.008G204100 ID=Phvul.008G204100.1.v2.1 annot-version=v2.1	1
pvu-miR396c-5p	TTCCACAGCTTTCTTGAACT	Phvul.001G147700.1	#N/A	#N/A	0.089275	0.99995	#N/A	#N/A	0.236831	NA	3	-1	1	20	815	834	UUCCACAGCUUUCUUGAACU	.:::.:::::::::: :::	GGUUUAAGAAAGCUGAGGAU	Cleavage	pacid=37170641 locus=Phvul.001G147700 ID=Phvul.001G147700.1.v2.1 annot-version=v2.1	1
pvu-miR396c-5p	TTCCACAGCTTTCTTGAACT	Phvul.007G222300.1	-0.000595952	0.999314	0.0542907	0.99995	1.88585	0.351573	#N/A	#N/A	3	-1	1	20	641	661	UUCCACA-GCUUUCUUGAACU	:::::::::::: :::::::	CGUUCAAGAAAGCCUGUGGAA	Cleavage	pacid=37166179 locus=Phvul.007G222300 ID=Phvul.007G222300.1.v2.1 annot-version=v2.1	1
pvu-miR396c-5p	TTCCACAGCTTTCTTGAACT	Phvul.010G048400.1	-0.714156	NA	-1.02401	0.99995	0.693087	0.999168	#N/A	#N/A	3	-1	1	20	761	781	UUCCACA-GCUUUCUUGAACU	:::::::::::: :::::::	CGUUCAAGAAAGCCUGUGGAA	Cleavage	pacid=37142598 locus=Phvul.010G048400 ID=Phvul.010G048400.1.v2.1 annot-version=v2.1	1
pvu-miR396c-5p	TTCCACAGCTTTCTTGAACT	Phvul.008G203800.1	0.301339	NA	0.195153	0.99995	-0.414635	0.999168	#N/A	#N/A	3	-1	1	20	1082	1101	UUCCACAGCUUUCUUGAACU	.::::::::::::: ::::	GGUUCAAGAAAGCUCAGGAA	Cleavage	pacid=37159388 locus=Phvul.008G203800 ID=Phvul.008G203800.1.v2.1 annot-version=v2.1	1
pvu-miR396c-5p	TTCCACAGCTTTCTTGAACT	Phvul.009G228000.1	0.206366	0.781726	-0.128543	0.99995	#N/A	#N/A	#N/A	#N/A	3	-1	1	20	505	525	UUCCACA-GCUUUCUUGAACU	:::::::::::: :::::::	CGUUCAAGAAAGCCUGUGGAA	Cleavage	pacid=37149018 locus=Phvul.009G228000 ID=Phvul.009G228000.1.v2.1 annot-version=v2.1	1
pvu-miR396c-5p	TTCCACAGCTTTCTTGAACT	Phvul.002G041800.1	0.69239	NA	0.125296	0.99995	#N/A	#N/A	#N/A	#N/A	3	-1	1	20	671	691	UUCCACA-GCUUUCUUGAACU	:::::::::::: :::::::	CGUUCAAGAAAGCCUGUGGAA	Cleavage	pacid=37178288 locus=Phvul.002G041800 ID=Phvul.002G041800.1.v2.1 annot-version=v2.1	1
pvu-miR396c-5p	TTCCACAGCTTTCTTGAACT	Phvul.010G130000.1	-0.94106	NA	0.197822	0.99995	#N/A	#N/A	#N/A	#N/A	3	-1	1	20	1939	1959	UUCCACA-GCUUUCUUGAACU	:::::::::::: :::::::	CGUUCAAGAAAGCCUGUGGAA	Cleavage	pacid=37143227 locus=Phvul.010G130000 ID=Phvul.010G130000.1.v2.1 annot-version=v2.1	1
pvu-miR396c-5p	TTCCACAGCTTTCTTGAACT	Phvul.010G048400.2	1.15366	NA	#N/A	#N/A	-0.456735	0.999168	-0.642687	0.960254	3	-1	1	20	767	787	UUCCACA-GCUUUCUUGAACU	:::::::::::: :::::::	CGUUCAAGAAAGCCUGUGGAA	Cleavage	pacid=37142597 locus=Phvul.010G048400 ID=Phvul.010G048400.2.v2.1 annot-version=v2.1	1
pvu-miR396c-5p	TTCCACAGCTTTCTTGAACT	Phvul.002G041800.2	#N/A	#N/A	#N/A	#N/A	#N/A	#N/A	#N/A	#N/A	3	-1	1	20	236	256	UUCCACA-GCUUUCUUGAACU	:::::::::::: :::::::	CGUUCAAGAAAGCCUGUGGAA	Cleavage	pacid=37178289 locus=Phvul.002G041800 ID=Phvul.002G041800.2.v2.1 annot-version=v2.1	1
pvu-miR396c-5p	TTCCACAGCTTTCTTGAACT	Phvul.009G047000.9	#N/A	#N/A	#N/A	#N/A	#N/A	#N/A	#N/A	#N/A	3	-1	1	20	395	415	UUCCACA-GCUUUCUUGAACU	:::::::::::: :::::::	CGUUCAAGAAAGCCUGUGGAA	Cleavage	pacid=37150926 locus=Phvul.009G047000 ID=Phvul.009G047000.9.v2.1 annot-version=v2.1	1
pvu-miR396c-5p	TTCCACAGCTTTCTTGAACT	Phvul.010G048400.4	#N/A	#N/A	#N/A	#N/A	#N/A	#N/A	#N/A	#N/A	3	-1	1	20	761	781	UUCCACA-GCUUUCUUGAACU	:::::::::::: :::::::	CGUUCAAGAAAGCCUGUGGAA	Cleavage	pacid=37142600 locus=Phvul.010G048400 ID=Phvul.010G048400.4.v2.1 annot-version=v2.1	1
pvu-miR396c-5p	TTCCACAGCTTTCTTGAACT	Phvul.010G048400.3	#N/A	#N/A	#N/A	#N/A	#N/A	#N/A	#N/A	#N/A	3	-1	1	20	767	787	UUCCACA-GCUUUCUUGAACU	:::::::::::: :::::::	CGUUCAAGAAAGCCUGUGGAA	Cleavage	pacid=37142599 locus=Phvul.010G048400 ID=Phvul.010G048400.3.v2.1 annot-version=v2.1	1
pvu-miR396c-5p	TTCCACAGCTTTCTTGAACT	Phvul.009G047000.8	#N/A	#N/A	#N/A	#N/A	#N/A	#N/A	#N/A	#N/A	3	-1	1	20	350	370	UUCCACA-GCUUUCUUGAACU	:::::::::::: :::::::	CGUUCAAGAAAGCCUGUGGAA	Cleavage	pacid=37150925 locus=Phvul.009G047000 ID=Phvul.009G047000.8.v2.1 annot-version=v2.1	1
pvu-miR396c-5p	TTCCACAGCTTTCTTGAACT	Phvul.009G228000.2	#N/A	#N/A	#N/A	#N/A	#N/A	#N/A	#N/A	#N/A	3	-1	1	20	559	579	UUCCACA-GCUUUCUUGAACU	:::::::::::: :::::::	CGUUCAAGAAAGCCUGUGGAA	Cleavage	pacid=37149017 locus=Phvul.009G228000 ID=Phvul.009G228000.2.v2.1 annot-version=v2.1	1
pvu-miR396c-5p	TTCCACAGCTTTCTTGAACT	Phvul.009G047000.7	#N/A	#N/A	#N/A	#N/A	#N/A	#N/A	#N/A	#N/A	3	-1	1	20	395	415	UUCCACA-GCUUUCUUGAACU	:::::::::::: :::::::	CGUUCAAGAAAGCCUGUGGAA	Cleavage	pacid=37150924 locus=Phvul.009G047000 ID=Phvul.009G047000.7.v2.1 annot-version=v2.1	1
pvu-miR396c-5p	TTCCACAGCTTTCTTGAACT	Phvul.003G131800.1	#N/A	#N/A	#N/A	#N/A	#N/A	#N/A	#N/A	#N/A	3	-1	1	20	799	819	UUCCACA-GCUUUCUUGAACU	:::::::::::: :::::::	CGUUCAAGAAAGCCUGUGGAA	Cleavage	pacid=37146410 locus=Phvul.003G131800 ID=Phvul.003G131800.1.v2.1 annot-version=v2.1	1
pvu-miR396c-5p	TTCCACAGCTTTCTTGAACT	Phvul.009G047000.4	#N/A	#N/A	#N/A	#N/A	#N/A	#N/A	#N/A	#N/A	3	-1	1	20	861	881	UUCCACA-GCUUUCUUGAACU	:::::::::::: :::::::	CGUUCAAGAAAGCCUGUGGAA	Cleavage	pacid=37150919 locus=Phvul.009G047000 ID=Phvul.009G047000.4.v2.1 annot-version=v2.1	1
pvu-miR396c-5p	TTCCACAGCTTTCTTGAACT	Phvul.009G047000.1	#N/A	#N/A	#N/A	#N/A	#N/A	#N/A	#N/A	#N/A	3	-1	1	20	863	883	UUCCACA-GCUUUCUUGAACU	:::::::::::: :::::::	CGUUCAAGAAAGCCUGUGGAA	Cleavage	pacid=37150918 locus=Phvul.009G047000 ID=Phvul.009G047000.1.v2.1 annot-version=v2.1	1
pvu-miR396c-5p	TTCCACAGCTTTCTTGAACT	Phvul.009G047000.6	#N/A	#N/A	#N/A	#N/A	#N/A	#N/A	#N/A	#N/A	3	-1	1	20	1030	1050	UUCCACA-GCUUUCUUGAACU	:::::::::::: :::::::	CGUUCAAGAAAGCCUGUGGAA	Cleavage	pacid=37150923 locus=Phvul.009G047000 ID=Phvul.009G047000.6.v2.1 annot-version=v2.1	1
pvu-miR396c-5p	TTCCACAGCTTTCTTGAACT	Phvul.009G047000.5	#N/A	#N/A	#N/A	#N/A	#N/A	#N/A	#N/A	#N/A	3	-1	1	20	1033	1053	UUCCACA-GCUUUCUUGAACU	:::::::::::: :::::::	CGUUCAAGAAAGCCUGUGGAA	Cleavage	pacid=37150922 locus=Phvul.009G047000 ID=Phvul.009G047000.5.v2.1 annot-version=v2.1	1
pvu-miR396c-5p	TTCCACAGCTTTCTTGAACT	Phvul.009G047000.2	#N/A	#N/A	#N/A	#N/A	#N/A	#N/A	#N/A	#N/A	3	-1	1	20	1029	1049	UUCCACA-GCUUUCUUGAACU	:::::::::::: :::::::	CGUUCAAGAAAGCCUGUGGAA	Cleavage	pacid=37150921 locus=Phvul.009G047000 ID=Phvul.009G047000.2.v2.1 annot-version=v2.1	1
pvu-miR396c-5p	TTCCACAGCTTTCTTGAACT	Phvul.009G047000.3	#N/A	#N/A	#N/A	#N/A	#N/A	#N/A	#N/A	#N/A	3	-1	1	20	1032	1052	UUCCACA-GCUUUCUUGAACU	:::::::::::: :::::::	CGUUCAAGAAAGCCUGUGGAA	Cleavage	pacid=37150920 locus=Phvul.009G047000 ID=Phvul.009G047000.3.v2.1 annot-version=v2.1	1
pvu-miR396c-5p	TTCCACAGCTTTCTTGAACT	Phvul.006G191600.1	#N/A	#N/A	#N/A	#N/A	#N/A	#N/A	#N/A	#N/A	3	-1	1	20	702	721	UUCCACAGCUUUCUUGAACU	::: ::::.:: ::::::::	AGUACAAGGAAACUGUGGAA	Cleavage	pacid=37172442 locus=Phvul.006G191600 ID=Phvul.006G191600.1.v2.1 annot-version=v2.1	1
pvu-miR398b-3p	TGTGTTCTCAGGTCGCCCCTG	Phvul.001G001700.1	0.493024	0.722381	-0.160738	0.99995	-0.304849	0.999168	0.873952	0.687454	2	-1	1	21	1409	1429	UGUGUUCUCAGGUCGCCCCUG	: ::::::::::::::::	UCAGUGCGACCUGAGAACACA	Cleavage	pacid=37169558 locus=Phvul.001G001700 ID=Phvul.001G001700.1.v2.1 annot-version=v2.1	1
pvu-miR398b-3p	TGTGTTCTCAGGTCGCCCCTG	Phvul.009G190863.1	0.59792	0.400858	0.0683408	0.99995	0.584713	0.996619	1.26231	0.00306264	3	-1	1	21	87	107	UGUGUUCUCAGGUCGCCCCUG	::::: :::.:::: ::::::	CAGGGUCGAUCUGAUAACACA	Cleavage	pacid=37150699 locus=Phvul.009G190863 ID=Phvul.009G190863.1.v2.1 annot-version=v2.1	1
pvu-miR398b-3p	TGTGTTCTCAGGTCGCCCCTG	Phvul.006G034000.1	0.239794	0.677658	-0.0748551	0.99995	0.486114	0.933752	1.02453	0.502843	3	-1	1	21	977	997	UGUGUUCUCAGGUCGCCCCUG	::::.:..::::::.:::	UUGGGGUGGUCUGAGAGCACU	Cleavage	pacid=37173796 locus=Phvul.006G034000 ID=Phvul.006G034000.1.v2.1 annot-version=v2.1	1
pvu-miR398b-3p	TGTGTTCTCAGGTCGCCCCTG	Phvul.007G038200.1	0.40379	0.491126	-0.245163	0.99995	0.51269	0.82711	0.189147	0.786685	3	-1	1	21	1174	1194	UGUGUUCUCAGGUCGCCCCUG	::::: :.:::::: ::::	GUGGGGCCAUCUGAGAUCACA	Cleavage	pacid=37165748 locus=Phvul.007G038200 ID=Phvul.007G038200.1.v2.1 annot-version=v2.1	1
pvu-miR398e-3p	TTGTGTTCTCAGGTCACCCCT	Phvul.002G277900.1	-0.712267	0.242183	0.140026	0.99995	-0.6314	0.148107	-0.657867	0.623125	2	-1	1	21	1451	1471	UUGUGUUCUCAGGUCACCCCU	:::: :::::::::::::	GUUGGUGCCCUGAGAACACAA	Cleavage	pacid=37176260 locus=Phvul.002G277900 ID=Phvul.002G277900.1.v2.1 annot-version=v2.1	1
pvu-miR398e-3p	TTGTGTTCTCAGGTCACCCCT	Phvul.001G001700.1	0.493024	0.722381	-0.160738	0.99995	-0.304849	0.999168	0.873952	0.687454	2	-1	1	21	1410	1430	UUGUGUUCUCAGGUCACCCCU	: : :::::::::::::::	CAGUGCGACCUGAGAACACAA	Cleavage	pacid=37169558 locus=Phvul.001G001700 ID=Phvul.001G001700.1.v2.1 annot-version=v2.1	1
pvu-miR398e-3p	TTGTGTTCTCAGGTCACCCCT	Phvul.009G052800.1	-1.52404	0.00677544	-0.0992571	0.99995	-1.14628	0.876156	-0.592771	0.705166	3	-1	1	21	2041	2061	UUGUGUUCUCAGGUCACCCCU	: :::.::::::.:::::	ACAGUUGAUCUGAGAGCACAA	Cleavage	pacid=37149809 locus=Phvul.009G052800 ID=Phvul.009G052800.1.v2.1 annot-version=v2.1	1
pvu-miR398e-3p	TTGTGTTCTCAGGTCACCCCT	Phvul.007G136500.5	#N/A	#N/A	0.724456	0.99995	2.65123	0.874334	2.15851	0.735627	3	-1	1	21	3042	3062	UUGUGUUCUCAGGUCACCCCU	: :::: : :::.::::::::	AUGGGUUAACUGGGAACACAA	Cleavage	pacid=37164942 locus=Phvul.007G136500 ID=Phvul.007G136500.5.v2.1 annot-version=v2.1	1
pvu-miR398e-3p	TTGTGTTCTCAGGTCACCCCT	Phvul.009G052800.2	0.00858303	0.988764	0.0744934	0.99995	0.218766	0.999168	-0.213408	0.87291	3	-1	1	21	1833	1853	UUGUGUUCUCAGGUCACCCCU	: :::.::::::.:::::	ACAGUUGAUCUGAGAGCACAA	Cleavage	pacid=37149810 locus=Phvul.009G052800 ID=Phvul.009G052800.2.v2.1 annot-version=v2.1	1
pvu-miR398e-3p	TTGTGTTCTCAGGTCACCCCT	Phvul.007G136500.4	-0.748923	0.403106	0.0310432	0.99995	-0.533765	0.19401	-0.310987	0.881833	3	-1	1	21	3159	3179	UUGUGUUCUCAGGUCACCCCU	: :::: : :::.::::::::	AUGGGUUAACUGGGAACACAA	Cleavage	pacid=37164940 locus=Phvul.007G136500 ID=Phvul.007G136500.4.v2.1 annot-version=v2.1	1
pvu-miR398e-3p	TTGTGTTCTCAGGTCACCCCT	Phvul.009G181200.1	-0.181646	0.683728	-0.0353026	0.99995	-0.169343	0.999168	0.0327932	0.988816	3	-1	1	21	853	872	UUGUGUUCUCAGGUCACCCCU	::::::::: :::::::::::	AGGGGUGAC-UGAGAACACAA	Cleavage	pacid=37149769 locus=Phvul.009G181200 ID=Phvul.009G181200.1.v2.1 annot-version=v2.1	1
pvu-miR398e-3p	TTGTGTTCTCAGGTCACCCCT	Phvul.007G136500.1	-1.9479	NA	#N/A	#N/A	#N/A	#N/A	0.905184	0.950963	3	-1	1	21	3005	3025	UUGUGUUCUCAGGUCACCCCU	: :::: : :::.::::::::	AUGGGUUAACUGGGAACACAA	Cleavage	pacid=37164941 locus=Phvul.007G136500 ID=Phvul.007G136500.1.v2.1 annot-version=v2.1	1
pvu-miR398e-3p	TTGTGTTCTCAGGTCACCCCT	Phvul.003G017900.1	#N/A	#N/A	#N/A	#N/A	#N/A	#N/A	#N/A	#N/A	3	-1	1	21	43	63	UUGUGUUCUCAGGUCACCCCU	::: :..:::::::::::	CAAGGUAAUUUGAGAACACAA	Cleavage	pacid=37146286 locus=Phvul.003G017900 ID=Phvul.003G017900.1.v2.1 annot-version=v2.1	1
pvu-miR398e-3p	TTGTGTTCTCAGGTCACCCCT	Phvul.007G136500.2	#N/A	#N/A	#N/A	#N/A	#N/A	#N/A	#N/A	#N/A	3	-1	1	21	2880	2900	UUGUGUUCUCAGGUCACCCCU	: :::: : :::.::::::::	AUGGGUUAACUGGGAACACAA	Cleavage	pacid=37164944 locus=Phvul.007G136500 ID=Phvul.007G136500.2.v2.1 annot-version=v2.1	1
pvu-miR398e-3p	TTGTGTTCTCAGGTCACCCCT	Phvul.007G136500.3	#N/A	#N/A	#N/A	#N/A	#N/A	#N/A	#N/A	#N/A	3	-1	1	21	3059	3079	UUGUGUUCUCAGGUCACCCCU	: :::: : :::.::::::::	AUGGGUUAACUGGGAACACAA	Cleavage	pacid=37164943 locus=Phvul.007G136500 ID=Phvul.007G136500.3.v2.1 annot-version=v2.1	1
pvu-miR403a-3p	TTAGATTCACGCACAAACTTG	Phvul.002G100100.1	0.487585	NA	-0.683284	0.99995	#N/A	#N/A	#N/A	#N/A	0	-1	1	21	3112	3132	UUAGAUUCACGCACAAACUUG	:::::::::::::::::::	UCAGUUUGUGCGUGAAUCUAA	Cleavage	pacid=37177238 locus=Phvul.002G100100 ID=Phvul.002G100100.1.v2.1 annot-version=v2.1	1
pvu-miR403a-3p	TTAGATTCACGCACAAACTTG	Phvul.001G089100.1	-0.23129	0.770585	0.0195715	0.99995	0.291962	0.902538	-0.0647829	0.952523	3	-1	1	21	1553	1573	UUAGAUUCACGCACAAACUUG	.:::::: .::::::.:::	UCGGUUUGUUUGUGAAUUUAA	Cleavage	pacid=37170820 locus=Phvul.001G089100 ID=Phvul.001G089100.1.v2.1 annot-version=v2.1	1
pvu-miR403a-3p	TTAGATTCACGCACAAACTTG	Phvul.002G330400.1	-2.0859	NA	0.0337314	0.99995	#N/A	#N/A	-1.38647	0.953383	3	-1	1	21	1701	1721	UUAGAUUCACGCACAAACUUG	::::: ::.:::: :::::	UUAGUUUAUGUGUGACUCUAA	Cleavage	pacid=37175256 locus=Phvul.002G330400 ID=Phvul.002G330400.1.v2.1 annot-version=v2.1	1
pvu-miR403a-3p	TTAGATTCACGCACAAACTTG	Phvul.002G330400.2	0.240843	0.678368	-0.376754	0.99995	-0.280089	0.983277	0.0189021	0.993075	3	-1	1	21	1736	1756	UUAGAUUCACGCACAAACUUG	::::: ::.:::: :::::	UUAGUUUAUGUGUGACUCUAA	Cleavage	pacid=37175257 locus=Phvul.002G330400 ID=Phvul.002G330400.2.v2.1 annot-version=v2.1	1
pvu-miR403a-5p	GGTTTGTGCGTGAATCTGACG	Phvul.003G054800.1	0.590379	NA	-0.115698	0.99995	#N/A	#N/A	#N/A	#N/A	2.5	-1	1	21	158	178	GGUUUGUGCGUGAAUCUGACG	: ::::::::: :::::::..	CCUCAGAUUCAAGCACAAAUU	Translation	pacid=37146934 locus=Phvul.003G054800 ID=Phvul.003G054800.1.v2.1 annot-version=v2.1	1
pvu-miR403a-5p	GGTTTGTGCGTGAATCTGACG	Phvul.003G054800.7	#N/A	#N/A	#N/A	#N/A	#N/A	#N/A	#N/A	#N/A	2.5	-1	1	21	158	178	GGUUUGUGCGUGAAUCUGACG	: ::::::::: :::::::..	CCUCAGAUUCAAGCACAAAUU	Translation	pacid=37146938 locus=Phvul.003G054800 ID=Phvul.003G054800.7.v2.1 annot-version=v2.1	1
pvu-miR403a-5p	GGTTTGTGCGTGAATCTGACG	Phvul.003G054800.6	#N/A	#N/A	#N/A	#N/A	#N/A	#N/A	#N/A	#N/A	2.5	-1	1	21	158	178	GGUUUGUGCGUGAAUCUGACG	: ::::::::: :::::::..	CCUCAGAUUCAAGCACAAAUU	Translation	pacid=37146937 locus=Phvul.003G054800 ID=Phvul.003G054800.6.v2.1 annot-version=v2.1	1
pvu-miR403a-5p	GGTTTGTGCGTGAATCTGACG	Phvul.003G054800.2	#N/A	#N/A	#N/A	#N/A	#N/A	#N/A	#N/A	#N/A	2.5	-1	1	21	158	178	GGUUUGUGCGUGAAUCUGACG	: ::::::::: :::::::..	CCUCAGAUUCAAGCACAAAUU	Translation	pacid=37146936 locus=Phvul.003G054800 ID=Phvul.003G054800.2.v2.1 annot-version=v2.1	1
pvu-miR403a-5p	GGTTTGTGCGTGAATCTGACG	Phvul.003G054800.4	#N/A	#N/A	#N/A	#N/A	#N/A	#N/A	#N/A	#N/A	2.5	-1	1	21	158	178	GGUUUGUGCGUGAAUCUGACG	: ::::::::: :::::::..	CCUCAGAUUCAAGCACAAAUU	Translation	pacid=37146933 locus=Phvul.003G054800 ID=Phvul.003G054800.4.v2.1 annot-version=v2.1	1
pvu-miR403a-5p	GGTTTGTGCGTGAATCTGACG	Phvul.003G054800.5	#N/A	#N/A	#N/A	#N/A	#N/A	#N/A	#N/A	#N/A	2.5	-1	1	21	158	178	GGUUUGUGCGUGAAUCUGACG	: ::::::::: :::::::..	CCUCAGAUUCAAGCACAAAUU	Translation	pacid=37146935 locus=Phvul.003G054800 ID=Phvul.003G054800.5.v2.1 annot-version=v2.1	1
pvu-miR403a-5p	GGTTTGTGCGTGAATCTGACG	Phvul.007G224400.2	0.0670555	0.992259	0.17934	0.99995	1.16069	0.999168	-1.17619	0.838314	3	-1	1	21	1231	1251	GGUUUGUGCGUGAAUCUGACG	::::: ::..:.::::::.	GUUCAGACUCGUGUACAAACU	Cleavage	pacid=37167232 locus=Phvul.007G224400 ID=Phvul.007G224400.2.v2.1 annot-version=v2.1	1
pvu-miR403a-5p	GGTTTGTGCGTGAATCTGACG	Phvul.007G224400.1	-0.718593	0.0692471	0.0194923	0.99995	-0.471931	0.999168	0.113611	0.950963	3	-1	1	21	1238	1258	GGUUUGUGCGUGAAUCUGACG	::::: ::..:.::::::.	GUUCAGACUCGUGUACAAACU	Cleavage	pacid=37167233 locus=Phvul.007G224400 ID=Phvul.007G224400.1.v2.1 annot-version=v2.1	1
pvu-miR403a-5p	GGTTTGTGCGTGAATCTGACG	Phvul.010G082100.1	-0.417838	0.340723	0.0416012	0.99995	0.0609095	0.999168	-0.111362	0.952066	3	-1	1	21	1071	1091	GGUUUGUGCGUGAAUCUGACG	:::: :::::.:::::::.	GGUCACAUUCAUGCACAAAUA	Cleavage	pacid=37142911 locus=Phvul.010G082100 ID=Phvul.010G082100.1.v2.1 annot-version=v2.1	1
pvu-miR403a-5p	GGTTTGTGCGTGAATCTGACG	Phvul.009G164400.1	-0.332976	0.654612	0.233626	0.99995	-0.153209	0.999168	-0.0536887	0.98482	3	-1	1	21	127	147	GGUUUGUGCGUGAAUCUGACG	: : : ::::.:::.::::::	CUUAAAAUUCGCGCGCAAACC	Cleavage	pacid=37151255 locus=Phvul.009G164400 ID=Phvul.009G164400.1.v2.1 annot-version=v2.1	1
pvu-miR403a-5p	GGTTTGTGCGTGAATCTGACG	Phvul.009G243200.1	-0.550832	NA	0.601577	0.99995	-0.651148	0.920912	0.0651589	0.987678	3	-1	1	21	1367	1387	GGUUUGUGCGUGAAUCUGACG	: .:: :::::::::::::.	AGAUAGUUUCACGCACAAACU	Cleavage	pacid=37150840 locus=Phvul.009G243200 ID=Phvul.009G243200.1.v2.1 annot-version=v2.1	1
pvu-miR403a-5p	GGTTTGTGCGTGAATCTGACG	Phvul.009G164400.4	0.034326	NA	-0.123169	0.99995	1.03642	0.679331	-0.0514871	0.989866	3	-1	1	21	127	147	GGUUUGUGCGUGAAUCUGACG	: : : ::::.:::.::::::	CUUAAAAUUCGCGCGCAAACC	Cleavage	pacid=37151256 locus=Phvul.009G164400 ID=Phvul.009G164400.4.v2.1 annot-version=v2.1	1
pvu-miR403a-5p	GGTTTGTGCGTGAATCTGACG	Phvul.009G164400.2	#N/A	#N/A	#N/A	#N/A	#N/A	#N/A	-0.684451	NA	3	-1	1	21	127	147	GGUUUGUGCGUGAAUCUGACG	: : : ::::.:::.::::::	CUUAAAAUUCGCGCGCAAACC	Cleavage	pacid=37151253 locus=Phvul.009G164400 ID=Phvul.009G164400.2.v2.1 annot-version=v2.1	1
pvu-miR403a-5p	GGTTTGTGCGTGAATCTGACG	Phvul.006G019900.1	#N/A	#N/A	#N/A	#N/A	#N/A	#N/A	#N/A	#N/A	3	-1	1	21	745	765	GGUUUGUGCGUGAAUCUGACG	:::::: :::.:::::.::	AGUCAGAAUCAUGCACAGACA	Cleavage	pacid=37172965 locus=Phvul.006G019900 ID=Phvul.006G019900.1.v2.1 annot-version=v2.1	2
pvu-miR403a-5p	GGTTTGTGCGTGAATCTGACG	Phvul.004G047700.1	#N/A	#N/A	#N/A	#N/A	#N/A	#N/A	#N/A	#N/A	3	-1	1	21	737	757	GGUUUGUGCGUGAAUCUGACG	::::::::.:.::::::	ACCCAGAUUCAUGUACAAACA	Cleavage	pacid=37163077 locus=Phvul.004G047700 ID=Phvul.004G047700.1.v2.1 annot-version=v2.1	1
pvu-miR403a-5p	GGTTTGTGCGTGAATCTGACG	Phvul.004G047800.1	#N/A	#N/A	#N/A	#N/A	#N/A	#N/A	#N/A	#N/A	3	-1	1	21	752	772	GGUUUGUGCGUGAAUCUGACG	::::::::.:.::::::	ACCCAGAUUCAUGUACAAACA	Cleavage	pacid=37162356 locus=Phvul.004G047800 ID=Phvul.004G047800.1.v2.1 annot-version=v2.1	1
pvu-miR403a-5p	GGTTTGTGCGTGAATCTGACG	Phvul.009G164400.3	#N/A	#N/A	#N/A	#N/A	#N/A	#N/A	#N/A	#N/A	3	-1	1	21	140	160	GGUUUGUGCGUGAAUCUGACG	: : : ::::.:::.::::::	CUUAAAAUUCGCGCGCAAACC	Cleavage	pacid=37151254 locus=Phvul.009G164400 ID=Phvul.009G164400.3.v2.1 annot-version=v2.1	1
pvu-miR408a-3p	ATGCACTGCCTCTTCCCTGGC	Phvul.009G133600.1	0.59058	0.191024	-0.388215	0.335772	-0.128756	0.999168	0.677054	0.136842	0	-1	1	21	110	130	AUGCACUGCCUCUUCCCUGGC	.:::::::::::::::::::	UUCAGGGAAGAGGCAGUGCAU	Cleavage	pacid=37151627 locus=Phvul.009G133600 ID=Phvul.009G133600.1.v2.1 annot-version=v2.1	1
pvu-miR408a-3p	ATGCACTGCCTCTTCCCTGGC	Phvul.007G210000.6	#N/A	#N/A	#N/A	#N/A	#N/A	#N/A	#N/A	#N/A	0	-1	1	21	1042	1062	AUGCACUGCCUCUUCCCUGGC	:::::::::::::::::::::	GCCAGGGAAGAGGCAGUGCAU	Cleavage	pacid=37166571 locus=Phvul.007G210000 ID=Phvul.007G210000.6.v2.1 annot-version=v2.1	1
pvu-miR408a-3p	ATGCACTGCCTCTTCCCTGGC	Phvul.007G210000.8	#N/A	#N/A	#N/A	#N/A	#N/A	#N/A	#N/A	#N/A	0	-1	1	21	1057	1077	AUGCACUGCCUCUUCCCUGGC	:::::::::::::::::::::	GCCAGGGAAGAGGCAGUGCAU	Cleavage	pacid=37166574 locus=Phvul.007G210000 ID=Phvul.007G210000.8.v2.1 annot-version=v2.1	1
pvu-miR408a-3p	ATGCACTGCCTCTTCCCTGGC	Phvul.002G250700.1	0.0948329	0.894042	0.145142	0.99995	0.0503152	0.999168	0.910189	0.608869	2	-1	1	21	110	130	AUGCACUGCCUCUUCCCUGGC	:.: ::::::::::::::::	GUCUGGGAAGAGGCAGUGCAG	Cleavage	pacid=37177581 locus=Phvul.002G250700 ID=Phvul.002G250700.1.v2.1 annot-version=v2.1	1
pvu-miR408a-3p	ATGCACTGCCTCTTCCCTGGC	Phvul.010G149600.1	#N/A	#N/A	#N/A	#N/A	#N/A	#N/A	#N/A	#N/A	2.5	-1	1	21	478	498	AUGCACUGCCUCUUCCCUGGC	: :: :::::::::: :::::	GACAUGGAAGAGGCACUGCAU	Cleavage	pacid=37143083 locus=Phvul.010G149600 ID=Phvul.010G149600.1.v2.1 annot-version=v2.1	1
pvu-miR408a-3p	ATGCACTGCCTCTTCCCTGGC	Phvul.011G031700.1	0.31743	0.0763131	-0.146205	0.99995	-0.25895	0.999168	0.540859	0.0400167	3	-1	1	21	1570	1590	AUGCACUGCCUCUUCCCUGGC	..::::::: :::::::.:	AAUGGGGAAGAAGCAGUGCGU	Translation	pacid=37155629 locus=Phvul.011G031700 ID=Phvul.011G031700.1.v2.1 annot-version=v2.1	1
pvu-miR408a-3p	ATGCACTGCCTCTTCCCTGGC	Phvul.009G093900.1	0.125301	0.722205	-0.358141	0.99995	-0.0383511	0.999168	-0.0234423	0.978965	3	-1	1	21	54	74	AUGCACUGCCUCUUCCCUGGC	::::::::::::::::	UGUGUGGAAGAGGCAGUGCAU	Cleavage	pacid=37151691 locus=Phvul.009G093900 ID=Phvul.009G093900.1.v2.1 annot-version=v2.1	1
pvu-miR408a-3p	ATGCACTGCCTCTTCCCTGGC	Phvul.005G024300.1	#N/A	#N/A	#N/A	#N/A	#N/A	#N/A	#N/A	#N/A	3	-1	1	21	1492	1512	AUGCACUGCCUCUUCCCUGGC	: .:::::::: ::::::::	GAUAGGGAAGAAGCAGUGCAC	Translation	pacid=37152734 locus=Phvul.005G024300 ID=Phvul.005G024300.1.v2.1 annot-version=v2.1	1
pvu-miR482a-3p	TTCCCAATTCCGCCCATTCCTA	Phvul.004G048000.1	0.0752201	NA	0.495577	0.99995	0.687021	0.999168	#N/A	#N/A	0.5	-1	1	22	665	686	UUCCCAAUUCCGCCCAUUCCUA	::::::::::::.:::::::	GUGGAAUGGGCGGAGUUGGGAA	Cleavage	pacid=37163660 locus=Phvul.004G048000 ID=Phvul.004G048000.1.v2.1 annot-version=v2.1	1
pvu-miR482a-3p	TTCCCAATTCCGCCCATTCCTA	Phvul.002G079200.1	-0.176727	NA	-0.674368	0.99995	#N/A	#N/A	#N/A	#N/A	2.5	-1	1	22	861	882	UUCCCAAUUCCGCCCAUUCCUA	::::::::.:::.:::: ::	AUGGAAUGGGUGGAGUUGGUAA	Cleavage	pacid=37177951 locus=Phvul.002G079200 ID=Phvul.002G079200.1.v2.1 annot-version=v2.1	1
pvu-miR482a-3p	TTCCCAATTCCGCCCATTCCTA	Phvul.010G064700.1	#N/A	#N/A	#N/A	#N/A	#N/A	#N/A	#N/A	#N/A	2.5	-1	1	22	569	590	UUCCCAAUUCCGCCCAUUCCUA	:::: :::::.::..:::::::	UAGGCAUGGGUGGGGUUGGGAA	Cleavage	pacid=37142899 locus=Phvul.010G064700 ID=Phvul.010G064700.1.v2.1 annot-version=v2.1	1
pvu-miR482a-3p	TTCCCAATTCCGCCCATTCCTA	Phvul.002G057300.2	0.450848	0.421538	0.287284	0.99995	1.50496	0.730257	1.6443	6.09383e-05	3	-1	1	22	511	532	UUCCCAAUUCCGCCCAUUCCUA	: :.:::::.: .::::::::	GAAGGAUGGGUGCGAUUGGGAA	Translation	pacid=37177208 locus=Phvul.002G057300 ID=Phvul.002G057300.2.v2.1 annot-version=v2.1	1
pvu-miR482a-3p	TTCCCAATTCCGCCCATTCCTA	Phvul.010G136700.1	-0.127598	NA	0.349724	0.99995	0.118336	0.999168	1.19854	0.684051	3	-1	1	22	809	830	UUCCCAAUUCCGCCCAUUCCUA	.:: :::::.:::::::: ::	GGGGUAUGGGUGGAAUUGGUAA	Cleavage	pacid=37142699 locus=Phvul.010G136700 ID=Phvul.010G136700.1.v2.1 annot-version=v2.1	1
pvu-miR482a-3p	TTCCCAATTCCGCCCATTCCTA	Phvul.002G279500.1	-0.109088	0.950121	0.0750709	0.99995	-0.715301	0.308713	0.0947605	0.94649	3	-1	1	22	589	610	UUCCCAAUUCCGCCCAUUCCUA	: :::::.:::::::: ::	GGAGCAUGGGUGGAAUUGGCAA	Cleavage	pacid=37178074 locus=Phvul.002G279500 ID=Phvul.002G279500.1.v2.1 annot-version=v2.1	1
pvu-miR482a-3p	TTCCCAATTCCGCCCATTCCTA	Phvul.004G137300.1	0.0637206	NA	-0.0182671	0.99995	0.0998898	0.999168	#N/A	#N/A	3	-1	1	22	761	782	UUCCCAAUUCCGCCCAUUCCUA	::::: ::.::::: :::::	AUGGAAUAGGUGGAAUGGGGAA	Cleavage	pacid=37163438 locus=Phvul.004G137300 ID=Phvul.004G137300.1.v2.1 annot-version=v2.1	1
pvu-miR482a-3p	TTCCCAATTCCGCCCATTCCTA	Phvul.002G057300.1	#N/A	#N/A	#N/A	#N/A	#N/A	#N/A	#N/A	#N/A	3	-1	1	22	611	632	UUCCCAAUUCCGCCCAUUCCUA	: :.:::::.: .::::::::	GAAGGAUGGGUGCGAUUGGGAA	Translation	pacid=37177207 locus=Phvul.002G057300 ID=Phvul.002G057300.1.v2.1 annot-version=v2.1	1
pvu-miR482a-5p	GGAATGGGCTGATTGGGAAGC	Phvul.008G004800.1	-0.393631	0.383513	0.0981684	0.99995	-0.154862	0.999168	0.275963	0.77556	2.5	-1	1	21	1336	1356	GGAAUGGGCUGAUUGGGAAGC	::::.::::::::.::: ::	UCUUCUCAAUCAGCUCAUCCC	Cleavage	pacid=37161177 locus=Phvul.008G004800 ID=Phvul.008G004800.1.v2.1 annot-version=v2.1	1
pvu-miR482a-5p	GGAATGGGCTGATTGGGAAGC	Phvul.009G006000.2	0.227432	0.951748	1.19066	0.99995	-1.52952	0.538002	-0.368036	0.916762	2.5	-1	1	21	3	23	GGAAUGGGCUGAUUGGGAAGC	::::.:::::..::.:::::.	GCUUUCCAAUUGGCUCAUUCU	Cleavage	pacid=37150822 locus=Phvul.009G006000 ID=Phvul.009G006000.2.v2.1 annot-version=v2.1	1
pvu-miR482a-5p	GGAATGGGCTGATTGGGAAGC	Phvul.009G006000.1	-0.135247	0.687745	-0.186693	0.99995	-0.386939	0.768355	-0.146915	0.932539	2.5	-1	1	21	3	23	GGAAUGGGCUGAUUGGGAAGC	::::.:::::..::.:::::.	GCUUUCCAAUUGGCUCAUUCU	Cleavage	pacid=37150820 locus=Phvul.009G006000 ID=Phvul.009G006000.1.v2.1 annot-version=v2.1	1
pvu-miR482a-5p	GGAATGGGCTGATTGGGAAGC	Phvul.009G071000.1	-0.0459385	0.925666	0.00210523	0.99995	-0.300587	0.680637	-0.372106	0.328866	3	-1	1	21	1405	1425	GGAAUGGGCUGAUUGGGAAGC	:::. ::::::::::::.	AAUUCUGUAUCAGCCCAUUCU	Cleavage	pacid=37148705 locus=Phvul.009G071000 ID=Phvul.009G071000.1.v2.1 annot-version=v2.1	1
pvu-miR482a-5p	GGAATGGGCTGATTGGGAAGC	Phvul.004G164800.1	-0.175459	0.436063	0.133229	0.99995	0.44858	0.826308	0.102867	0.901478	3	-1	1	21	1754	1774	GGAAUGGGCUGAUUGGGAAGC	::::.::::::.:.:: ::::	GCUUUCCAAUCGGUCCUUUCC	Cleavage	pacid=37162576 locus=Phvul.004G164800 ID=Phvul.004G164800.1.v2.1 annot-version=v2.1	1
pvu-miR482a-5p	GGAATGGGCTGATTGGGAAGC	Phvul.010G108200.1	0.0733534	0.840302	0.0199727	0.99995	0.062889	0.999168	-0.0329479	0.975605	3	-1	1	21	1552	1572	GGAAUGGGCUGAUUGGGAAGC	.::.:: ::::::::::: :	UUUUUCCUAUCAGCCCAUUGC	Cleavage	pacid=37142307 locus=Phvul.010G108200 ID=Phvul.010G108200.1.v2.1 annot-version=v2.1	1
pvu-miR482a-5p	GGAATGGGCTGATTGGGAAGC	Phvul.002G315000.1	#N/A	#N/A	#N/A	#N/A	#N/A	#N/A	#N/A	#N/A	3	-1	1	21	541	561	GGAAUGGGCUGAUUGGGAAGC	.::.:::::.::...::::.	CUUUUCCAAUUAGUUUAUUCU	Cleavage	pacid=37174768 locus=Phvul.002G315000 ID=Phvul.002G315000.1.v2.1 annot-version=v2.1	2
pvu-miR482a-5p	GGAATGGGCTGATTGGGAAGC	Phvul.002G315000.2	#N/A	#N/A	#N/A	#N/A	#N/A	#N/A	#N/A	#N/A	3	-1	1	21	541	561	GGAAUGGGCUGAUUGGGAAGC	.::.:::::.::...::::.	CUUUUCCAAUUAGUUUAUUCU	Cleavage	pacid=37174769 locus=Phvul.002G315000 ID=Phvul.002G315000.2.v2.1 annot-version=v2.1	2
pvu-miR482a-5p	GGAATGGGCTGATTGGGAAGC	Phvul.005G049000.1	#N/A	#N/A	#N/A	#N/A	#N/A	#N/A	#N/A	#N/A	3	-1	1	21	114	134	GGAAUGGGCUGAUUGGGAAGC	:::::: ::.:::::: :::	CCUUCCCUAUUAGCCCAAUCC	Cleavage	pacid=37153695 locus=Phvul.005G049000 ID=Phvul.005G049000.1.v2.1 annot-version=v2.1	1
pvu-miR482a-5p	GGAATGGGCTGATTGGGAAGC	Phvul.L008143.1	#N/A	#N/A	#N/A	#N/A	#N/A	#N/A	#N/A	#N/A	3	-1	1	21	342	362	GGAAUGGGCUGAUUGGGAAGC	.::.:: :::::::::::.	AUUUUCCCAUCAGCCCAUUUA	Cleavage	pacid=37178968 locus=Phvul.L008143 ID=Phvul.L008143.1.v2.1 annot-version=v2.1	1
pvu-miR482b-3p	TCTTCCCTACACCTCCCATACC	Phvul.001G224800.1	-0.107693	NA	1.7193	0.99995	-0.8343	0.0202732	-0.662628	0.501219	2	-1	1	22	1158	1179	UCUUCCCUACACCUCCCAUACC	::::: .:::::.:::::::	UAUAUGGCGGGUGUGGGGAAGA	Cleavage	pacid=37168995 locus=Phvul.001G224800 ID=Phvul.001G224800.1.v2.1 annot-version=v2.1	1
pvu-miR482b-3p	TCTTCCCTACACCTCCCATACC	Phvul.001G224800.2	#N/A	#N/A	#N/A	#N/A	0.40082	0.999168	-0.631428	0.719147	2	-1	1	22	993	1014	UCUUCCCUACACCUCCCAUACC	::::: .:::::.:::::::	UAUAUGGCGGGUGUGGGGAAGA	Cleavage	pacid=37168996 locus=Phvul.001G224800 ID=Phvul.001G224800.2.v2.1 annot-version=v2.1	1
pvu-miR482b-3p	TCTTCCCTACACCTCCCATACC	Phvul.008G061300.2	#N/A	#N/A	#N/A	#N/A	#N/A	#N/A	#N/A	#N/A	2	-1	1	22	1023	1044	UCUUCCCUACACCUCCCAUACC	::::::::.:::::::: ::::	GGUAUGGGGGGUGUAGGAAAGA	Cleavage	pacid=37160667 locus=Phvul.008G061300 ID=Phvul.008G061300.2.v2.1 annot-version=v2.1	1
pvu-miR482b-3p	TCTTCCCTACACCTCCCATACC	Phvul.008G061300.1	#N/A	#N/A	#N/A	#N/A	#N/A	#N/A	#N/A	#N/A	2	-1	1	22	1520	1541	UCUUCCCUACACCUCCCAUACC	::::::::.:::::::: ::::	GGUAUGGGGGGUGUAGGAAAGA	Cleavage	pacid=37160666 locus=Phvul.008G061300 ID=Phvul.008G061300.1.v2.1 annot-version=v2.1	1
pvu-miR482b-3p	TCTTCCCTACACCTCCCATACC	Phvul.007G201700.1	#N/A	#N/A	#N/A	#N/A	#N/A	#N/A	#N/A	#N/A	2	-1	1	22	1110	1131	UCUUCCCUACACCUCCCAUACC	::::: .:::::.:::::::	UAUAUGGCGGGUGUGGGGAAGA	Cleavage	pacid=37165645 locus=Phvul.007G201700 ID=Phvul.007G201700.1.v2.1 annot-version=v2.1	1
pvu-miR482b-3p	TCTTCCCTACACCTCCCATACC	Phvul.002G001500.1	-0.366116	0.246284	-0.135447	0.99995	-0.124552	0.999168	-0.484644	0.405151	3	-1	1	22	2120	2141	UCUUCCCUACACCUCCCAUACC	:.::::::::::. :::.::	AUUGUGGGAGGUGUGUGGAGGA	Cleavage	pacid=37177588 locus=Phvul.002G001500 ID=Phvul.002G001500.1.v2.1 annot-version=v2.1	1
pvu-miR482b-3p	TCTTCCCTACACCTCCCATACC	Phvul.007G210600.1	-0.0977062	0.793337	0.0714255	0.99995	0.0639562	0.999168	0.184037	0.68886	3	-1	1	22	516	537	UCUUCCCUACACCUCCCAUACC	: : :: :.:::::.:::::::	GAUUUGAGGGGUGUGGGGAAGA	Cleavage	pacid=37166230 locus=Phvul.007G210600 ID=Phvul.007G210600.1.v2.1 annot-version=v2.1	1
pvu-miR482b-3p	TCTTCCCTACACCTCCCATACC	Phvul.008G280900.1	-0.0499816	0.954068	-0.0969808	0.99995	-0.358677	0.999168	-0.289335	0.843533	3	-1	1	22	864	885	UCUUCCCUACACCUCCCAUACC	:: ::::::: :::::::.	AAGAUUGGAGGUGAAGGGAAGG	Cleavage	pacid=37157769 locus=Phvul.008G280900 ID=Phvul.008G280900.1.v2.1 annot-version=v2.1	1
pvu-miR5786-5p	CGTCGCAGGATAGAGGGCACTG	Phvul.009G061800.1	-0.0160865	0.978454	0.00430115	0.99995	-0.0703772	0.999168	-0.0754372	0.94649	3	-1	1	22	297	318	CGUCGCAGGAUAGAGGGCACUG	:. ::.. :.::::.:::::::	CGCUGUUGUUUAUCUUGCGACG	Cleavage	pacid=37149609 locus=Phvul.009G061800 ID=Phvul.009G061800.1.v2.1 annot-version=v2.1	1
pvu-miRN4	GTTGCATTTCTTCTGAGCAGA	Phvul.004G147300.1	-0.293982	0.733149	0.141819	0.99995	0.282124	0.942108	-0.175699	0.931432	2	-1	1	21	366	386	GUUGCAUUUCUUCUGAGCAGA	::::.: ::::::::::::	AAUGCUUAAAAGAAAUGCAAC	Cleavage	pacid=37161812 locus=Phvul.004G147300 ID=Phvul.004G147300.1.v2.1 annot-version=v2.1	1
pvu-miRN4	GTTGCATTTCTTCTGAGCAGA	Phvul.003G119100.1	-0.353585	0.274245	0.389885	0.99995	0.0682938	0.999168	0.302995	0.62147	2.5	-1	1	21	12454	12474	GUUGCAUUUCUUCUGAGCAGA	.::::::::.::::: ::.:	AUUGCUCAGAGGAAAUUCAGC	Cleavage	pacid=37145451 locus=Phvul.003G119100 ID=Phvul.003G119100.1.v2.1 annot-version=v2.1	1
pvu-miRN4	GTTGCATTTCTTCTGAGCAGA	Phvul.002G273200.1	0.0705853	0.962453	0.362561	0.99995	0.21722	0.999168	-0.224169	0.857388	2.5	-1	1	21	339	360	GUUGCAUUUCUUCU-GAGCAGA	::::: ::::::::::::.:	AAUGCUCUAGAAGAAAUGCAGC	Cleavage	pacid=37175466 locus=Phvul.002G273200 ID=Phvul.002G273200.1.v2.1 annot-version=v2.1	1
pvu-miRN4	GTTGCATTTCTTCTGAGCAGA	Phvul.002G288200.1	0.034874	0.977639	-0.0284478	0.99995	0.197848	0.999168	-0.047863	0.988603	2.5	-1	1	21	1022	1042	GUUGCAUUUCUUCUGAGCAGA	:: ::..::::.::::::::	CCUUCUUGGAAGGAAUGCAAC	Cleavage	pacid=37177414 locus=Phvul.002G288200 ID=Phvul.002G288200.1.v2.1 annot-version=v2.1	1
pvu-miRN4	GTTGCATTTCTTCTGAGCAGA	Phvul.002G024100.1	0.345228	NA	-0.769528	0.99995	-0.104777	0.999168	#N/A	#N/A	2.5	-1	1	21	672	691	GUUGCAUUUCUUCUGAGCAGA	.:::: .:::::::::::::	GUUGCU-GGAAGAAAUGCAAC	Cleavage	pacid=37178160 locus=Phvul.002G024100 ID=Phvul.002G024100.1.v2.1 annot-version=v2.1	1
pvu-miRN4	GTTGCATTTCTTCTGAGCAGA	Phvul.002G273200.2	#N/A	#N/A	#N/A	#N/A	-0.732338	0.999168	-2.48335	NA	2.5	-1	1	21	78	99	GUUGCAUUUCUUCU-GAGCAGA	::::: ::::::::::::.:	AAUGCUCUAGAAGAAAUGCAGC	Cleavage	pacid=37175467 locus=Phvul.002G273200 ID=Phvul.002G273200.2.v2.1 annot-version=v2.1	1
pvu-miRN4	GTTGCATTTCTTCTGAGCAGA	Phvul.001G213500.1	#N/A	#N/A	#N/A	#N/A	#N/A	#N/A	#N/A	#N/A	2.5	-1	1	21	807	827	GUUGCAUUUCUUCUGAGCAGA	::::. ::::::::::::::	UCUGUGGAGAAGAAAUGCAAC	Cleavage	pacid=37170659 locus=Phvul.001G213500 ID=Phvul.001G213500.1.v2.1 annot-version=v2.1	1
pvu-miRN4	GTTGCATTTCTTCTGAGCAGA	Phvul.002G247800.1	0.480872	0.111409	0.0557135	0.99995	0.0801858	0.999168	-0.219827	0.677034	3	-1	1	21	1198	1218	GUUGCAUUUCUUCUGAGCAGA	:: :.::::::..:::::.	CAUGGUUAGAAGAGGUGCAAU	Cleavage	pacid=37178849 locus=Phvul.002G247800 ID=Phvul.002G247800.1.v2.1 annot-version=v2.1	1
pvu-miRN4	GTTGCATTTCTTCTGAGCAGA	Phvul.008G073800.2	0.114512	0.889148	0.0460953	0.99995	-0.160685	0.999168	-0.12108	0.87291	3	-1	1	21	934	954	GUUGCAUUUCUUCUGAGCAGA	:: ::.::::::: ::::::	GCUCCUUAGAAGAACUGCAAC	Cleavage	pacid=37157982 locus=Phvul.008G073800 ID=Phvul.008G073800.2.v2.1 annot-version=v2.1	1
pvu-miRN4	GTTGCATTTCTTCTGAGCAGA	Phvul.005G125300.1	0.168786	0.580031	-0.0389065	0.99995	-0.267797	0.838328	-0.182809	0.894856	3	-1	1	21	1060	1080	GUUGCAUUUCUUCUGAGCAGA	: ::.::::::::::: ..::	UAUGUUCAGAAGAAAUUUGAC	Cleavage	pacid=37154452 locus=Phvul.005G125300 ID=Phvul.005G125300.1.v2.1 annot-version=v2.1	1
pvu-miRN4	GTTGCATTTCTTCTGAGCAGA	Phvul.005G125300.2	-0.415458	0.558578	0.117038	0.99995	0.229759	0.999168	-0.160171	0.954493	3	-1	1	21	1136	1156	GUUGCAUUUCUUCUGAGCAGA	: ::.::::::::::: ..::	UAUGUUCAGAAGAAAUUUGAC	Cleavage	pacid=37154451 locus=Phvul.005G125300 ID=Phvul.005G125300.2.v2.1 annot-version=v2.1	1
pvu-miRN4	GTTGCATTTCTTCTGAGCAGA	Phvul.007G232500.2	0.220813	NA	0.215086	0.99995	-0.0990964	0.999168	-0.0520431	0.987678	3	-1	1	21	538	558	GUUGCAUUUCUUCUGAGCAGA	.::::. :::::..::.:::	CUUGCUUUGAAGAGGUGUAAC	Cleavage	pacid=37164262 locus=Phvul.007G232500 ID=Phvul.007G232500.2.v2.1 annot-version=v2.1	1
pvu-miRN4	GTTGCATTTCTTCTGAGCAGA	Phvul.002G218100.15	0.665905	0.567295	-0.572186	0.99995	0.0991436	0.999168	#N/A	#N/A	3	-1	1	21	550	570	GUUGCAUUUCUUCUGAGCAGA	:: :: :::::::.:::::.	GCUUCUGAGAAGAAGUGCAAU	Cleavage	pacid=37178012 locus=Phvul.002G218100 ID=Phvul.002G218100.15.v2.1 annot-version=v2.1	1
pvu-miRN4	GTTGCATTTCTTCTGAGCAGA	Phvul.002G218100.16	0.387783	0.77692	-0.0863906	0.99995	0.225306	NA	#N/A	#N/A	3	-1	1	21	550	570	GUUGCAUUUCUUCUGAGCAGA	:: :: :::::::.:::::.	GCUUCUGAGAAGAAGUGCAAU	Cleavage	pacid=37178013 locus=Phvul.002G218100 ID=Phvul.002G218100.16.v2.1 annot-version=v2.1	1
pvu-miRN4	GTTGCATTTCTTCTGAGCAGA	Phvul.002G218100.3	#N/A	#N/A	1.23386	0.99995	#N/A	#N/A	#N/A	#N/A	3	-1	1	21	589	609	GUUGCAUUUCUUCUGAGCAGA	:: :: :::::::.:::::.	GCUUCUGAGAAGAAGUGCAAU	Cleavage	pacid=37178000 locus=Phvul.002G218100 ID=Phvul.002G218100.3.v2.1 annot-version=v2.1	1
pvu-miRN4	GTTGCATTTCTTCTGAGCAGA	Phvul.002G317400.1	#N/A	#N/A	#N/A	#N/A	-0.0820982	0.999168	1.93716	0.018559	3	-1	1	21	1756	1776	GUUGCAUUUCUUCUGAGCAGA	.::: :::::::.:: ::::	CUUGCCCAGAAGAGAUCCAAC	Cleavage	pacid=37174570 locus=Phvul.002G317400 ID=Phvul.002G317400.1.v2.1 annot-version=v2.1	1
pvu-miRN4	GTTGCATTTCTTCTGAGCAGA	Phvul.002G218100.1	1.05467	NA	#N/A	#N/A	1.75395	0.929123	#N/A	#N/A	3	-1	1	21	495	515	GUUGCAUUUCUUCUGAGCAGA	:: :: :::::::.:::::.	GCUUCUGAGAAGAAGUGCAAU	Cleavage	pacid=37177998 locus=Phvul.002G218100 ID=Phvul.002G218100.1.v2.1 annot-version=v2.1	1
pvu-miRN4	GTTGCATTTCTTCTGAGCAGA	Phvul.002G218100.2	1.38765	NA	#N/A	#N/A	#N/A	#N/A	#N/A	#N/A	3	-1	1	21	495	515	GUUGCAUUUCUUCUGAGCAGA	:: :: :::::::.:::::.	GCUUCUGAGAAGAAGUGCAAU	Cleavage	pacid=37177999 locus=Phvul.002G218100 ID=Phvul.002G218100.2.v2.1 annot-version=v2.1	1
pvu-miRN4	GTTGCATTTCTTCTGAGCAGA	Phvul.008G038300.1	#N/A	#N/A	#N/A	#N/A	#N/A	#N/A	#N/A	#N/A	3	-1	1	21	2164	2184	GUUGCAUUUCUUCUGAGCAGA	:.::::.::::::::: :::	UUUGCUUAGAAGAAAUUCAAA	Cleavage	pacid=37159912 locus=Phvul.008G038300 ID=Phvul.008G038300.1.v2.1 annot-version=v2.1	1
pvu-miRN4	GTTGCATTTCTTCTGAGCAGA	Phvul.002G037000.1	#N/A	#N/A	#N/A	#N/A	#N/A	#N/A	#N/A	#N/A	3	-1	1	21	570	590	GUUGCAUUUCUUCUGAGCAGA	::: :::::::: :.::::::	UCUCCUCAGAAGCAGUGCAAC	Cleavage	pacid=37177233 locus=Phvul.002G037000 ID=Phvul.002G037000.1.v2.1 annot-version=v2.1	1
pvu-miRN4	GTTGCATTTCTTCTGAGCAGA	Phvul.001G047500.1	#N/A	#N/A	#N/A	#N/A	#N/A	#N/A	#N/A	#N/A	3	-1	1	21	294	314	GUUGCAUUUCUUCUGAGCAGA	:::.:::::.:::::::	UGGUCUCGGAAGAGAUGCAAC	Cleavage	pacid=37168050 locus=Phvul.001G047500 ID=Phvul.001G047500.1.v2.1 annot-version=v2.1	1
pvu-miRN4	GTTGCATTTCTTCTGAGCAGA	Phvul.003G201300.1	#N/A	#N/A	#N/A	#N/A	#N/A	#N/A	#N/A	#N/A	3	-1	1	21	496	516	GUUGCAUUUCUUCUGAGCAGA	::::.:::::::: ::::	AAAGCUCGGAAGAAAUCCAAC	Cleavage	pacid=37147717 locus=Phvul.003G201300 ID=Phvul.003G201300.1.v2.1 annot-version=v2.1	1
pvu-miRN4	GTTGCATTTCTTCTGAGCAGA	Phvul.002G218100.20	#N/A	#N/A	#N/A	#N/A	#N/A	#N/A	#N/A	#N/A	3	-1	1	21	589	609	GUUGCAUUUCUUCUGAGCAGA	:: :: :::::::.:::::.	GCUUCUGAGAAGAAGUGCAAU	Cleavage	pacid=37178017 locus=Phvul.002G218100 ID=Phvul.002G218100.20.v2.1 annot-version=v2.1	2
pvu-miRN4	GTTGCATTTCTTCTGAGCAGA	Phvul.002G218100.19	#N/A	#N/A	#N/A	#N/A	#N/A	#N/A	#N/A	#N/A	3	-1	1	21	589	609	GUUGCAUUUCUUCUGAGCAGA	:: :: :::::::.:::::.	GCUUCUGAGAAGAAGUGCAAU	Cleavage	pacid=37178016 locus=Phvul.002G218100 ID=Phvul.002G218100.19.v2.1 annot-version=v2.1	2
pvu-miRN4	GTTGCATTTCTTCTGAGCAGA	Phvul.002G218100.18	#N/A	#N/A	#N/A	#N/A	#N/A	#N/A	#N/A	#N/A	3	-1	1	21	589	609	GUUGCAUUUCUUCUGAGCAGA	:: :: :::::::.:::::.	GCUUCUGAGAAGAAGUGCAAU	Cleavage	pacid=37178015 locus=Phvul.002G218100 ID=Phvul.002G218100.18.v2.1 annot-version=v2.1	2
pvu-miRN4	GTTGCATTTCTTCTGAGCAGA	Phvul.002G218100.17	#N/A	#N/A	#N/A	#N/A	#N/A	#N/A	#N/A	#N/A	3	-1	1	21	589	609	GUUGCAUUUCUUCUGAGCAGA	:: :: :::::::.:::::.	GCUUCUGAGAAGAAGUGCAAU	Cleavage	pacid=37178014 locus=Phvul.002G218100 ID=Phvul.002G218100.17.v2.1 annot-version=v2.1	2
pvu-miRN4	GTTGCATTTCTTCTGAGCAGA	Phvul.002G218100.10	#N/A	#N/A	#N/A	#N/A	#N/A	#N/A	#N/A	#N/A	3	-1	1	21	589	609	GUUGCAUUUCUUCUGAGCAGA	:: :: :::::::.:::::.	GCUUCUGAGAAGAAGUGCAAU	Cleavage	pacid=37178007 locus=Phvul.002G218100 ID=Phvul.002G218100.10.v2.1 annot-version=v2.1	2
pvu-miRN4	GTTGCATTTCTTCTGAGCAGA	Phvul.002G218100.9	#N/A	#N/A	#N/A	#N/A	#N/A	#N/A	#N/A	#N/A	3	-1	1	21	589	609	GUUGCAUUUCUUCUGAGCAGA	:: :: :::::::.:::::.	GCUUCUGAGAAGAAGUGCAAU	Cleavage	pacid=37178006 locus=Phvul.002G218100 ID=Phvul.002G218100.9.v2.1 annot-version=v2.1	2
pvu-miRN4	GTTGCATTTCTTCTGAGCAGA	Phvul.002G218100.8	#N/A	#N/A	#N/A	#N/A	#N/A	#N/A	#N/A	#N/A	3	-1	1	21	589	609	GUUGCAUUUCUUCUGAGCAGA	:: :: :::::::.:::::.	GCUUCUGAGAAGAAGUGCAAU	Cleavage	pacid=37178005 locus=Phvul.002G218100 ID=Phvul.002G218100.8.v2.1 annot-version=v2.1	2
pvu-miRN4	GTTGCATTTCTTCTGAGCAGA	Phvul.002G218100.6	#N/A	#N/A	#N/A	#N/A	#N/A	#N/A	#N/A	#N/A	3	-1	1	21	566	586	GUUGCAUUUCUUCUGAGCAGA	:: :: :::::::.:::::.	GCUUCUGAGAAGAAGUGCAAU	Cleavage	pacid=37178003 locus=Phvul.002G218100 ID=Phvul.002G218100.6.v2.1 annot-version=v2.1	1
pvu-miRN4	GTTGCATTTCTTCTGAGCAGA	Phvul.002G218100.7	#N/A	#N/A	#N/A	#N/A	#N/A	#N/A	#N/A	#N/A	3	-1	1	21	589	609	GUUGCAUUUCUUCUGAGCAGA	:: :: :::::::.:::::.	GCUUCUGAGAAGAAGUGCAAU	Cleavage	pacid=37178004 locus=Phvul.002G218100 ID=Phvul.002G218100.7.v2.1 annot-version=v2.1	2
pvu-miRN4	GTTGCATTTCTTCTGAGCAGA	Phvul.002G218100.5	#N/A	#N/A	#N/A	#N/A	#N/A	#N/A	#N/A	#N/A	3	-1	1	21	566	586	GUUGCAUUUCUUCUGAGCAGA	:: :: :::::::.:::::.	GCUUCUGAGAAGAAGUGCAAU	Cleavage	pacid=37178002 locus=Phvul.002G218100 ID=Phvul.002G218100.5.v2.1 annot-version=v2.1	1
pvu-miRN4	GTTGCATTTCTTCTGAGCAGA	Phvul.002G218100.14	#N/A	#N/A	#N/A	#N/A	#N/A	#N/A	#N/A	#N/A	3	-1	1	21	589	609	GUUGCAUUUCUUCUGAGCAGA	:: :: :::::::.:::::.	GCUUCUGAGAAGAAGUGCAAU	Cleavage	pacid=37178011 locus=Phvul.002G218100 ID=Phvul.002G218100.14.v2.1 annot-version=v2.1	1
pvu-miRN4	GTTGCATTTCTTCTGAGCAGA	Phvul.002G218100.12	#N/A	#N/A	#N/A	#N/A	#N/A	#N/A	#N/A	#N/A	3	-1	1	21	589	609	GUUGCAUUUCUUCUGAGCAGA	:: :: :::::::.:::::.	GCUUCUGAGAAGAAGUGCAAU	Cleavage	pacid=37178009 locus=Phvul.002G218100 ID=Phvul.002G218100.12.v2.1 annot-version=v2.1	1
pvu-miRN4	GTTGCATTTCTTCTGAGCAGA	Phvul.002G218100.13	#N/A	#N/A	#N/A	#N/A	#N/A	#N/A	#N/A	#N/A	3	-1	1	21	589	609	GUUGCAUUUCUUCUGAGCAGA	:: :: :::::::.:::::.	GCUUCUGAGAAGAAGUGCAAU	Cleavage	pacid=37178010 locus=Phvul.002G218100 ID=Phvul.002G218100.13.v2.1 annot-version=v2.1	1
pvu-miRN4	GTTGCATTTCTTCTGAGCAGA	Phvul.002G218100.11	#N/A	#N/A	#N/A	#N/A	#N/A	#N/A	#N/A	#N/A	3	-1	1	21	589	609	GUUGCAUUUCUUCUGAGCAGA	:: :: :::::::.:::::.	GCUUCUGAGAAGAAGUGCAAU	Cleavage	pacid=37178008 locus=Phvul.002G218100 ID=Phvul.002G218100.11.v2.1 annot-version=v2.1	1
pvu-miRN4	GTTGCATTTCTTCTGAGCAGA	Phvul.002G218100.4	#N/A	#N/A	#N/A	#N/A	#N/A	#N/A	#N/A	#N/A	3	-1	1	21	589	609	GUUGCAUUUCUUCUGAGCAGA	:: :: :::::::.:::::.	GCUUCUGAGAAGAAGUGCAAU	Cleavage	pacid=37178001 locus=Phvul.002G218100 ID=Phvul.002G218100.4.v2.1 annot-version=v2.1	1
pvu-miRN95	GGAGGAGTGGACTTTTGAGGCC	Phvul.003G077300.1	0.256586	0.575652	0.0301201	0.99995	-0.0197104	0.999168	-0.100102	0.96491	2	-1	1	22	264	285	GGAGGAGUGGACUUUUGAGGCC	.: ::::.::::::::::.:	UUUCCCAAAGGUCCACUCCUUC	Cleavage	pacid=37145084 locus=Phvul.003G077300 ID=Phvul.003G077300.1.v2.1 annot-version=v2.1	1
pvu-miRN95	GGAGGAGTGGACTTTTGAGGCC	Phvul.005G091600.1	#N/A	#N/A	#N/A	#N/A	#N/A	#N/A	#N/A	#N/A	2	-1	1	22	159	180	GGAGGAGUGGACUUUUGAGGCC	.::: ..:::::::::::::	CAUCUCUGGAGUCCACUCCUCC	Cleavage	pacid=37154493 locus=Phvul.005G091600 ID=Phvul.005G091600.1.v2.1 annot-version=v2.1	1
pvu-miRN95	GGAGGAGTGGACTTTTGAGGCC	Phvul.006G191200.1	-0.563377	NA	-0.139353	0.99995	1.16252	0.970135	2.06662	0.0143924	2.5	-1	1	22	208	229	GGAGGAGUGGACUUUUGAGGCC	:::: ::: :::::::::::	AUCCUCCAAAUUCCACUCCUCC	Cleavage	pacid=37173396 locus=Phvul.006G191200 ID=Phvul.006G191200.1.v2.1 annot-version=v2.1	1
pvu-miRN95	GGAGGAGTGGACTTTTGAGGCC	Phvul.009G063000.1	0.158194	0.859529	0.296453	0.99995	0.530973	0.989591	0.746714	0.0681727	2.5	-1	1	22	638	659	GGAGGAGUGGACUUUUGAGGCC	: :.::::::::.::.::::	UCCGUUAAAAGUCCGCUUCUCC	Cleavage	pacid=37150983 locus=Phvul.009G063000 ID=Phvul.009G063000.1.v2.1 annot-version=v2.1	1
pvu-miRN95	GGAGGAGTGGACTTTTGAGGCC	Phvul.002G324500.1	-0.0818935	0.820882	0.104902	0.99995	-0.0937709	0.999168	0.0084873	0.987993	2.5	-1	1	22	1380	1401	GGAGGAGUGGACUUUUGAGGCC	.:::.:::::::.:.::.:	UUAUUCAGAAGUCCAUUUCUUC	Cleavage	pacid=37175950 locus=Phvul.002G324500 ID=Phvul.002G324500.1.v2.1 annot-version=v2.1	1
pvu-miRN95	GGAGGAGTGGACTTTTGAGGCC	Phvul.002G036100.1	0.662873	0.325914	-0.0473288	0.99995	1.16876	0.859706	1.79969	0.000405864	3	-1	1	22	52	73	GGAGGAGUGGACUUUUGAGGCC	.::::: :::.::.::::..	CUUCUCAAUAGUUCAUUCCUUU	Cleavage	pacid=37175601 locus=Phvul.002G036100 ID=Phvul.002G036100.1.v2.1 annot-version=v2.1	1
pvu-miRN95	GGAGGAGTGGACTTTTGAGGCC	Phvul.008G155100.1	-0.121483	0.847473	-0.0971602	0.99995	0.199186	0.999168	-0.473327	0.578155	3	-1	1	22	395	416	GGAGGAGUGGACUUUUGAGGCC	.::: .: ::::::::::::	UAUCUCCGAUGUCCACUCCUCC	Cleavage	pacid=37158217 locus=Phvul.008G155100 ID=Phvul.008G155100.1.v2.1 annot-version=v2.1	1
pvu-miRN95	GGAGGAGTGGACTTTTGAGGCC	Phvul.007G094700.2	-0.316125	0.859173	0.0765065	0.99995	-1.5455	0.108885	-0.633767	0.735747	3	-1	1	22	3016	3037	GGAGGAGUGGACUUUUGAGGCC	:..: .::::::.:::.::::	UGUUUGGAAAGUCUACUUCUCC	Cleavage	pacid=37166540 locus=Phvul.007G094700 ID=Phvul.007G094700.2.v2.1 annot-version=v2.1	1
pvu-miRN95	GGAGGAGTGGACTTTTGAGGCC	Phvul.002G034300.1	0.175802	0.56768	0.0971494	0.99995	0.0710462	0.999168	0.225877	0.83926	3	-1	1	22	726	747	GGAGGAGUGGACUUUUGAGGCC	:: :::::::::::::..	UUAGUCCAAAGUCCACUCCUUU	Cleavage	pacid=37175806 locus=Phvul.002G034300 ID=Phvul.002G034300.1.v2.1 annot-version=v2.1	1
pvu-miRN95	GGAGGAGTGGACTTTTGAGGCC	Phvul.003G114300.5	-0.349858	0.610775	-0.164995	0.99995	-0.267532	0.999168	0.197566	0.924696	3	-1	1	22	1048	1069	GGAGGAGUGGACUUUUGAGGCC	.: ::.:::..::::::::	CCAUUAAAGAGUUUACUCCUCC	Cleavage	pacid=37147377 locus=Phvul.003G114300 ID=Phvul.003G114300.5.v2.1 annot-version=v2.1	1
pvu-miRN95	GGAGGAGTGGACTTTTGAGGCC	Phvul.003G141775.1	0.270464	0.550539	-0.0171399	0.99995	0.361742	0.273612	-0.103303	0.941329	3	-1	1	22	187	208	GGAGGAGUGGACUUUUGAGGCC	:::.::::: ::::.::.:	AAGCUCGAAAGUACACUUCUUC	Translation	pacid=37145534 locus=Phvul.003G141775 ID=Phvul.003G141775.1.v2.1 annot-version=v2.1	1
pvu-miRN95	GGAGGAGTGGACTTTTGAGGCC	Phvul.003G114300.3	-0.804136	0.140878	0.494391	0.99995	-0.317367	0.999168	-0.181791	0.952003	3	-1	1	22	1303	1324	GGAGGAGUGGACUUUUGAGGCC	.: ::.:::..::::::::	CCAUUAAAGAGUUUACUCCUCC	Cleavage	pacid=37147375 locus=Phvul.003G114300 ID=Phvul.003G114300.3.v2.1 annot-version=v2.1	1
pvu-miRN95	GGAGGAGTGGACTTTTGAGGCC	Phvul.008G150200.1	-0.428707	0.628536	0.015988	0.99995	-0.228127	0.999168	-0.0848475	0.959361	3	-1	1	22	127	148	GGAGGAGUGGACUUUUGAGGCC	: ..::. :.::::::::.:::	GAUUUCGUAGGUCCACUCUUCC	Cleavage	pacid=37161485 locus=Phvul.008G150200 ID=Phvul.008G150200.1.v2.1 annot-version=v2.1	1
pvu-miRN95	GGAGGAGTGGACTTTTGAGGCC	Phvul.007G094700.3	-0.682198	0.197371	0.220068	0.99995	-0.0128631	0.999168	0.0632478	0.972116	3	-1	1	22	2781	2802	GGAGGAGUGGACUUUUGAGGCC	:..: .::::::.:::.::::	UGUUUGGAAAGUCUACUUCUCC	Cleavage	pacid=37166541 locus=Phvul.007G094700 ID=Phvul.007G094700.3.v2.1 annot-version=v2.1	1
pvu-miRN95	GGAGGAGTGGACTTTTGAGGCC	Phvul.006G067900.1	#N/A	#N/A	0.556616	0.99995	0.0241554	0.999168	0.152257	0.978707	3	-1	1	22	584	605	GGAGGAGUGGACUUUUGAGGCC	: .::...::::.:::::::..	GUUCUUGGAAGUUCACUCCUUU	Cleavage	pacid=37171893 locus=Phvul.006G067900 ID=Phvul.006G067900.1.v2.1 annot-version=v2.1	1
pvu-miRN95	GGAGGAGTGGACTTTTGAGGCC	Phvul.001G152000.1	0.154901	0.885327	-0.0754825	0.99995	-0.0487816	0.999168	0.0365405	0.981134	3	-1	1	22	721	742	GGAGGAGUGGACUUUUGAGGCC	::.:::::.::.::::.:::	UGCUUCAAAGGUUCACUUCUCA	Cleavage	pacid=37170903 locus=Phvul.001G152000 ID=Phvul.001G152000.1.v2.1 annot-version=v2.1	1
pvu-miRN95	GGAGGAGTGGACTTTTGAGGCC	Phvul.007G153900.1	-0.13368	0.826579	0.173671	0.99995	-0.0167381	0.999168	-0.0318166	0.986309	3	-1	1	22	12	33	GGAGGAGUGGACUUUUGAGGCC	.::::.:::::. ::.::::	UCUCUCAGAAGUCUUCUUCUCC	Cleavage	pacid=37166475 locus=Phvul.007G153900 ID=Phvul.007G153900.1.v2.1 annot-version=v2.1	1
pvu-miRN95	GGAGGAGTGGACTTTTGAGGCC	Phvul.005G182000.1	-0.337976	NA	-0.133497	0.99995	0.368624	0.999168	-0.0766632	0.994312	3	-1	1	22	119	140	GGAGGAGUGGACUUUUGAGGCC	:::::.:::.::::.:: :	CAACUCAAGAGUUCACUUCUGC	Cleavage	pacid=37154011 locus=Phvul.005G182000 ID=Phvul.005G182000.1.v2.1 annot-version=v2.1	1
pvu-miRN95	GGAGGAGTGGACTTTTGAGGCC	Phvul.003G114300.2	0.527879	NA	-0.906856	0.99995	#N/A	#N/A	-0.494647	NA	3	-1	1	22	1333	1354	GGAGGAGUGGACUUUUGAGGCC	.: ::.:::..::::::::	CCAUUAAAGAGUUUACUCCUCC	Cleavage	pacid=37147374 locus=Phvul.003G114300 ID=Phvul.003G114300.2.v2.1 annot-version=v2.1	1
pvu-miRN95	GGAGGAGTGGACTTTTGAGGCC	Phvul.001G149500.1	-0.114142	NA	-0.0385852	0.99995	-0.0701781	0.999168	#N/A	#N/A	3	-1	1	22	274	295	GGAGGAGUGGACUUUUGAGGCC	.:::::::: :: :::::::	AAUCUCAAAAGACCCCUCCUCC	Translation	pacid=37169098 locus=Phvul.001G149500 ID=Phvul.001G149500.1.v2.1 annot-version=v2.1	1
pvu-miRN95	GGAGGAGTGGACTTTTGAGGCC	Phvul.007G094700.4	#N/A	#N/A	#N/A	#N/A	-0.786832	0.999168	-1.46839	0.886983	3	-1	1	22	2397	2418	GGAGGAGUGGACUUUUGAGGCC	:..: .::::::.:::.::::	UGUUUGGAAAGUCUACUUCUCC	Cleavage	pacid=37166542 locus=Phvul.007G094700 ID=Phvul.007G094700.4.v2.1 annot-version=v2.1	1
pvu-miRN95	GGAGGAGTGGACTTTTGAGGCC	Phvul.003G114300.4	0.585597	NA	#N/A	#N/A	-1.01351	0.999168	0.102787	0.993075	3	-1	1	22	1118	1139	GGAGGAGUGGACUUUUGAGGCC	.: ::.:::..::::::::	CCAUUAAAGAGUUUACUCCUCC	Cleavage	pacid=37147376 locus=Phvul.003G114300 ID=Phvul.003G114300.4.v2.1 annot-version=v2.1	1
pvu-miRN95	GGAGGAGTGGACTTTTGAGGCC	Phvul.008G155100.2	0.0447847	NA	#N/A	#N/A	0.229125	0.999168	0.514125	NA	3	-1	1	22	395	416	GGAGGAGUGGACUUUUGAGGCC	.::: .: ::::::::::::	UAUCUCCGAUGUCCACUCCUCC	Cleavage	pacid=37158218 locus=Phvul.008G155100 ID=Phvul.008G155100.2.v2.1 annot-version=v2.1	1
pvu-miRN95	GGAGGAGTGGACTTTTGAGGCC	Phvul.008G291300.1	#N/A	#N/A	#N/A	#N/A	#N/A	#N/A	#N/A	#N/A	3	-1	1	22	208	229	GGAGGAGUGGACUUUUGAGGCC	.:::::.:::: ::.::::	UUGUUCAAAGGUCCUCUUCUCC	Cleavage	pacid=37159893 locus=Phvul.008G291300 ID=Phvul.008G291300.1.v2.1 annot-version=v2.1	1
R.etli_Glu-TTC	GATTTTCATTCTGTAAAGAGG	Phvul.003G081500.1	0.0519533	0.919214	-0.128186	0.99995	0.272499	0.999168	0.501976	0.00360883	2.5	-1	1	21	1312	1332	GAUUUUCAUUCUGUAAAGAGG	:::::.:.::::::::.:	GGUCUUUGCGGAAUGAAAGUA	Cleavage	pacid=37147835 locus=Phvul.003G081500 ID=Phvul.003G081500.1.v2.1 annot-version=v2.1	1
R.etli_Glu-TTC	GATTTTCATTCTGTAAAGAGG	Phvul.003G029600.1	0.0638785	0.950116	0.0184692	0.99995	-0.0909712	0.999168	0.236593	0.849624	2.5	-1	1	21	3452	3472	GAUUUUCAUUCUGUAAAGAGG	:::::.:::::::::::	GAGCUUUAUAGAAUGAAAAUA	Cleavage	pacid=37145384 locus=Phvul.003G029600 ID=Phvul.003G029600.1.v2.1 annot-version=v2.1	1
R.etli_Glu-TTC	GATTTTCATTCTGTAAAGAGG	Phvul.003G029600.4	-0.789328	NA	-0.491628	0.99995	0.552697	0.961373	-0.264456	0.937033	2.5	-1	1	21	2579	2599	GAUUUUCAUUCUGUAAAGAGG	:::::.:::::::::::	GAGCUUUAUAGAAUGAAAAUA	Cleavage	pacid=37145387 locus=Phvul.003G029600 ID=Phvul.003G029600.4.v2.1 annot-version=v2.1	1
R.etli_Glu-TTC	GATTTTCATTCTGTAAAGAGG	Phvul.003G029600.2	#N/A	#N/A	#N/A	#N/A	#N/A	#N/A	#N/A	#N/A	2.5	-1	1	21	2797	2817	GAUUUUCAUUCUGUAAAGAGG	:::::.:::::::::::	GAGCUUUAUAGAAUGAAAAUA	Cleavage	pacid=37145385 locus=Phvul.003G029600 ID=Phvul.003G029600.2.v2.1 annot-version=v2.1	1
R.etli_Glu-TTC	GATTTTCATTCTGTAAAGAGG	Phvul.003G029600.3	#N/A	#N/A	#N/A	#N/A	#N/A	#N/A	#N/A	#N/A	2.5	-1	1	21	3208	3228	GAUUUUCAUUCUGUAAAGAGG	:::::.:::::::::::	GAGCUUUAUAGAAUGAAAAUA	Cleavage	pacid=37145386 locus=Phvul.003G029600 ID=Phvul.003G029600.3.v2.1 annot-version=v2.1	1
R.etli_Glu-TTC	GATTTTCATTCTGTAAAGAGG	Phvul.003G029600.5	#N/A	#N/A	#N/A	#N/A	#N/A	#N/A	#N/A	#N/A	2.5	-1	1	21	3424	3444	GAUUUUCAUUCUGUAAAGAGG	:::::.:::::::::::	GAGCUUUAUAGAAUGAAAAUA	Cleavage	pacid=37145388 locus=Phvul.003G029600 ID=Phvul.003G029600.5.v2.1 annot-version=v2.1	1
R.etli_Glu-TTC	GATTTTCATTCTGTAAAGAGG	Phvul.008G055100.1	0.0132813	0.987752	0.191916	0.99995	1.68883	0.538222	1.50499	0.0761171	3	-1	1	21	717	737	GAUUUUCAUUCUGUAAAGAGG	..:.::::..:.::::..:::	UUUUUUUAUGGGAUGAGGAUC	Cleavage	pacid=37160762 locus=Phvul.008G055100 ID=Phvul.008G055100.1.v2.1 annot-version=v2.1	1
R.etli_Glu-TTC	GATTTTCATTCTGTAAAGAGG	Phvul.001G039100.1	-1.26482	0.163528	0.427406	0.99995	-0.256611	0.999168	0.481081	0.337508	3	-1	1	21	1010	1030	GAUUUUCAUUCUGUAAAGAGG	::: :.:::::::::: ::	AAUCUCUGCAGAAUGAAACUC	Cleavage	pacid=37170069 locus=Phvul.001G039100 ID=Phvul.001G039100.1.v2.1 annot-version=v2.1	1
R.etli_Glu-TTC	GATTTTCATTCTGTAAAGAGG	Phvul.007G129700.3	-1.12198	NA	0.950551	0.99995	-0.796614	0.999168	0.921252	0.728632	3	-1	1	21	1407	1427	GAUUUUCAUUCUGUAAAGAGG	:.:::.:::.:::.::.:.	AGUUUUUGCAGGAUGGAAGUU	Cleavage	pacid=37166259 locus=Phvul.007G129700 ID=Phvul.007G129700.3.v2.1 annot-version=v2.1	1
R.etli_Glu-TTC	GATTTTCATTCTGTAAAGAGG	Phvul.004G018200.1	0.0364776	0.971273	-0.2121	0.99995	-0.443303	0.999168	0.503047	0.894679	3	-1	1	21	2182	2202	GAUUUUCAUUCUGUAAAGAGG	..::::::.:::::::: .:.	UUUCUUUAUAGAAUGAAUGUU	Cleavage	pacid=37162351 locus=Phvul.004G018200 ID=Phvul.004G018200.1.v2.1 annot-version=v2.1	1
R.etli_Glu-TTC	GATTTTCATTCTGTAAAGAGG	Phvul.003G005926.1	-0.485232	0.059858	0.258712	0.99995	-0.28847	0.971841	0.139907	0.902543	3	-1	1	21	13511	13531	GAUUUUCAUUCUGUAAAGAGG	:::: :::::::: :::::.	GCUCUCUACAGAAUUAAAAUU	Cleavage	pacid=37144660 locus=Phvul.003G005926 ID=Phvul.003G005926.1.v2.1 annot-version=v2.1	1
R.etli_Glu-TTC	GATTTTCATTCTGTAAAGAGG	Phvul.007G129700.2	-0.309762	0.77997	0.458845	0.99995	0.00543287	0.999168	0.291943	0.911171	3	-1	1	21	1255	1275	GAUUUUCAUUCUGUAAAGAGG	:.:::.:::.:::.::.:.	AGUUUUUGCAGGAUGGAAGUU	Cleavage	pacid=37166257 locus=Phvul.007G129700 ID=Phvul.007G129700.2.v2.1 annot-version=v2.1	1
R.etli_Glu-TTC	GATTTTCATTCTGTAAAGAGG	Phvul.003G271000.2	-0.762475	NA	0.00734896	0.99995	-0.247948	0.999168	-0.182574	0.947838	3	-1	1	21	1429	1449	GAUUUUCAUUCUGUAAAGAGG	:::::: :::::::.:::	UGUCUUUAGAGAAUGAGAAUG	Cleavage	pacid=37146537 locus=Phvul.003G271000 ID=Phvul.003G271000.2.v2.1 annot-version=v2.1	1
R.etli_Glu-TTC	GATTTTCATTCTGTAAAGAGG	Phvul.003G271000.3	#N/A	#N/A	0.833511	0.99995	-1.49509	0.970845	-0.440047	0.960254	3	-1	1	21	1421	1441	GAUUUUCAUUCUGUAAAGAGG	:::::: :::::::.:::	UGUCUUUAGAGAAUGAGAAUG	Cleavage	pacid=37146536 locus=Phvul.003G271000 ID=Phvul.003G271000.3.v2.1 annot-version=v2.1	1
R.etli_Glu-TTC	GATTTTCATTCTGTAAAGAGG	Phvul.003G271000.1	0.157173	0.916135	0.214211	0.99995	0.0421328	0.999168	-0.0983937	0.967571	3	-1	1	21	1429	1449	GAUUUUCAUUCUGUAAAGAGG	:::::: :::::::.:::	UGUCUUUAGAGAAUGAGAAUG	Cleavage	pacid=37146535 locus=Phvul.003G271000 ID=Phvul.003G271000.1.v2.1 annot-version=v2.1	1
R.etli_Glu-TTC	GATTTTCATTCTGTAAAGAGG	Phvul.010G094600.1	0.162873	0.66216	0.161951	0.99995	0.171481	0.970135	-0.0283894	0.978707	3	-1	1	21	341	361	GAUUUUCAUUCUGUAAAGAGG	::: :::::.:::::.::	AGUCUGUACAGGAUGAAGAUG	Cleavage	pacid=37144149 locus=Phvul.010G094600 ID=Phvul.010G094600.1.v2.1 annot-version=v2.1	1
R.etli_Glu-TTC	GATTTTCATTCTGTAAAGAGG	Phvul.010G102600.2	-0.375751	0.582182	0.245892	0.99995	-0.197488	0.999168	0.0116383	0.995047	3	-1	1	21	1331	1351	GAUUUUCAUUCUGUAAAGAGG	.:::: ::::.::::..::.	AUUCUUGACAGGAUGAGGAUU	Cleavage	pacid=37142815 locus=Phvul.010G102600 ID=Phvul.010G102600.2.v2.1 annot-version=v2.1	1
R.etli_Glu-TTC	GATTTTCATTCTGTAAAGAGG	Phvul.004G168700.1	0.731225	NA	-2.02782	0.99995	#N/A	#N/A	#N/A	#N/A	3	-1	1	21	151	171	GAUUUUCAUUCUGUAAAGAGG	: :: ::.:::..::::.:::	CAUCAUUGCAGGGUGAAGAUC	Cleavage	pacid=37161582 locus=Phvul.004G168700 ID=Phvul.004G168700.1.v2.1 annot-version=v2.1	1
R.etli_Glu-TTC	GATTTTCATTCTGTAAAGAGG	Phvul.008G055100.2	#N/A	#N/A	#N/A	#N/A	#N/A	#N/A	#N/A	#N/A	3	-1	1	21	711	731	GAUUUUCAUUCUGUAAAGAGG	..:.::::..:.::::..:::	UUUUUUUAUGGGAUGAGGAUC	Cleavage	pacid=37160763 locus=Phvul.008G055100 ID=Phvul.008G055100.2.v2.1 annot-version=v2.1	1
R.etli_Glu-TTC	GATTTTCATTCTGTAAAGAGG	Phvul.004G018200.2	#N/A	#N/A	#N/A	#N/A	#N/A	#N/A	#N/A	#N/A	3	-1	1	21	2079	2099	GAUUUUCAUUCUGUAAAGAGG	..::::::.:::::::: .:.	UUUCUUUAUAGAAUGAAUGUU	Cleavage	pacid=37162352 locus=Phvul.004G018200 ID=Phvul.004G018200.2.v2.1 annot-version=v2.1	1
R.etli_Glu-TTC	GATTTTCATTCTGTAAAGAGG	Phvul.010G102600.1	#N/A	#N/A	#N/A	#N/A	#N/A	#N/A	#N/A	#N/A	3	-1	1	21	1331	1351	GAUUUUCAUUCUGUAAAGAGG	.:::: ::::.::::..::.	AUUCUUGACAGGAUGAGGAUU	Cleavage	pacid=37142816 locus=Phvul.010G102600 ID=Phvul.010G102600.1.v2.1 annot-version=v2.1	1
R.etli_Met-CAT2	GTAGGTCAGAGCAGAGGAATC	Phvul.001G196800.4	0.0421003	0.894376	-0.0145321	0.99995	0.0693146	0.999168	0.252176	0.347519	3	-1	1	21	33	53	GUAGGUCAGAGCAGAGGAAUC	:::::.:::::: ..::::	CUUUCCUUUGCUCUUGUCUAC	Cleavage	pacid=37169254 locus=Phvul.001G196800 ID=Phvul.001G196800.4.v2.1 annot-version=v2.1	1
R.etli_Met-CAT2	GTAGGTCAGAGCAGAGGAATC	Phvul.001G195800.1	-0.417882	0.297962	-0.0720466	0.99995	-0.558802	0.490621	-0.313525	0.5292	3	-1	1	21	228	248	GUAGGUCAGAGCAGAGGAAUC	.:::: :::.:.:::.:::.	AGUUCCCCUGUUUUGAUCUAU	Cleavage	pacid=37167998 locus=Phvul.001G195800 ID=Phvul.001G195800.1.v2.1 annot-version=v2.1	1
R.etli_Met-CAT2	GTAGGTCAGAGCAGAGGAATC	Phvul.004G119050.1	0.11841	0.906741	0.152773	0.99995	0.183907	0.999168	-0.482909	0.533036	3	-1	1	21	193	213	GUAGGUCAGAGCAGAGGAAUC	:::::::::: :::.:::	UCAUCCUCUGCUCCGACUUAC	Cleavage	pacid=37161738 locus=Phvul.004G119050 ID=Phvul.004G119050.1.v2.1 annot-version=v2.1	1
R.etli_Met-CAT2	GTAGGTCAGAGCAGAGGAATC	Phvul.001G196800.2	-2.81451	NA	-0.133292	0.99995	-0.60747	0.999168	-0.284609	0.813704	3	-1	1	21	502	522	GUAGGUCAGAGCAGAGGAAUC	:::::.:::::: ..::::	CUUUCCUUUGCUCUUGUCUAC	Cleavage	pacid=37169252 locus=Phvul.001G196800 ID=Phvul.001G196800.2.v2.1 annot-version=v2.1	1
R.etli_Met-CAT2	GTAGGTCAGAGCAGAGGAATC	Phvul.001G001400.1	-0.322481	0.62714	0.223184	0.99995	-0.181871	0.999168	-0.185505	0.909914	3	-1	1	21	3590	3610	GUAGGUCAGAGCAGAGGAAUC	:. :::::::::::.:::	GCAUUGUCUGCUCUGACUUAC	Cleavage	pacid=37170637 locus=Phvul.001G001400 ID=Phvul.001G001400.1.v2.1 annot-version=v2.1	1
R.etli_Met-CAT2	GTAGGTCAGAGCAGAGGAATC	Phvul.001G001400.2	0.254424	0.0940968	-0.0860104	0.99995	-0.00977951	0.999168	0.0438499	0.957853	3	-1	1	21	3439	3459	GUAGGUCAGAGCAGAGGAAUC	:. :::::::::::.:::	GCAUUGUCUGCUCUGACUUAC	Cleavage	pacid=37170638 locus=Phvul.001G001400 ID=Phvul.001G001400.2.v2.1 annot-version=v2.1	1
R.etli_Met-CAT2	GTAGGTCAGAGCAGAGGAATC	Phvul.010G162400.1	0.506564	0.0384714	-0.315116	0.99995	-0.0506663	0.999168	0.111717	0.965533	3	-1	1	21	607	627	GUAGGUCAGAGCAGAGGAAUC	:::::::.::::.:.:.:	CUGUCCUCUGUUCUGGCUUGC	Cleavage	pacid=37142354 locus=Phvul.010G162400 ID=Phvul.010G162400.1.v2.1 annot-version=v2.1	1
R.etli_Met-CAT2	GTAGGTCAGAGCAGAGGAATC	Phvul.001G227900.1	-0.640315	0.421815	0.272026	0.99995	-0.345767	0.999168	-1.28991	NA	3	-1	1	21	567	587	GUAGGUCAGAGCAGAGGAAUC	::::::: ::::::..:.:	UCUUCCUCUUCUCUGAUUUGC	Cleavage	pacid=37170667 locus=Phvul.001G227900 ID=Phvul.001G227900.1.v2.1 annot-version=v2.1	1
R.etli_Met-CAT2	GTAGGTCAGAGCAGAGGAATC	Phvul.001G227900.2	#N/A	#N/A	-1.82865	0.99995	#N/A	#N/A	#N/A	#N/A	3	-1	1	21	567	587	GUAGGUCAGAGCAGAGGAAUC	::::::: ::::::..:.:	UCUUCCUCUUCUCUGAUUUGC	Cleavage	pacid=37170668 locus=Phvul.001G227900 ID=Phvul.001G227900.2.v2.1 annot-version=v2.1	1
R.etli_Met-CAT3	CAAATCCCTCCTCCGCTACCA	Phvul.002G070900.1	#N/A	#N/A	#N/A	#N/A	0.913866	0.97243	#N/A	#N/A	2.5	-1	1	21	1497	1517	CAAAUCCCUCCUCCGCUACCA	::: :::::.::::::::	UAAUAGGGGAGGGGGGAUUUG	Cleavage	pacid=37175374 locus=Phvul.002G070900 ID=Phvul.002G070900.1.v2.1 annot-version=v2.1	1
R.etli_Met-CAT3	CAAATCCCTCCTCCGCTACCA	Phvul.003G139200.1	-0.21597	0.691473	0.444707	0.99995	0.713245	0.466278	-0.51982	0.266134	3	-1	1	21	635	655	CAAAUCCCUCCUCCGCUACCA	:: :.: :::::.::::::::	UGUUGGGGGAGGGGGGAUUUG	Cleavage	pacid=37147011 locus=Phvul.003G139200 ID=Phvul.003G139200.1.v2.1 annot-version=v2.1	1
R.etli_Met-CAT3	CAAATCCCTCCTCCGCTACCA	Phvul.008G026400.1	-0.011173	0.985359	-0.0515438	0.99995	-0.187973	0.999168	-0.101297	0.949858	3	-1	1	21	563	583	CAAAUCCCUCCUCCGCUACCA	:: .:::::::: :::::::	AGGAGGCGGAGGAAGGAUUUG	Cleavage	pacid=37160621 locus=Phvul.008G026400 ID=Phvul.008G026400.1.v2.1 annot-version=v2.1	1
R.etli_Trp-CCA	CGAGCCCTGCTGCCCCTGCCA	Phvul.002G216100.1	0.947453	0.160289	1.18584	0.99995	-0.0764955	0.999168	1.12124	0.0295666	3	-1	1	21	646	666	CGAGCCCUGCUGCCCCUGCCA	: : :: ::::::.:::::.:	UUGAAGUGGCAGCGGGGCUUG	Cleavage	pacid=37174364 locus=Phvul.002G216100 ID=Phvul.002G216100.1.v2.1 annot-version=v2.1	1
R.etli_Trp-CCA	CGAGCCCTGCTGCCCCTGCCA	Phvul.006G062900.1	-0.297488	0.718487	0.0955493	0.99995	-0.0576037	0.999168	-0.28692	0.86632	3	-1	1	21	1012	1032	CGAGCCCUGCUGCCCCUGCCA	::::: :::::::: ::.:	GAGCAGGAGCAGCAGGUCUUG	Cleavage	pacid=37171776 locus=Phvul.006G062900 ID=Phvul.006G062900.1.v2.1 annot-version=v2.1	1
R.etli_Trp-CCA	CGAGCCCTGCTGCCCCTGCCA	Phvul.006G062900.2	#N/A	#N/A	-0.0519206	0.99995	0.266302	0.999168	-0.259685	0.978707	3	-1	1	21	1002	1022	CGAGCCCUGCUGCCCCUGCCA	::::: :::::::: ::.:	GAGCAGGAGCAGCAGGUCUUG	Cleavage	pacid=37171777 locus=Phvul.006G062900 ID=Phvul.006G062900.2.v2.1 annot-version=v2.1	1
