# Supplementary material for: Argonaute5 and its associated small RNAs modulate the transcriptional response during the rhizobia-Phaseolus vulgaris symbiosis
Source: Front Plant Sci. 2022 Nov 17;13:1034419. doi: 10.3389/fpls.2022.1034419 (PMC9714512; doi:10.3389/fpls.2022.1034419)
Supplement: Supplementary file 1 [file DataSheet_1.zip › Table S13.xlsx]

## Sheet: Domain enrichment
Supplementary Table S13. Protein Domain enriched in PvAGO5-associated sRNA target genes
Protein Domain	p-Value i	Matches
NB-ARC [IPR002182]	9.74626e-36	143
Concanavalin A-like lectin/glucanase domain [IPR013320]	8.69745e-28	182
P-loop containing nucleoside triphosphate hydrolase [IPR027417]	5.72475e-22	347
Tetratricopeptide-like helical domain [IPR011990]	9.94604e-21	189
Ribonuclease CAF1 [IPR006941]	3.89099e-10	19
Nodulin [IPR003387]	6.15236e-10	7
Leucine-rich repeat [IPR001611]	1.4342e-09	124
Protein kinase-like domain [IPR011009]	1.90555e-09	283
Protein kinase domain [IPR000719]	1.58759e-08	277
Pentatricopeptide repeat [IPR002885]	2.64375e-08	136
Serine-threonine/tyrosine-protein kinase catalytic domain [IPR001245]	2.39151e-07	162
Zinc finger, ZPR1-type [IPR004457]	9.77181e-07	8
Toll/interleukin-1 receptor homology (TIR) domain [IPR000157]	1.52468e-06	36
Transcription factor, SBP-box [IPR004333]	2.01684e-05	18
Leucine-rich repeat 3 [IPR011713]	0.000624164	15
AAA+ ATPase domain [IPR003593]	0.005789	76
Leucine-rich repeat-containing N-terminal, plant-type [IPR013210]	0.00755	71
Growth-regulating factor [IPR031137]	0.029754	11
Glutamine-Leucine-Glutamine, QLQ [IPR014978]	0.03246	11
Armadillo-like helical [IPR011989]	0.039322	73
