# Supplementary material for: Argonaute5 and its associated small RNAs modulate the transcriptional response during the rhizobia-Phaseolus vulgaris symbiosis
Source: Front Plant Sci. 2022 Nov 17;13:1034419. doi: 10.3389/fpls.2022.1034419 (PMC9714512; doi:10.3389/fpls.2022.1034419)
Supplement: Supplementary file 1 [file DataSheet_1.zip › Table S2.xlsx]

## Sheet: AGO exp
Supplementary Table 2:	Expression of the Argonaute protein-encoding genes in PvAGO5-RNAi tissues
Gene ID	Gene Name	Mock			Rhizobia			Mature Nodules
		Log2FC	LfcSE	padj	Log2FC	LfcSE	padj	Log2FC	LfcSE	padj
Phvul.004G142900	AGO1	0.0418649	0.0735833	0.829822	0.0817679	0.0713295	0.99995	-0.0773998	0.0990478	0.87291
Phvul.002G100100	AGO2/3	0.487585	0.544531	ND	-0.683284	0.611213	0.99995	ND	ND	ND
Phvul.006G131700		0.390493	2.02468	ND	-0.410702	0.884081	0.99995	-0.0327029	1.4222	ND
Phvul.006G021200	AGO4	-0.000407572	0.174598	0.999313	0.0484772	0.174734	0.99995	0.0390772	0.130483	0.963697
Phvul.008G206500		-0.0376051	0.169779	0.945175	0.144513	0.159212	0.99995	0.0264008	0.145792	0.978555
Phvul.008G206600		0.167675	0.399647	0.882352	-0.290431	0.280812	0.99995	0.121428	0.575647	0.973933
Phvul.011G088200	AGO5	-1.22078	0.205153	2.28969e-06	-1.09273	0.20285	0.000109939	-1.41405	0.267339	1.99351e-05
Phvul.011G169400	AGO6	0.265985	0.335066	0.750736	0.300392	0.296665	0.99995	-0.0628569	0.309731	0.975605
Phvul.003G046700	AGO7	0.086002	0.295513	0.923415	-0.166504	0.273638	0.99995	-0.0345076	0.52371	0.99087
Phvul.007G062800	AGO10a	-0.113692	0.128761	0.718487	0.0559617	0.196337	0.99995	0.841543	0.336409	0.157886
Phvul.007G278600		0.155836	0.200634	0.75477	0.284398	0.25772	0.99995	1.04777	1.21467	0.850123
Phvul.009G199500	AGO10b	0.307127	3.72689	0.980195	1.41343	2.63809	0.99995	ND	ND	ND
Phvul.003G160000		0.439553	0.702585	ND	-0.634344	0.75909	0.99995	ND	ND	ND
Phvul.003G160200		ND	ND	ND	ND	ND	ND	ND	ND	ND
