# Supplementary material for: Argonaute5 and its associated small RNAs modulate the transcriptional response during the rhizobia-Phaseolus vulgaris symbiosis
Source: Front Plant Sci. 2022 Nov 17;13:1034419. doi: 10.3389/fpls.2022.1034419 (PMC9714512; doi:10.3389/fpls.2022.1034419)
Supplement: Supplementary file 1 [file DataSheet_1.zip › Table S3.xlsx]

## Sheet: Hoja1
Supplementary Table 3: Differentially regulated genes in uninoculated PvAGO5-RNAi transgenic roots
Gene ID	log2FoldChange	padj	Confidence	DE	Functional Annotation
Phvul.010G008800.1	-2.70566	0.0351503	96.48	UP_Roots_EV_Mock_DOWN_Roots_AGO5_Mock	homogentisate phytyltransferase 1
Phvul.002G033000.1	-2.43853	0.0460611	95.39	UP_Roots_EV_Mock_DOWN_Roots_AGO5_Mock	NmrA-like negative transcriptional regulator family protein
Phvul.005G078100.2	-2.33943	0.0115811	98.84	UP_Roots_EV_Mock_DOWN_Roots_AGO5_Mock	Leucine-rich repeat transmembrane protein kinase
Phvul.005G158500.1	-2.12329	0.0255422	97.45	UP_Roots_EV_Mock_DOWN_Roots_AGO5_Mock	Glycosyl hydrolases family 32 protein
Phvul.002G199800.1	-2.11071	0.0301635	96.98	UP_Roots_EV_Mock_DOWN_Roots_AGO5_Mock	FAD-binding Berberine family protein
Phvul.010G015400.1	-2.06896	0.0281098	97.19	UP_Roots_EV_Mock_DOWN_Roots_AGO5_Mock	delta 1-pyrroline-5-carboxylate synthase 2
Phvul.011G055800.1	-2.01628	0.0180983	98.19	UP_Roots_EV_Mock_DOWN_Roots_AGO5_Mock	beta glucosidase 17
Phvul.007G203800.4	-1.90263	1.3818e-12	100	UP_Roots_EV_Mock_DOWN_Roots_AGO5_Mock	Peptidase C15, pyroglutamyl peptidase I-like
Phvul.008G059100.6	-1.89397	8.83047e-21	100	UP_Roots_EV_Mock_DOWN_Roots_AGO5_Mock
Phvul.001G232700.1	-1.88703	0.00748436	99.25	UP_Roots_EV_Mock_DOWN_Roots_AGO5_Mock	TRF-like 9
Phvul.004G124200.1	-1.86957	1.04285e-05	100	UP_Roots_EV_Mock_DOWN_Roots_AGO5_Mock	basic helix-loop-helix (bHLH) DNA-binding superfamily protein
Phvul.007G083800.1	-1.82646	0.00143174	99.86	UP_Roots_EV_Mock_DOWN_Roots_AGO5_Mock	Protein kinase superfamily protein
Phvul.008G033600.2	-1.80393	0.0340549	96.59	UP_Roots_EV_Mock_DOWN_Roots_AGO5_Mock	RS2-interacting KH protein
Phvul.008G181400.1	-1.7222	0.00213669	99.79	UP_Roots_EV_Mock_DOWN_Roots_AGO5_Mock	beta carbonic anhydrase 5
Phvul.009G220600.1	-1.71891	0.00579892	99.42	UP_Roots_EV_Mock_DOWN_Roots_AGO5_Mock	aspartic proteinase A1
Phvul.009G233200.1	-1.71089	0.00155425	99.84	UP_Roots_EV_Mock_DOWN_Roots_AGO5_Mock	xyloglucan endotransglycosylase 6
Phvul.002G025000.1	-1.68485	0.0447441	95.53	UP_Roots_EV_Mock_DOWN_Roots_AGO5_Mock	ytochrome p450, family 71, subfamily B, polypeptide 11
Phvul.001G056800.1	-1.67622	2.33345e-06	100	UP_Roots_EV_Mock_DOWN_Roots_AGO5_Mock	CHY-type/CTCHY-type/RING-type Zinc finger protein
Phvul.002G307900.1	-1.66651	0.017333	98.27	UP_Roots_EV_Mock_DOWN_Roots_AGO5_Mock	oxidative stress 3
Phvul.006G183600.1	-1.6551	0.0113286	98.87	UP_Roots_EV_Mock_DOWN_Roots_AGO5_Mock	dormancy-associated protein-like 1
Phvul.008G039500.2	-1.64479	0.000216995	99.98	UP_Roots_EV_Mock_DOWN_Roots_AGO5_Mock	SNF1 kinase homolog 10
Phvul.001G214300.1	-1.64398	0.0212054	97.88	UP_Roots_EV_Mock_DOWN_Roots_AGO5_Mock	stachyose synthase
Phvul.005G091300.3	-1.62659	0.0132053	98.68	UP_Roots_EV_Mock_DOWN_Roots_AGO5_Mock	homolog of yeast autophagy 18 (ATG18) F
Phvul.001G007400.1	-1.62287	0.000272703	99.97	UP_Roots_EV_Mock_DOWN_Roots_AGO5_Mock	Small nuclear ribonucleoprotein family protein
Phvul.002G323704.1	-1.62179	0.0312067	96.88	UP_Roots_EV_Mock_DOWN_Roots_AGO5_Mock	disease resistance protein (TIR-NBS-LRR class), putative
Phvul.010G009400.1	-1.61182	0.00647231	99.35	UP_Roots_EV_Mock_DOWN_Roots_AGO5_Mock	Major facilitator superfamily protein
Phvul.004G042900.1	-1.60826	0.000988323	99.9	UP_Roots_EV_Mock_DOWN_Roots_AGO5_Mock	UDP-glucosyl transferase 85A3
Phvul.008G142400.7	-1.53788	0.026289	97.37	UP_Roots_EV_Mock_DOWN_Roots_AGO5_Mock	RNA polymerase II transcription mediators
Phvul.002G312600.1	-1.53039	0.00354284	99.65	UP_Roots_EV_Mock_DOWN_Roots_AGO5_Mock	RHO guanyl-nucleotide exchange factor 11
Phvul.009G052800.1	-1.52404	0.00677544	99.32	UP_Roots_EV_Mock_DOWN_Roots_AGO5_Mock	prolyl oligopeptidase family protein
Phvul.008G114000.1	-1.5234	0.0298866	97.01	UP_Roots_EV_Mock_DOWN_Roots_AGO5_Mock
Phvul.007G072801.1	-1.51909	0.000315201	99.97	UP_Roots_EV_Mock_DOWN_Roots_AGO5_Mock	Protein kinase superfamily protein
Phvul.009G229900.10	-1.51489	0.00598389	99.4	UP_Roots_EV_Mock_DOWN_Roots_AGO5_Mock	homology to ABI1
Phvul.004G031700.3	-1.50705	0.0351777	96.48	UP_Roots_EV_Mock_DOWN_Roots_AGO5_Mock	hypothetical protein 1
Phvul.005G096400.2	-1.50639	0.00552222	99.45	UP_Roots_EV_Mock_DOWN_Roots_AGO5_Mock
Phvul.002G119300.1	-1.47765	0.0311181	96.89	UP_Roots_EV_Mock_DOWN_Roots_AGO5_Mock	Auxin efflux carrier family protein
Phvul.006G088900.4	-1.46412	0.0014522	99.85	UP_Roots_EV_Mock_DOWN_Roots_AGO5_Mock	Calcineurin-like metallo-phosphoesterase superfamily protein
Phvul.001G145500.1	-1.45836	0.00343605	99.66	UP_Roots_EV_Mock_DOWN_Roots_AGO5_Mock	Disease resistance-responsive (dirigent-like protein) family protein
Phvul.009G227900.1	-1.44652	0.0200458	98	UP_Roots_EV_Mock_DOWN_Roots_AGO5_Mock	DENN (AEX-3) domain-containing protein
Phvul.007G194000.1	-1.44569	0.00773836	99.23	UP_Roots_EV_Mock_DOWN_Roots_AGO5_Mock	2-oxoglutarate (2OG) and Fe(II)-dependent oxygenase superfamily protein
Phvul.006G187500.1	-1.44015	0.000408746	99.96	UP_Roots_EV_Mock_DOWN_Roots_AGO5_Mock	Aluminium induced protein with YGL and LRDR motifs
Phvul.002G276800.1	-1.4382	0.020058	97.99	UP_Roots_EV_Mock_DOWN_Roots_AGO5_Mock	SAUR-like auxin-responsive protein family
Phvul.011G079300.2	-1.43566	0.00663443	99.34	UP_Roots_EV_Mock_DOWN_Roots_AGO5_Mock	plasma membrane intrinsic protein 2;4
Phvul.011G164700.2	-1.43165	0.00144898	99.86	UP_Roots_EV_Mock_DOWN_Roots_AGO5_Mock	Protein kinase superfamily protein
Phvul.007G262200.3	-1.43115	0.0312067	96.88	UP_Roots_EV_Mock_DOWN_Roots_AGO5_Mock	protein phosphatase 2A-4
Phvul.006G077100.1	-1.42009	0.00737726	99.26	UP_Roots_EV_Mock_DOWN_Roots_AGO5_Mock	with no lysine (K) kinase 4
Phvul.003G152800.2	-1.39585	0.0397289	96.03	UP_Roots_EV_Mock_DOWN_Roots_AGO5_Mock	homolog of yeast autophagy 18 (ATG18) B
Phvul.008G186300.1	-1.39565	0.0107639	98.92	UP_Roots_EV_Mock_DOWN_Roots_AGO5_Mock	zinc ion binding;DNA binding;helicases;ATP binding;nucleic acid binding
Phvul.007G017900.1	-1.37012	0.0199561	98	UP_Roots_EV_Mock_DOWN_Roots_AGO5_Mock	DNAJ heat shock N-terminal domain-containing protein
Phvul.006G158500.1	-1.31367	0.0411058	95.89	UP_Roots_EV_Mock_DOWN_Roots_AGO5_Mock	RING/U-box superfamily protein
Phvul.004G122750.1	-1.30638	0.0272387	97.28	UP_Roots_EV_Mock_DOWN_Roots_AGO5_Mock	peptidoglycan-binding LysM domain-containing protein
Phvul.010G116100.4	-1.30493	0.000157255	99.98	UP_Roots_EV_Mock_DOWN_Roots_AGO5_Mock	RNA-binding (RRM/RBD/RNP motifs) family protein
Phvul.005G015800.1	-1.29601	3.22951e-07	100	UP_Roots_EV_Mock_DOWN_Roots_AGO5_Mock	cytochrome P450, family 78, subfamily A, polypeptide 5
Phvul.003G105900.3	-1.295	0.00623007	99.38	UP_Roots_EV_Mock_DOWN_Roots_AGO5_Mock	BTB/POZ domain-containing protein
Phvul.011G134500.1	-1.29271	0.00311709	99.69	UP_Roots_EV_Mock_DOWN_Roots_AGO5_Mock
Phvul.005G168300.2	-1.29186	0.000124743	99.99	UP_Roots_EV_Mock_DOWN_Roots_AGO5_Mock
Phvul.007G263700.1	-1.2889	0.0373911	96.26	UP_Roots_EV_Mock_DOWN_Roots_AGO5_Mock
Phvul.009G200700.1	-1.28191	0.00698738	99.3	UP_Roots_EV_Mock_DOWN_Roots_AGO5_Mock	Transcription factor TFIIE, alpha subunit
Phvul.009G232100.1	-1.27207	0.0440459	95.6	UP_Roots_EV_Mock_DOWN_Roots_AGO5_Mock	Protein kinase superfamily protein
Phvul.003G172400.1	-1.26381	0.0032769	99.67	UP_Roots_EV_Mock_DOWN_Roots_AGO5_Mock	Leucine-rich repeat family protein
Phvul.006G168300.1	-1.2274	0.000133285	99.99	UP_Roots_EV_Mock_DOWN_Roots_AGO5_Mock	serine hydroxymethyltransferase 3
Phvul.011G088200.1	-1.22078	2.28969e-06	100	UP_Roots_EV_Mock_DOWN_Roots_AGO5_Mock	Argonaute family protein
Phvul.005G063300.1	-1.22048	0.00345507	99.65	UP_Roots_EV_Mock_DOWN_Roots_AGO5_Mock	cytochrome P450, family 72, subfamily A, polypeptide 15
Phvul.002G111500.2	-1.21043	0.00161172	99.84	UP_Roots_EV_Mock_DOWN_Roots_AGO5_Mock
Phvul.002G175700.2	-1.20897	0.00426411	99.57	UP_Roots_EV_Mock_DOWN_Roots_AGO5_Mock	Protein kinase superfamily protein
Phvul.004G159500.1	-1.20567	0.0222988	97.77	UP_Roots_EV_Mock_DOWN_Roots_AGO5_Mock	cytochrome P450, family 71, subfamily B, polypeptide 34
Phvul.008G059100.3	-1.20306	8.80199e-08	100	UP_Roots_EV_Mock_DOWN_Roots_AGO5_Mock
Phvul.008G234600.1	-1.20041	0.0031398	99.69	UP_Roots_EV_Mock_DOWN_Roots_AGO5_Mock	Protein kinase superfamily protein
Phvul.008G089600.1	-1.19981	0.0123048	98.77	UP_Roots_EV_Mock_DOWN_Roots_AGO5_Mock	alpha-soluble NSF attachment protein 2
Phvul.008G243400.1	-1.19455	0.0064201	99.36	UP_Roots_EV_Mock_DOWN_Roots_AGO5_Mock	TRAM, LAG1 and CLN8 (TLC) lipid-sensing domain containing protein
Phvul.001G153200.1	-1.19089	0.0180858	98.19	UP_Roots_EV_Mock_DOWN_Roots_AGO5_Mock	Protein of unknown function (DUF581)
Phvul.011G201700.1	-1.18732	0.000681569	99.93	UP_Roots_EV_Mock_DOWN_Roots_AGO5_Mock	beta glucosidase 17
Phvul.007G083500.1	-1.18698	0.0458588	95.41	UP_Roots_EV_Mock_DOWN_Roots_AGO5_Mock	gigantea protein (GI)
Phvul.006G219800.1	-1.17831	0.0192189	98.08	UP_Roots_EV_Mock_DOWN_Roots_AGO5_Mock	Smg-4/UPF3 family protein
Phvul.008G082000.1	-1.17654	0.000133285	99.99	UP_Roots_EV_Mock_DOWN_Roots_AGO5_Mock	Protein of unknown function, DUF599
Phvul.002G235500.1	-1.1761	0.0475151	95.25	UP_Roots_EV_Mock_DOWN_Roots_AGO5_Mock	Lipase/lipooxygenase, PLAT/LH2 family protein
Phvul.006G076000.1	-1.1638	0.0391766	96.08	UP_Roots_EV_Mock_DOWN_Roots_AGO5_Mock	RING/U-box superfamily protein with ARM repeat domain
Phvul.006G136500.1	-1.16229	0.0164948	98.35	UP_Roots_EV_Mock_DOWN_Roots_AGO5_Mock	D6 protein kinase like 2
Phvul.007G184200.1	-1.15737	0.0184545	98.15	UP_Roots_EV_Mock_DOWN_Roots_AGO5_Mock	Protein kinase superfamily protein
Phvul.010G034800.1	-1.1416	0.0412669	95.87	UP_Roots_EV_Mock_DOWN_Roots_AGO5_Mock
Phvul.003G101100.1	-1.13098	3.55246e-07	100	UP_Roots_EV_Mock_DOWN_Roots_AGO5_Mock	Uncharacterised protein family (UPF0497)
Phvul.006G196700.1	-1.13089	0.0239183	97.61	UP_Roots_EV_Mock_DOWN_Roots_AGO5_Mock	Sulfite exporter TauE/SafE family protein
Phvul.010G157600.2	-1.12425	0.00663443	99.34	UP_Roots_EV_Mock_DOWN_Roots_AGO5_Mock	Leucine-rich repeat family protein
Phvul.009G052700.2	-1.1204	0.00319954	99.68	UP_Roots_EV_Mock_DOWN_Roots_AGO5_Mock	Calcium-binding EF-hand family protein
Phvul.005G067925.1	-1.11217	0.0165245	98.35	UP_Roots_EV_Mock_DOWN_Roots_AGO5_Mock
Phvul.002G291400.2	-1.10134	0.0252207	97.48	UP_Roots_EV_Mock_DOWN_Roots_AGO5_Mock	RING/U-box superfamily protein
Phvul.005G057100.2	-1.09419	0.00114195	99.89	UP_Roots_EV_Mock_DOWN_Roots_AGO5_Mock	Lojap-related protein
Phvul.008G057600.1	-1.09306	3.97903e-05	100	UP_Roots_EV_Mock_DOWN_Roots_AGO5_Mock	S-adenosyl-L-methionine-dependent methyltransferases superfamily protein
Phvul.007G194600.1	-1.08908	0.0256112	97.44	UP_Roots_EV_Mock_DOWN_Roots_AGO5_Mock	basic helix-loop-helix (bHLH) DNA-binding superfamily protein
Phvul.002G332200.1	-1.08045	0.0407607	95.92	UP_Roots_EV_Mock_DOWN_Roots_AGO5_Mock	annexin 5
Phvul.002G119800.1	-1.07819	0.00368896	99.63	UP_Roots_EV_Mock_DOWN_Roots_AGO5_Mock
Phvul.004G033200.2	-1.07782	0.0231125	97.69	UP_Roots_EV_Mock_DOWN_Roots_AGO5_Mock	RING/U-box superfamily protein
Phvul.010G089200.1	-1.0771	0.00161172	99.84	UP_Roots_EV_Mock_DOWN_Roots_AGO5_Mock	shrunken seed protein (SSE1)
Phvul.006G030100.1	-1.07289	0.0158986	98.41	UP_Roots_EV_Mock_DOWN_Roots_AGO5_Mock	Homeodomain-like superfamily protein
Phvul.004G077400.1	-1.07048	0.00794128	99.21	UP_Roots_EV_Mock_DOWN_Roots_AGO5_Mock	NAC domain containing protein 47
Phvul.002G098300.3	-1.07033	0.0464131	95.36	UP_Roots_EV_Mock_DOWN_Roots_AGO5_Mock	Glutathione S-transferase family protein
Phvul.006G218600.1	-1.06697	1.05885e-05	100	UP_Roots_EV_Mock_DOWN_Roots_AGO5_Mock	Lactoylglutathione lyase / glyoxalase I family protein
Phvul.006G069300.1	-1.06421	0.00392121	99.61	UP_Roots_EV_Mock_DOWN_Roots_AGO5_Mock	glutamine-dependent asparagine synthase 1
Phvul.009G182100.1	-1.06007	0.000740652	99.93	UP_Roots_EV_Mock_DOWN_Roots_AGO5_Mock	alpha-N-acetylglucosaminidase family / NAGLU family
Phvul.003G229900.1	-1.05332	0.00236049	99.76	UP_Roots_EV_Mock_DOWN_Roots_AGO5_Mock	plant intracellular ras group-related LRR 4
Phvul.005G162000.1	-1.05128	0.0478089	95.22	UP_Roots_EV_Mock_DOWN_Roots_AGO5_Mock	Leucine-rich repeat transmembrane protein kinase protein
Phvul.011G009900.1	-1.05121	0.0212054	97.88	UP_Roots_EV_Mock_DOWN_Roots_AGO5_Mock
Phvul.001G252100.1	-1.04935	0.0055387	99.45	UP_Roots_EV_Mock_DOWN_Roots_AGO5_Mock	TLD-domain containing nucleolar protein
Phvul.011G055700.1	-1.04747	0.00343605	99.66	UP_Roots_EV_Mock_DOWN_Roots_AGO5_Mock	beta glucosidase 17
Phvul.006G001200.1	-1.04679	0.0475039	95.25	UP_Roots_EV_Mock_DOWN_Roots_AGO5_Mock
Phvul.002G177100.1	-1.04186	0.0109321	98.91	UP_Roots_EV_Mock_DOWN_Roots_AGO5_Mock	response regulator 11
Phvul.008G243300.3	-1.03259	0.044052	95.59	UP_Roots_EV_Mock_DOWN_Roots_AGO5_Mock	Cystathionine beta-synthase (CBS) family protein
Phvul.001G077000.1	-1.02522	0.000269892	99.97	UP_Roots_EV_Mock_DOWN_Roots_AGO5_Mock	amino acid permease 6
Phvul.001G083800.4	-1.02466	0.0165249	98.35	UP_Roots_EV_Mock_DOWN_Roots_AGO5_Mock	Uncharacterised protein family (UPF0041)
Phvul.010G091000.1	-1.02171	0.0193757	98.06	UP_Roots_EV_Mock_DOWN_Roots_AGO5_Mock	phloem protein 2-A13
Phvul.010G123400.1	-1.02085	0.0243382	97.57	UP_Roots_EV_Mock_DOWN_Roots_AGO5_Mock
Phvul.008G048000.1	-1.01807	0.0294417	97.06	UP_Roots_EV_Mock_DOWN_Roots_AGO5_Mock	ELMO/CED-12 family protein
Phvul.003G223500.4	-1.00982	0.00814216	99.19	UP_Roots_EV_Mock_DOWN_Roots_AGO5_Mock	PPPDE putative thiol peptidase family protein
Phvul.006G071900.1	-1.00823	0.03194	96.81	UP_Roots_EV_Mock_DOWN_Roots_AGO5_Mock	Transmembrane amino acid transporter family protein
Phvul.008G015000.1	-1.00637	0.00697291	99.3	UP_Roots_EV_Mock_DOWN_Roots_AGO5_Mock	P-glycoprotein 20
Phvul.001G229100.1	-1.00403	0.0109321	98.91	UP_Roots_EV_Mock_DOWN_Roots_AGO5_Mock	carbon-sulfur lyases
Phvul.011G073200.4	-1.00378	0.017333	98.27	UP_Roots_EV_Mock_DOWN_Roots_AGO5_Mock	DNA-binding protein with MIZ/SP-RING zinc finger, PHD-finger and SAP domain
Phvul.011G175601.1	-0.997002	0.0243154	97.57	UP_Roots_EV_Mock_DOWN_Roots_AGO5_Mock	Curculin-like (mannose-binding) lectin family protein
Phvul.009G156300.1	-0.993299	0.00950805	99.05	UP_Roots_EV_Mock_DOWN_Roots_AGO5_Mock	xylem NAC domain 1
Phvul.001G036300.1	-0.990654	0.0055387	99.45	UP_Roots_EV_Mock_DOWN_Roots_AGO5_Mock	alpha/beta-Hydrolases superfamily protein
Phvul.006G080700.1	-0.990445	0.0373911	96.26	UP_Roots_EV_Mock_DOWN_Roots_AGO5_Mock	Cation efflux family protein
Phvul.002G071900.6	-0.9878	0.0162275	98.38	UP_Roots_EV_Mock_DOWN_Roots_AGO5_Mock	splicing factor PWI domain-containing protein / RNA recognition motif (RRM)-containing protein
Phvul.001G036800.1	-0.981491	0.000253663	99.97	UP_Roots_EV_Mock_DOWN_Roots_AGO5_Mock	Glycosyl hydrolases family 32 protein
Phvul.008G071500.1	-0.97891	0.0444342	95.56	UP_Roots_EV_Mock_DOWN_Roots_AGO5_Mock	NB-ARC domain-containing disease resistance protein
Phvul.011G049500.1	-0.977087	0.0319627	96.8	UP_Roots_EV_Mock_DOWN_Roots_AGO5_Mock	cold-regulated 413-plasma membrane 2
Phvul.001G222300.1	-0.97362	0.0281265	97.19	UP_Roots_EV_Mock_DOWN_Roots_AGO5_Mock	putative endonuclease or glycosyl hydrolase with C2H2-type zinc finger domain
Phvul.004G136500.1	-0.969701	0.00749719	99.25	UP_Roots_EV_Mock_DOWN_Roots_AGO5_Mock	Protein kinase family protein with leucine-rich repeat domain
Phvul.008G150100.3	-0.969634	0.00451181	99.55	UP_Roots_EV_Mock_DOWN_Roots_AGO5_Mock	global transcription factor group E8
Phvul.010G029100.2	-0.967852	0.0382347	96.18	UP_Roots_EV_Mock_DOWN_Roots_AGO5_Mock	Disease resistance protein (TIR-NBS-LRR class) family
Phvul.006G008480.2	-0.961719	0.0351503	96.48	UP_Roots_EV_Mock_DOWN_Roots_AGO5_Mock	ubiquitin-specific protease 12
Phvul.006G059500.1	-0.959537	0.0420193	95.8	UP_Roots_EV_Mock_DOWN_Roots_AGO5_Mock	uridine kinase-like 4
Phvul.006G033500.1	-0.956641	0.000786019	99.92	UP_Roots_EV_Mock_DOWN_Roots_AGO5_Mock	MEI2-like protein 5
Phvul.005G162100.1	-0.955058	0.0440459	95.6	UP_Roots_EV_Mock_DOWN_Roots_AGO5_Mock	Leucine-rich repeat protein kinase family protein
Phvul.001G044800.2	-0.952396	1.57353e-12	100	UP_Roots_EV_Mock_DOWN_Roots_AGO5_Mock	G-protein-coupled receptor 1
Phvul.007G054800.1	-0.941604	0.00438668	99.56	UP_Roots_EV_Mock_DOWN_Roots_AGO5_Mock	Cyclin family protein
Phvul.009G132900.1	-0.939974	0.0434309	95.66	UP_Roots_EV_Mock_DOWN_Roots_AGO5_Mock	Thiamin diphosphate-binding fold (THDP-binding) superfamily protein
Phvul.002G316300.1	-0.938242	0.0109321	98.91	UP_Roots_EV_Mock_DOWN_Roots_AGO5_Mock
Phvul.001G088000.1	-0.935426	0.00143926	99.86	UP_Roots_EV_Mock_DOWN_Roots_AGO5_Mock
Phvul.011G059000.1	-0.930777	0.0471236	95.29	UP_Roots_EV_Mock_DOWN_Roots_AGO5_Mock
Phvul.009G232500.1	-0.923702	0.0102496	98.98	UP_Roots_EV_Mock_DOWN_Roots_AGO5_Mock	beta-galactosidase 12
Phvul.001G006300.1	-0.920835	0.0322779	96.77	UP_Roots_EV_Mock_DOWN_Roots_AGO5_Mock	GAST1 protein homolog 1
Phvul.002G139800.1	-0.920034	0.0149044	98.51	UP_Roots_EV_Mock_DOWN_Roots_AGO5_Mock	SNARE associated Golgi protein family
Phvul.002G017400.1	-0.912829	0.0012578	99.87	UP_Roots_EV_Mock_DOWN_Roots_AGO5_Mock	F-box/RNI-like superfamily protein
Phvul.004G018100.1	-0.911911	0.0456785	95.43	UP_Roots_EV_Mock_DOWN_Roots_AGO5_Mock	Potassium transporter family protein
Phvul.006G142700.2	-0.909838	0.0487773	95.12	UP_Roots_EV_Mock_DOWN_Roots_AGO5_Mock	tonoplast dicarboxylate transporter
Phvul.010G103200.1	-0.906714	0.00697291	99.3	UP_Roots_EV_Mock_DOWN_Roots_AGO5_Mock	Homeodomain-like superfamily protein
Phvul.008G245600.2	-0.900159	0.0457234	95.43	UP_Roots_EV_Mock_DOWN_Roots_AGO5_Mock	Leucine-rich repeat protein kinase family protein
Phvul.003G080700.1	-0.899325	0.0379184	96.21	UP_Roots_EV_Mock_DOWN_Roots_AGO5_Mock	SLAC1 homologue 1
Phvul.004G094200.2	-0.895729	0.0144633	98.55	UP_Roots_EV_Mock_DOWN_Roots_AGO5_Mock	SET domain-containing protein
Phvul.011G168100.1	-0.893892	0.0151664	98.48	UP_Roots_EV_Mock_DOWN_Roots_AGO5_Mock	Nodulin MtN3 family protein
Phvul.009G180300.1	-0.892471	0.0447441	95.53	UP_Roots_EV_Mock_DOWN_Roots_AGO5_Mock	trehalose-phosphatase/synthase 9
Phvul.002G070200.3	-0.886055	0.012909	98.71	UP_Roots_EV_Mock_DOWN_Roots_AGO5_Mock	SBP (S-ribonuclease binding protein) family protein
Phvul.006G120400.1	-0.883835	0.0420193	95.8	UP_Roots_EV_Mock_DOWN_Roots_AGO5_Mock	F-box family protein
Phvul.007G157900.2	-0.880384	0.00435583	99.56	UP_Roots_EV_Mock_DOWN_Roots_AGO5_Mock	Acyl-CoA N-acyltransferase with RING/FYVE/PHD-type zinc finger domain
Phvul.004G108300.1	-0.87675	2.71211e-08	100	UP_Roots_EV_Mock_DOWN_Roots_AGO5_Mock	two-pore channel 1
Phvul.004G138850.1	-0.875566	0.0109321	98.91	UP_Roots_EV_Mock_DOWN_Roots_AGO5_Mock	Protein of unknown function (DUF789)
Phvul.001G074500.1	-0.872478	0.0124382	98.76	UP_Roots_EV_Mock_DOWN_Roots_AGO5_Mock	3\'-5\' exonuclease domain-containing protein
Phvul.006G061500.1	-0.871373	0.000295358	99.97	UP_Roots_EV_Mock_DOWN_Roots_AGO5_Mock	amino acid permease 7
Phvul.007G033100.2	-0.866585	0.00043995	99.96	UP_Roots_EV_Mock_DOWN_Roots_AGO5_Mock	B-box zinc finger family protein
Phvul.002G156500.1	-0.866534	0.0185832	98.14	UP_Roots_EV_Mock_DOWN_Roots_AGO5_Mock	Transmembrane amino acid transporter family protein
Phvul.009G255000.1	-0.862653	0.0024199	99.76	UP_Roots_EV_Mock_DOWN_Roots_AGO5_Mock	binding
Phvul.006G095300.1	-0.862535	0.0399404	96.01	UP_Roots_EV_Mock_DOWN_Roots_AGO5_Mock	Major facilitator superfamily protein
Phvul.003G106700.1	-0.862059	0.0024199	99.76	UP_Roots_EV_Mock_DOWN_Roots_AGO5_Mock	2-oxoacid dehydrogenases acyltransferase family protein
Phvul.008G273000.1	-0.859615	2.24153e-05	100	UP_Roots_EV_Mock_DOWN_Roots_AGO5_Mock	lipid-binding serum glycoprotein family protein
Phvul.003G268700.1	-0.859176	0.0126165	98.74	UP_Roots_EV_Mock_DOWN_Roots_AGO5_Mock	Calcium-dependent phosphotriesterase superfamily protein
Phvul.002G066300.1	-0.858997	0.0421562	95.78	UP_Roots_EV_Mock_DOWN_Roots_AGO5_Mock
Phvul.006G214600.4	-0.85764	0.0449225	95.51	UP_Roots_EV_Mock_DOWN_Roots_AGO5_Mock
Phvul.002G186200.2	-0.85677	0.0173158	98.27	UP_Roots_EV_Mock_DOWN_Roots_AGO5_Mock	tobamovirus multiplication protein 3
Phvul.002G218000.1	-0.853066	0.0306679	96.93	UP_Roots_EV_Mock_DOWN_Roots_AGO5_Mock	Sulfite exporter TauE/SafE family protein
Phvul.007G097200.1	-0.841222	0.021844	97.82	UP_Roots_EV_Mock_DOWN_Roots_AGO5_Mock	Transmembrane amino acid transporter family protein
Phvul.007G225100.1	-0.834321	0.00589627	99.41	UP_Roots_EV_Mock_DOWN_Roots_AGO5_Mock	Sulfite exporter TauE/SafE family protein
Phvul.007G266700.1	-0.830557	0.000865526	99.91	UP_Roots_EV_Mock_DOWN_Roots_AGO5_Mock	MD-2-related lipid recognition domain-containing protein / ML domain-containing protein
Phvul.010G139300.1	-0.826249	0.0307184	96.93	UP_Roots_EV_Mock_DOWN_Roots_AGO5_Mock	beta galactosidase 1
Phvul.003G151700.1	-0.823837	1.15628e-16	100	UP_Roots_EV_Mock_DOWN_Roots_AGO5_Mock	nodulin MtN21 /EamA-like transporter family protein
Phvul.001G235300.1	-0.822978	0.013147	98.69	UP_Roots_EV_Mock_DOWN_Roots_AGO5_Mock	sec7 domain-containing protein
Phvul.010G078200.1	-0.807793	0.000740652	99.93	UP_Roots_EV_Mock_DOWN_Roots_AGO5_Mock	AMP deaminase, putative / myoadenylate deaminase, putative
Phvul.007G136200.1	-0.807793	0.0301635	96.98	UP_Roots_EV_Mock_DOWN_Roots_AGO5_Mock	ubiquitin-specific protease 12
Phvul.003G219200.1	-0.806388	0.0151664	98.48	UP_Roots_EV_Mock_DOWN_Roots_AGO5_Mock	Bifunctional inhibitor/lipid-transfer protein/seed storage 2S albumin superfamily protein
Phvul.008G270300.3	-0.805185	0.016145	98.39	UP_Roots_EV_Mock_DOWN_Roots_AGO5_Mock	SWAP (Suppressor-of-White-APricot)/surp domain-containing protein
Phvul.009G166800.1	-0.803351	0.0442828	95.57	UP_Roots_EV_Mock_DOWN_Roots_AGO5_Mock	SNF1-related protein kinase regulatory subunit gamma 1
Phvul.001G078000.1	-0.794682	0.0436245	95.64	UP_Roots_EV_Mock_DOWN_Roots_AGO5_Mock	Major facilitator superfamily protein
Phvul.002G137500.2	-0.794333	0.0103606	98.96	UP_Roots_EV_Mock_DOWN_Roots_AGO5_Mock	WWE protein-protein interaction domain protein family
Phvul.011G210100.1	-0.788123	0.000157255	99.98	UP_Roots_EV_Mock_DOWN_Roots_AGO5_Mock
Phvul.008G022100.1	-0.786616	0.0438175	95.62	UP_Roots_EV_Mock_DOWN_Roots_AGO5_Mock	S-adenosylmethionine decarboxylase
Phvul.009G167100.2	-0.78017	0.0358686	96.41	UP_Roots_EV_Mock_DOWN_Roots_AGO5_Mock	AAA-type ATPase family protein
Phvul.002G322500.1	-0.777687	0.0232941	97.67	UP_Roots_EV_Mock_DOWN_Roots_AGO5_Mock	MAC/Perforin domain-containing protein
Phvul.011G189500.1	-0.776988	0.0324784	96.75	UP_Roots_EV_Mock_DOWN_Roots_AGO5_Mock	zinc induced facilitator-like 1
Phvul.009G133200.1	-0.775945	0.0289078	97.11	UP_Roots_EV_Mock_DOWN_Roots_AGO5_Mock	F-box/RNI-like superfamily protein
Phvul.002G076900.1	-0.775705	0.0324225	96.76	UP_Roots_EV_Mock_DOWN_Roots_AGO5_Mock	response regulator 3
Phvul.004G035300.1	-0.774824	0.0157558	98.42	UP_Roots_EV_Mock_DOWN_Roots_AGO5_Mock	UDP-Glycosyltransferase superfamily protein
Phvul.005G108300.1	-0.767592	0.0399404	96.01	UP_Roots_EV_Mock_DOWN_Roots_AGO5_Mock	Wound-responsive family protein
Phvul.008G219200.1	-0.762211	0.00104994	99.9	UP_Roots_EV_Mock_DOWN_Roots_AGO5_Mock	Transmembrane amino acid transporter family protein
Phvul.001G133400.1	-0.757749	0.0232941	97.67	UP_Roots_EV_Mock_DOWN_Roots_AGO5_Mock	NB-ARC domain-containing disease resistance protein
Phvul.003G258400.1	-0.750623	0.0412669	95.87	UP_Roots_EV_Mock_DOWN_Roots_AGO5_Mock	Cytochrome P450 superfamily protein
Phvul.009G066900.1	-0.74851	0.0290076	97.1	UP_Roots_EV_Mock_DOWN_Roots_AGO5_Mock	HXXXD-type acyl-transferase family protein
Phvul.001G184300.2	-0.746954	0.00663443	99.34	UP_Roots_EV_Mock_DOWN_Roots_AGO5_Mock	ubiquitin-protein ligase 7
Phvul.003G126300.1	-0.746485	0.00457511	99.54	UP_Roots_EV_Mock_DOWN_Roots_AGO5_Mock	lysine-ketoglutarate reductase/saccharopine dehydrogenase bifunctional enzyme
Phvul.002G182600.1	-0.744818	0.0270725	97.29	UP_Roots_EV_Mock_DOWN_Roots_AGO5_Mock	Protein of unknown function (DUF789)
Phvul.001G248000.1	-0.743795	0.00249683	99.75	UP_Roots_EV_Mock_DOWN_Roots_AGO5_Mock	Transmembrane amino acid transporter family protein
Phvul.006G099700.1	-0.74272	0.018365	98.16	UP_Roots_EV_Mock_DOWN_Roots_AGO5_Mock	with no lysine (K) kinase 1
Phvul.011G211200.1	-0.741322	7.88854e-05	99.99	UP_Roots_EV_Mock_DOWN_Roots_AGO5_Mock	carotenoid cleavage dioxygenase 1
Phvul.002G064900.1	-0.731359	0.0160437	98.4	UP_Roots_EV_Mock_DOWN_Roots_AGO5_Mock
Phvul.003G210600.1	-0.730181	0.000781945	99.92	UP_Roots_EV_Mock_DOWN_Roots_AGO5_Mock	SNF1-related protein kinase regulatory subunit gamma 1
Phvul.011G065900.1	-0.728825	0.00319954	99.68	UP_Roots_EV_Mock_DOWN_Roots_AGO5_Mock
Phvul.006G190200.1	-0.725849	0.00725689	99.27	UP_Roots_EV_Mock_DOWN_Roots_AGO5_Mock	secretory carrier 3
Phvul.002G227800.2	-0.722788	0.0477323	95.23	UP_Roots_EV_Mock_DOWN_Roots_AGO5_Mock	RING/U-box superfamily protein
Phvul.004G024000.2	-0.721698	0.0412669	95.87	UP_Roots_EV_Mock_DOWN_Roots_AGO5_Mock	Protein of unknown function (DUF1336)
Phvul.004G018600.1	-0.719797	0.0366082	96.34	UP_Roots_EV_Mock_DOWN_Roots_AGO5_Mock	nodulin MtN21 /EamA-like transporter family protein
Phvul.010G162600.1	-0.71215	0.0109053	98.91	UP_Roots_EV_Mock_DOWN_Roots_AGO5_Mock	Chaperone DnaJ-domain superfamily protein
Phvul.005G151800.1	-0.709698	0.0199561	98	UP_Roots_EV_Mock_DOWN_Roots_AGO5_Mock	beta glucosidase 15
Phvul.009G219900.1	-0.706292	0.00376088	99.62	UP_Roots_EV_Mock_DOWN_Roots_AGO5_Mock	pyruvate dehydrogenase kinase
Phvul.009G052400.1	-0.699253	0.000692741	99.93	UP_Roots_EV_Mock_DOWN_Roots_AGO5_Mock	CLP protease regulatory subunit X
Phvul.008G223700.1	-0.696125	0.000408746	99.96	UP_Roots_EV_Mock_DOWN_Roots_AGO5_Mock	Protein kinase superfamily protein
Phvul.001G013300.1	-0.695733	0.0165534	98.34	UP_Roots_EV_Mock_DOWN_Roots_AGO5_Mock	phloem protein 2-B10
Phvul.002G117700.1	-0.694127	0.0234437	97.66	UP_Roots_EV_Mock_DOWN_Roots_AGO5_Mock	Auxin efflux carrier family protein
Phvul.006G134033.1	-0.69045	0.000124743	99.99	UP_Roots_EV_Mock_DOWN_Roots_AGO5_Mock	Na+/H+ antiporter 6
Phvul.011G200900.1	-0.688671	0.0401192	95.99	UP_Roots_EV_Mock_DOWN_Roots_AGO5_Mock	NB-ARC domain-containing disease resistance protein
Phvul.005G083400.1	-0.688253	0.019866	98.01	UP_Roots_EV_Mock_DOWN_Roots_AGO5_Mock	Aluminium induced protein with YGL and LRDR motifs
Phvul.008G145900.1	-0.68768	0.0180858	98.19	UP_Roots_EV_Mock_DOWN_Roots_AGO5_Mock	PQ-loop repeat family protein / transmembrane family protein
Phvul.010G013000.1	-0.684874	0.00116895	99.88	UP_Roots_EV_Mock_DOWN_Roots_AGO5_Mock	cytochrome P450, family 81, subfamily D, polypeptide 4
Phvul.003G050100.1	-0.683595	0.0198037	98.02	UP_Roots_EV_Mock_DOWN_Roots_AGO5_Mock	beta galactosidase 9
Phvul.L009543.1	-0.683232	0.0164473	98.36	UP_Roots_EV_Mock_DOWN_Roots_AGO5_Mock	xanthine dehydrogenase 1
Phvul.001G131150.2	-0.676142	0.00013143	99.99	UP_Roots_EV_Mock_DOWN_Roots_AGO5_Mock	ATP-binding cassette A1
Phvul.004G034100.1	-0.672464	0.0212054	97.88	UP_Roots_EV_Mock_DOWN_Roots_AGO5_Mock	membrane-anchored ubiquitin-fold protein 1 precursor
Phvul.011G120000.1	-0.667184	0.00861805	99.14	UP_Roots_EV_Mock_DOWN_Roots_AGO5_Mock	switch 2
Phvul.006G129000.1	-0.663959	0.0163656	98.36	UP_Roots_EV_Mock_DOWN_Roots_AGO5_Mock	SIT4 phosphatase-associated family protein
Phvul.008G013732.1	-0.663802	0.00950805	99.05	UP_Roots_EV_Mock_DOWN_Roots_AGO5_Mock
Phvul.003G143000.2	-0.657762	6.57738e-10	100	UP_Roots_EV_Mock_DOWN_Roots_AGO5_Mock	pumilio 5
Phvul.008G089700.1	-0.655878	0.0353871	96.46	UP_Roots_EV_Mock_DOWN_Roots_AGO5_Mock	D-alanine--D-alanine ligase family
Phvul.009G082900.1	-0.655759	0.0260609	97.39	UP_Roots_EV_Mock_DOWN_Roots_AGO5_Mock	G protein alpha subunit 1
Phvul.002G317500.1	-0.649086	0.013147	98.69	UP_Roots_EV_Mock_DOWN_Roots_AGO5_Mock	associated molecule with the SH3 domain of STAM 1
Phvul.001G104600.1	-0.64608	0.0102441	98.98	UP_Roots_EV_Mock_DOWN_Roots_AGO5_Mock	cationic amino acid transporter 2
Phvul.004G052500.1	-0.645646	0.0218652	97.81	UP_Roots_EV_Mock_DOWN_Roots_AGO5_Mock	ARF GAP-like zinc finger-containing protein ZIGA4
Phvul.002G095700.1	-0.645061	0.000462822	99.95	UP_Roots_EV_Mock_DOWN_Roots_AGO5_Mock	phytanoyl-CoA dioxygenase (PhyH) family protein
Phvul.002G052400.1	-0.645027	0.0467336	95.33	UP_Roots_EV_Mock_DOWN_Roots_AGO5_Mock	Amino acid permease family protein
Phvul.007G163300.1	-0.644367	0.00437338	99.56	UP_Roots_EV_Mock_DOWN_Roots_AGO5_Mock	ubiquitin-protein ligase 4
Phvul.004G160400.1	-0.642949	0.00220302	99.78	UP_Roots_EV_Mock_DOWN_Roots_AGO5_Mock	alpha/beta-Hydrolases superfamily protein
Phvul.002G311000.2	-0.641954	0.0378893	96.21	UP_Roots_EV_Mock_DOWN_Roots_AGO5_Mock	casein kinase I-like 3
Phvul.006G184700.2	-0.639272	0.0171545	98.28	UP_Roots_EV_Mock_DOWN_Roots_AGO5_Mock	Protein kinase superfamily protein
Phvul.008G106950.2	-0.636084	0.000200133	99.98	UP_Roots_EV_Mock_DOWN_Roots_AGO5_Mock	proteolysis 6
Phvul.004G111600.1	-0.634617	0.00503165	99.5	UP_Roots_EV_Mock_DOWN_Roots_AGO5_Mock	Divalent ion symporter
Phvul.006G065900.1	-0.634392	0.00708663	99.29	UP_Roots_EV_Mock_DOWN_Roots_AGO5_Mock	peptide transporter 1
Phvul.005G175600.1	-0.632605	0.00311709	99.69	UP_Roots_EV_Mock_DOWN_Roots_AGO5_Mock	multidrug resistance-associated protein 11
Phvul.002G321000.1	-0.629993	0.0223716	97.76	UP_Roots_EV_Mock_DOWN_Roots_AGO5_Mock	Ankyrin repeat family protein
Phvul.010G011400.1	-0.619826	0.00689393	99.31	UP_Roots_EV_Mock_DOWN_Roots_AGO5_Mock	serine carboxypeptidase-like 19
Phvul.009G048100.1	-0.619106	0.00567348	99.43	UP_Roots_EV_Mock_DOWN_Roots_AGO5_Mock
Phvul.002G276200.1	-0.61649	0.0098456	99.02	UP_Roots_EV_Mock_DOWN_Roots_AGO5_Mock	CBS / octicosapeptide/Phox/Bemp1 (PB1) domains-containing protein
Phvul.001G200400.1	-0.614319	0.0339094	96.61	UP_Roots_EV_Mock_DOWN_Roots_AGO5_Mock	Phosphatidic acid phosphatase (PAP2) family protein
Phvul.007G093700.1	-0.611045	0.0337724	96.62	UP_Roots_EV_Mock_DOWN_Roots_AGO5_Mock	ubiquitin-conjugating enzyme19
Phvul.011G003400.1	-0.609495	0.00644495	99.36	UP_Roots_EV_Mock_DOWN_Roots_AGO5_Mock	RNA-binding (RRM/RBD/RNP motifs) family protein
Phvul.002G321100.1	-0.608647	0.00648751	99.35	UP_Roots_EV_Mock_DOWN_Roots_AGO5_Mock	ARM repeat superfamily protein
Phvul.001G072600.2	-0.606124	0.0149792	98.5	UP_Roots_EV_Mock_DOWN_Roots_AGO5_Mock	aldehyde dehydrogenase 3H1
Phvul.005G033200.2	-0.603061	0.00579892	99.42	UP_Roots_EV_Mock_DOWN_Roots_AGO5_Mock	dehydration-induced protein (ERD15)
Phvul.010G026100.1	-0.60274	0.0188911	98.11	UP_Roots_EV_Mock_DOWN_Roots_AGO5_Mock	Disease resistance protein (TIR-NBS-LRR class) family
Phvul.011G138900.1	-0.600829	0.0175461	98.25	UP_Roots_EV_Mock_DOWN_Roots_AGO5_Mock	Translation initiation factor SUI1 family protein
Phvul.001G125700.1	-0.599907	0.0185776	98.14	UP_Roots_EV_Mock_DOWN_Roots_AGO5_Mock	Plant protein 1589 of unknown function
Phvul.010G020100.1	-0.596723	1.3818e-12	100	UP_Roots_EV_Mock_DOWN_Roots_AGO5_Mock	RNA polymerase I specific transcription initiation factor RRN3 protein
Phvul.008G270800.1	-0.594301	0.0199561	98	UP_Roots_EV_Mock_DOWN_Roots_AGO5_Mock
Phvul.004G057400.1	-0.591632	0.0120884	98.79	UP_Roots_EV_Mock_DOWN_Roots_AGO5_Mock	Protein phosphatase 2A regulatory B subunit family protein
Phvul.004G025700.1	-0.591273	0.0121296	98.79	UP_Roots_EV_Mock_DOWN_Roots_AGO5_Mock	H(+)-ATPase 11
Phvul.001G246200.1	-0.587928	0.0161833	98.38	UP_Roots_EV_Mock_DOWN_Roots_AGO5_Mock	TRICHOME BIREFRINGENCE-LIKE 33
Phvul.008G060900.1	-0.586823	0.0127634	98.72	UP_Roots_EV_Mock_DOWN_Roots_AGO5_Mock	ubiquitin-conjugating enzyme 5
Phvul.007G034000.2	-0.586657	0.00722667	99.28	UP_Roots_EV_Mock_DOWN_Roots_AGO5_Mock	phosphatidyl serine synthase family protein
Phvul.009G213500.1	-0.586634	0.0435627	95.64	UP_Roots_EV_Mock_DOWN_Roots_AGO5_Mock	MEI2-like protein 5
Phvul.001G265900.1	-0.586028	0.0377502	96.22	UP_Roots_EV_Mock_DOWN_Roots_AGO5_Mock	selenium-binding protein 2
Phvul.005G040900.4	-0.585698	0.00194668	99.81	UP_Roots_EV_Mock_DOWN_Roots_AGO5_Mock	glucan synthase-like 3
Phvul.011G035600.2	-0.584816	0.0196101	98.04	UP_Roots_EV_Mock_DOWN_Roots_AGO5_Mock	Protein kinase protein with adenine nucleotide alpha hydrolases-like domain
Phvul.011G182700.1	-0.582422	0.005287	99.47	UP_Roots_EV_Mock_DOWN_Roots_AGO5_Mock	MLP-like protein 43
Phvul.004G173700.5	-0.581489	0.0329504	96.7	UP_Roots_EV_Mock_DOWN_Roots_AGO5_Mock	gamma-glutamyl transpeptidase 4
Phvul.007G039100.1	-0.571425	0.049971	95	UP_Roots_EV_Mock_DOWN_Roots_AGO5_Mock	lipase 1
Phvul.001G099600.1	-0.570285	0.00795822	99.2	UP_Roots_EV_Mock_DOWN_Roots_AGO5_Mock	K+ uptake transporter 3
Phvul.009G088850.1	-0.568121	0.00598029	99.4	UP_Roots_EV_Mock_DOWN_Roots_AGO5_Mock	response regulator 12
Phvul.002G112500.1	-0.566233	0.00319954	99.68	UP_Roots_EV_Mock_DOWN_Roots_AGO5_Mock	ACT-like protein tyrosine kinase family protein
Phvul.001G091000.1	-0.561477	0.0456785	95.43	UP_Roots_EV_Mock_DOWN_Roots_AGO5_Mock	senescence-related gene 3
Phvul.003G257900.1	-0.560179	0.0188911	98.11	UP_Roots_EV_Mock_DOWN_Roots_AGO5_Mock	alpha/beta-Hydrolases superfamily protein
Phvul.011G057400.1	-0.550584	0.0122963	98.77	UP_Roots_EV_Mock_DOWN_Roots_AGO5_Mock	basic helix-loop-helix (bHLH) DNA-binding superfamily protein
Phvul.006G093922.1	-0.547127	0.0299293	97.01	UP_Roots_EV_Mock_DOWN_Roots_AGO5_Mock	S-adenosyl-L-methionine-dependent methyltransferases superfamily protein
Phvul.001G077700.1	-0.546934	0.0103098	98.97	UP_Roots_EV_Mock_DOWN_Roots_AGO5_Mock	arabinose kinase
Phvul.009G094100.1	-0.54394	0.0466536	95.33	UP_Roots_EV_Mock_DOWN_Roots_AGO5_Mock	Mitochondrial substrate carrier family protein
Phvul.002G183500.1	-0.542118	0.0252515	97.47	UP_Roots_EV_Mock_DOWN_Roots_AGO5_Mock	Ubiquitin-conjugating enzyme family protein
Phvul.001G120700.1	-0.540242	0.00348767	99.65	UP_Roots_EV_Mock_DOWN_Roots_AGO5_Mock	serine carboxypeptidase-like 45
Phvul.001G260300.1	-0.536992	0.0453044	95.47	UP_Roots_EV_Mock_DOWN_Roots_AGO5_Mock	ARM repeat superfamily protein
Phvul.004G124300.1	-0.536505	0.0315969	96.84	UP_Roots_EV_Mock_DOWN_Roots_AGO5_Mock	basic helix-loop-helix (bHLH) DNA-binding superfamily protein
Phvul.007G183100.1	-0.533118	0.00289357	99.71	UP_Roots_EV_Mock_DOWN_Roots_AGO5_Mock	homolog of yeast autophagy 18 (ATG18) H
Phvul.009G123700.1	-0.531741	0.0279945	97.2	UP_Roots_EV_Mock_DOWN_Roots_AGO5_Mock	nodulin MtN21 /EamA-like transporter family protein
Phvul.009G238500.1	-0.52942	0.0403942	95.96	UP_Roots_EV_Mock_DOWN_Roots_AGO5_Mock
Phvul.011G167800.1	-0.524382	0.0227902	97.72	UP_Roots_EV_Mock_DOWN_Roots_AGO5_Mock	Leucine-rich repeat transmembrane protein kinase
Phvul.007G108900.2	-0.523897	0.0452214	95.48	UP_Roots_EV_Mock_DOWN_Roots_AGO5_Mock	cryptochrome 2
Phvul.010G012900.1	-0.523051	0.0312067	96.88	UP_Roots_EV_Mock_DOWN_Roots_AGO5_Mock	cytochrome P450, family 81, subfamily D, polypeptide 8
Phvul.008G202200.1	-0.520937	0.0373911	96.26	UP_Roots_EV_Mock_DOWN_Roots_AGO5_Mock	pyrimidine 2
Phvul.008G062300.1	-0.519057	0.00798132	99.2	UP_Roots_EV_Mock_DOWN_Roots_AGO5_Mock	Protein of unknown function (DUF3741)
Phvul.006G014200.1	-0.517307	0.0436245	95.64	UP_Roots_EV_Mock_DOWN_Roots_AGO5_Mock	Telomerase activating protein Est1
Phvul.009G236600.1	-0.517241	0.0218905	97.81	UP_Roots_EV_Mock_DOWN_Roots_AGO5_Mock	Ypt/Rab-GAP domain of gyp1p superfamily protein
Phvul.004G061900.1	-0.515953	0.0401722	95.98	UP_Roots_EV_Mock_DOWN_Roots_AGO5_Mock	plastidic GLC translocator
Phvul.004G163100.1	-0.511503	0.000743602	99.93	UP_Roots_EV_Mock_DOWN_Roots_AGO5_Mock	Regulator of Vps4 activity in the MVB pathway protein
Phvul.007G042000.1	-0.508146	0.0429184	95.71	UP_Roots_EV_Mock_DOWN_Roots_AGO5_Mock
Phvul.004G069900.1	-0.504623	0.000408216	99.96	UP_Roots_EV_Mock_DOWN_Roots_AGO5_Mock	Integrase-type DNA-binding superfamily protein
Phvul.002G185700.1	-0.502485	0.00319954	99.68	UP_Roots_EV_Mock_DOWN_Roots_AGO5_Mock	peptide transporter 2
Phvul.001G222100.1	-0.502175	0.000157255	99.98	UP_Roots_EV_Mock_DOWN_Roots_AGO5_Mock	Saposin-like aspartyl protease family protein
Phvul.001G026900.1	-0.49833	0.0323179	96.77	UP_Roots_EV_Mock_DOWN_Roots_AGO5_Mock	nucleic acid binding
Phvul.002G260900.1	-0.497547	0.0108567	98.91	UP_Roots_EV_Mock_DOWN_Roots_AGO5_Mock	LMBR1-like membrane protein
Phvul.004G114200.2	-0.49551	0.000383373	99.96	UP_Roots_EV_Mock_DOWN_Roots_AGO5_Mock	tripeptidyl peptidase ii
Phvul.003G210300.1	-0.492028	0.0156967	98.43	UP_Roots_EV_Mock_DOWN_Roots_AGO5_Mock	AAA-type ATPase family protein
Phvul.011G206800.1	-0.491141	0.0281098	97.19	UP_Roots_EV_Mock_DOWN_Roots_AGO5_Mock	glycoside hydrolase family 2 protein
Phvul.007G152500.1	-0.490813	0.00130279	99.87	UP_Roots_EV_Mock_DOWN_Roots_AGO5_Mock	glutamate-ammonia ligases;catalytics;glutamate-ammonia ligases
Phvul.010G033500.1	-0.489773	0.0294417	97.06	UP_Roots_EV_Mock_DOWN_Roots_AGO5_Mock	beta-hydroxyisobutyryl-CoA hydrolase 1
Phvul.007G205100.1	-0.488208	0.00809501	99.19	UP_Roots_EV_Mock_DOWN_Roots_AGO5_Mock	aspartic proteinase A1
Phvul.002G204000.2	-0.487381	0.0345136	96.55	UP_Roots_EV_Mock_DOWN_Roots_AGO5_Mock	Putative serine esterase family protein
Phvul.006G036100.1	-0.487332	0.0477386	95.23	UP_Roots_EV_Mock_DOWN_Roots_AGO5_Mock
Phvul.003G061300.1	-0.482122	0.0442349	95.58	UP_Roots_EV_Mock_DOWN_Roots_AGO5_Mock	pantothenate kinase 2
Phvul.003G219600.1	-0.481532	0.0329711	96.7	UP_Roots_EV_Mock_DOWN_Roots_AGO5_Mock	Ubiquitin-like superfamily protein
Phvul.009G038600.1	-0.480781	0.0234197	97.66	UP_Roots_EV_Mock_DOWN_Roots_AGO5_Mock
Phvul.002G138900.1	-0.479751	0.0251824	97.48	UP_Roots_EV_Mock_DOWN_Roots_AGO5_Mock	Major facilitator superfamily protein
Phvul.002G003500.1	-0.474394	0.00075728	99.92	UP_Roots_EV_Mock_DOWN_Roots_AGO5_Mock	Ras-related small GTP-binding family protein
Phvul.003G068500.2	-0.473354	0.0206742	97.93	UP_Roots_EV_Mock_DOWN_Roots_AGO5_Mock	ubiquiting-conjugating enzyme 2
Phvul.008G219400.1	-0.473153	0.0317598	96.82	UP_Roots_EV_Mock_DOWN_Roots_AGO5_Mock	PLAC8 family protein
Phvul.002G235900.1	-0.472731	0.0352571	96.47	UP_Roots_EV_Mock_DOWN_Roots_AGO5_Mock	acyl-activating enzyme 18
Phvul.005G135911.1	-0.472039	0.0131489	98.69	UP_Roots_EV_Mock_DOWN_Roots_AGO5_Mock	Galactose oxidase/kelch repeat superfamily protein
Phvul.010G123500.1	-0.469856	0.0475051	95.25	UP_Roots_EV_Mock_DOWN_Roots_AGO5_Mock	phosphatidylinositol-4-phosphate 5-kinase family protein
Phvul.003G044200.1	-0.466117	2.94953e-17	100	UP_Roots_EV_Mock_DOWN_Roots_AGO5_Mock	Adenosylmethionine decarboxylase family protein
Phvul.001G019800.1	-0.464991	0.0108728	98.91	UP_Roots_EV_Mock_DOWN_Roots_AGO5_Mock	Calcineurin-like metallo-phosphoesterase superfamily protein
Phvul.011G098900.1	-0.462936	0.0192189	98.08	UP_Roots_EV_Mock_DOWN_Roots_AGO5_Mock	transcription factor-related
Phvul.005G079200.1	-0.460467	0.0292722	97.07	UP_Roots_EV_Mock_DOWN_Roots_AGO5_Mock
Phvul.007G173300.1	-0.458741	0.0021598	99.78	UP_Roots_EV_Mock_DOWN_Roots_AGO5_Mock
Phvul.005G062600.1	-0.458103	0.0301635	96.98	UP_Roots_EV_Mock_DOWN_Roots_AGO5_Mock	Calcium-dependent lipid-binding (CaLB domain) family protein
Phvul.003G015500.2	-0.454936	0.011321	98.87	UP_Roots_EV_Mock_DOWN_Roots_AGO5_Mock	CHASE domain containing histidine kinase protein
Phvul.007G071800.1	-0.453419	0.0466212	95.34	UP_Roots_EV_Mock_DOWN_Roots_AGO5_Mock	SIGNAL PEPTIDE PEPTIDASE-LIKE 1
Phvul.003G096400.1	-0.452603	0.00647231	99.35	UP_Roots_EV_Mock_DOWN_Roots_AGO5_Mock	multifunctional protein 2
Phvul.002G330000.2	-0.451749	0.0159102	98.41	UP_Roots_EV_Mock_DOWN_Roots_AGO5_Mock	translocon at the outer membrane of chloroplasts 64-III
Phvul.003G248075.1	-0.449762	0.0111375	98.89	UP_Roots_EV_Mock_DOWN_Roots_AGO5_Mock	methyl esterase 1
Phvul.006G099200.1	-0.448885	0.00137854	99.86	UP_Roots_EV_Mock_DOWN_Roots_AGO5_Mock	exoribonuclease 4
Phvul.002G045700.1	-0.447957	0.0348204	96.52	UP_Roots_EV_Mock_DOWN_Roots_AGO5_Mock	Acyl-CoA N-acyltransferase with RING/FYVE/PHD-type zinc finger protein
Phvul.001G192300.1	-0.438751	0.00722667	99.28	UP_Roots_EV_Mock_DOWN_Roots_AGO5_Mock	Tetratricopeptide repeat (TPR)-like superfamily protein
Phvul.005G011700.1	-0.435202	0.0101308	98.99	UP_Roots_EV_Mock_DOWN_Roots_AGO5_Mock	far-red elongated hypocotyls 3
Phvul.006G208800.1	-0.43511	0.0477323	95.23	UP_Roots_EV_Mock_DOWN_Roots_AGO5_Mock	phosphatidylserine decarboxylase 2
Phvul.L011343.1	-0.434671	0.0376997	96.23	UP_Roots_EV_Mock_DOWN_Roots_AGO5_Mock
Phvul.004G022900.1	-0.433598	0.0145815	98.54	UP_Roots_EV_Mock_DOWN_Roots_AGO5_Mock	SIN3-like 2
Phvul.009G183300.2	-0.43288	0.0242339	97.58	UP_Roots_EV_Mock_DOWN_Roots_AGO5_Mock	Homeodomain-like superfamily protein
Phvul.002G112900.1	-0.431389	0.0199561	98	UP_Roots_EV_Mock_DOWN_Roots_AGO5_Mock	DHHC-type zinc finger family protein
Phvul.003G039700.1	-0.430925	0.0365471	96.35	UP_Roots_EV_Mock_DOWN_Roots_AGO5_Mock
Phvul.001G160700.1	-0.430473	0.0180858	98.19	UP_Roots_EV_Mock_DOWN_Roots_AGO5_Mock	actin depolymerizing factor 6
Phvul.006G219700.1	-0.415756	0.0032769	99.67	UP_Roots_EV_Mock_DOWN_Roots_AGO5_Mock	shaggy-like protein kinase 41
Phvul.004G088788.1	-0.415027	0.00748436	99.25	UP_Roots_EV_Mock_DOWN_Roots_AGO5_Mock	peptide transporter 3
Phvul.003G002300.1	-0.414674	0.0373911	96.26	UP_Roots_EV_Mock_DOWN_Roots_AGO5_Mock	NB-ARC domain-containing disease resistance protein
Phvul.003G013100.1	-0.414284	0.00842671	99.16	UP_Roots_EV_Mock_DOWN_Roots_AGO5_Mock	tobamovirus multiplication protein 3
Phvul.010G071530.1	-0.4131	0.0477521	95.22	UP_Roots_EV_Mock_DOWN_Roots_AGO5_Mock	cytidinediphosphate diacylglycerol synthase 2
Phvul.009G022100.1	-0.410829	0.0314237	96.86	UP_Roots_EV_Mock_DOWN_Roots_AGO5_Mock	thymidylate synthase 1
Phvul.001G263600.1	-0.406693	0.0419503	95.8	UP_Roots_EV_Mock_DOWN_Roots_AGO5_Mock	15-cis-zeta-carotene isomerase
Phvul.003G072200.2	-0.403066	0.0366082	96.34	UP_Roots_EV_Mock_DOWN_Roots_AGO5_Mock	aminophospholipid ATPase 3
Phvul.001G117700.1	-0.401603	0.00809501	99.19	UP_Roots_EV_Mock_DOWN_Roots_AGO5_Mock	disproportionating enzyme 2
Phvul.005G023300.1	-0.400541	0.00319954	99.68	UP_Roots_EV_Mock_DOWN_Roots_AGO5_Mock	alpha-N-acetylglucosaminidase family / NAGLU family
Phvul.008G014300.1	-0.400087	0.0107639	98.92	UP_Roots_EV_Mock_DOWN_Roots_AGO5_Mock	Ras-related small GTP-binding family protein
Phvul.008G126100.1	-0.396818	0.0018313	99.82	UP_Roots_EV_Mock_DOWN_Roots_AGO5_Mock	Serinc-domain containing serine and sphingolipid biosynthesis protein
Phvul.008G221200.1	-0.391561	0.0319627	96.8	UP_Roots_EV_Mock_DOWN_Roots_AGO5_Mock	ferritin 4
Phvul.007G077900.1	-0.388835	0.031511	96.85	UP_Roots_EV_Mock_DOWN_Roots_AGO5_Mock	multidrug resistance-associated protein 14
Phvul.003G170200.1	-0.386956	0.00749719	99.25	UP_Roots_EV_Mock_DOWN_Roots_AGO5_Mock	calmodulin-binding receptor-like cytoplasmic kinase 3
Phvul.010G001200.1	-0.380312	0.0229215	97.71	UP_Roots_EV_Mock_DOWN_Roots_AGO5_Mock	LMBR1-like membrane protein
Phvul.003G155800.1	-0.378036	0.00563492	99.44	UP_Roots_EV_Mock_DOWN_Roots_AGO5_Mock	cyclic nucleotide gated channel 5
Phvul.008G039400.1	-0.366962	0.0286972	97.13	UP_Roots_EV_Mock_DOWN_Roots_AGO5_Mock	SNF1 kinase homolog 10
Phvul.010G136500.1	-0.332361	0.00144898	99.86	UP_Roots_EV_Mock_DOWN_Roots_AGO5_Mock	casein kinase 1-like protein 2
Phvul.006G106000.1	-0.323195	0.0337943	96.62	UP_Roots_EV_Mock_DOWN_Roots_AGO5_Mock	type one serine/threonine protein phosphatase 4
Phvul.003G237100.1	-0.320059	0.00881598	99.12	UP_Roots_EV_Mock_DOWN_Roots_AGO5_Mock	casein kinase II, alpha chain 2
Phvul.002G303400.2	-0.297788	0.0194828	98.05	UP_Roots_EV_Mock_DOWN_Roots_AGO5_Mock	phosphorylethanolamine cytidylyltransferase 1
Phvul.009G015200.3	-0.274784	0.0303359	96.97	UP_Roots_EV_Mock_DOWN_Roots_AGO5_Mock	IQ-domain 32
Phvul.003G037400.1	0.177831	0.00737726	99.26	DOWN_Roots_EV_Mock_UP_Roots_AGO5_Mock	Transketolase
Phvul.007G274700.1	0.249741	0.00992355	99.01	DOWN_Roots_EV_Mock_UP_Roots_AGO5_Mock	51 kDa subunit of complex I
Phvul.007G149432.1	0.249885	0.0280152	97.2	DOWN_Roots_EV_Mock_UP_Roots_AGO5_Mock	ATPase, AAA-type, CDC48 protein
Phvul.007G092100.1	0.262034	0.0165065	98.35	DOWN_Roots_EV_Mock_UP_Roots_AGO5_Mock	ATP synthase D chain, mitochondrial
Phvul.003G231600.1	0.279991	0.0352284	96.48	DOWN_Roots_EV_Mock_UP_Roots_AGO5_Mock	cytochrome c oxidase-related
Phvul.009G020000.1	0.280211	0.0471236	95.29	DOWN_Roots_EV_Mock_UP_Roots_AGO5_Mock	sterol methyltransferase 2
Phvul.007G238600.1	0.28099	0.0204807	97.95	DOWN_Roots_EV_Mock_UP_Roots_AGO5_Mock	GRIM-19 protein
Phvul.005G161300.1	0.288041	0.0456785	95.43	DOWN_Roots_EV_Mock_UP_Roots_AGO5_Mock	Ribosomal L28e protein family
Phvul.001G229500.1	0.290134	0.00457511	99.54	DOWN_Roots_EV_Mock_UP_Roots_AGO5_Mock	glutamine synthase clone R1
Phvul.008G090200.1	0.290352	0.0322779	96.77	DOWN_Roots_EV_Mock_UP_Roots_AGO5_Mock	NAD(P)-binding Rossmann-fold superfamily protein
Phvul.007G021000.1	0.292733	0.048784	95.12	DOWN_Roots_EV_Mock_UP_Roots_AGO5_Mock	20S proteasome alpha subunit E2
Phvul.001G102700.1	0.293223	0.0329281	96.71	DOWN_Roots_EV_Mock_UP_Roots_AGO5_Mock	calmodulin 5
Phvul.010G122200.1	0.293466	0.00316766	99.68	DOWN_Roots_EV_Mock_UP_Roots_AGO5_Mock	regulatory particle triple-A 1A
Phvul.009G059400.1	0.294231	0.0411058	95.89	DOWN_Roots_EV_Mock_UP_Roots_AGO5_Mock	gamma carbonic anhydrase 1
Phvul.011G149900.2	0.294698	0.0210459	97.9	DOWN_Roots_EV_Mock_UP_Roots_AGO5_Mock	Adenine nucleotide alpha hydrolases-like superfamily protein
Phvul.001G265500.1	0.296546	0.0126618	98.73	DOWN_Roots_EV_Mock_UP_Roots_AGO5_Mock	Leucine-rich repeat protein kinase family protein
Phvul.008G255900.1	0.297112	0.0120078	98.8	DOWN_Roots_EV_Mock_UP_Roots_AGO5_Mock	ATP synthase epsilon chain, mitochondrial
Phvul.001G169900.1	0.297456	0.0428561	95.71	DOWN_Roots_EV_Mock_UP_Roots_AGO5_Mock	eukaryotic translation initiation factor 3A
Phvul.004G053100.1	0.297625	0.0398668	96.01	DOWN_Roots_EV_Mock_UP_Roots_AGO5_Mock	HIS triad family protein 3
Phvul.002G304700.1	0.298206	0.0276295	97.24	DOWN_Roots_EV_Mock_UP_Roots_AGO5_Mock	Mitochondrial ATP synthase subunit G protein
Phvul.003G130550.1	0.300642	0.0436245	95.64	DOWN_Roots_EV_Mock_UP_Roots_AGO5_Mock	Cysteine proteinases superfamily protein
Phvul.007G188500.1	0.302622	0.0434309	95.66	DOWN_Roots_EV_Mock_UP_Roots_AGO5_Mock	TPX2 (targeting protein for Xklp2) protein family
Phvul.009G167300.1	0.313384	0.00199094	99.8	DOWN_Roots_EV_Mock_UP_Roots_AGO5_Mock	N-terminal nucleophile aminohydrolases (Ntn hydrolases) superfamily protein
Phvul.009G042100.1	0.313784	0.0398467	96.02	DOWN_Roots_EV_Mock_UP_Roots_AGO5_Mock	Ribosomal protein L16p/L10e family protein
Phvul.004G147600.1	0.315368	0.0333907	96.66	DOWN_Roots_EV_Mock_UP_Roots_AGO5_Mock	B-cell receptor-associated 31-like
Phvul.006G199400.1	0.317626	0.0261541	97.38	DOWN_Roots_EV_Mock_UP_Roots_AGO5_Mock	global transcription factor group E7
Phvul.007G005800.1	0.319127	0.0464131	95.36	DOWN_Roots_EV_Mock_UP_Roots_AGO5_Mock	tonneau 1b (TON1b)
Phvul.009G013400.1	0.319819	0.0434309	95.66	DOWN_Roots_EV_Mock_UP_Roots_AGO5_Mock	Walls Are Thin 1
Phvul.007G107500.1	0.32087	0.0218652	97.81	DOWN_Roots_EV_Mock_UP_Roots_AGO5_Mock	S1FA-like DNA-binding protein
Phvul.005G176700.2	0.321739	0.0336254	96.64	DOWN_Roots_EV_Mock_UP_Roots_AGO5_Mock	Peptidase S24/S26A/S26B/S26C family protein
Phvul.003G008900.1	0.323469	0.00468663	99.53	DOWN_Roots_EV_Mock_UP_Roots_AGO5_Mock
Phvul.007G004600.3	0.327542	0.0422043	95.78	DOWN_Roots_EV_Mock_UP_Roots_AGO5_Mock	2-isopropylmalate synthase 1
Phvul.011G203300.1	0.327795	0.00958729	99.04	DOWN_Roots_EV_Mock_UP_Roots_AGO5_Mock	LYR family of Fe/S cluster biogenesis protein
Phvul.007G043800.1	0.328781	0.0440459	95.6	DOWN_Roots_EV_Mock_UP_Roots_AGO5_Mock	Ribosomal protein S14p/S29e family protein
Phvul.005G102000.1	0.329351	4.42723e-05	100	DOWN_Roots_EV_Mock_UP_Roots_AGO5_Mock	ADP/ATP carrier 3
Phvul.004G073800.1	0.330141	2.6392e-05	100	DOWN_Roots_EV_Mock_UP_Roots_AGO5_Mock	20S proteasome alpha subunit G1
Phvul.007G206700.1	0.331382	0.0471246	95.29	DOWN_Roots_EV_Mock_UP_Roots_AGO5_Mock	Glutamyl/glutaminyl-tRNA synthetase, class Ic
Phvul.011G045200.1	0.332518	0.0110505	98.89	DOWN_Roots_EV_Mock_UP_Roots_AGO5_Mock	phenylalanyl-tRNA synthetase, putative / phenylalanine--tRNA ligase, putative
Phvul.003G077700.1	0.333019	0.0155371	98.45	DOWN_Roots_EV_Mock_UP_Roots_AGO5_Mock	RNA-binding (RRM/RBD/RNP motifs) family protein
Phvul.006G122700.1	0.334289	0.0208467	97.92	DOWN_Roots_EV_Mock_UP_Roots_AGO5_Mock	hydroxyproline-rich glycoprotein family protein
Phvul.007G099700.1	0.334926	0.00677544	99.32	DOWN_Roots_EV_Mock_UP_Roots_AGO5_Mock	extensin 3
Phvul.008G256300.1	0.34342	0.00447883	99.55	DOWN_Roots_EV_Mock_UP_Roots_AGO5_Mock	D-3-phosphoglycerate dehydrogenase
Phvul.005G054800.1	0.346659	0.0256112	97.44	DOWN_Roots_EV_Mock_UP_Roots_AGO5_Mock	cAMP-regulated phosphoprotein 19-related protein
Phvul.011G104200.1	0.347324	0.0475151	95.25	DOWN_Roots_EV_Mock_UP_Roots_AGO5_Mock	MATE efflux family protein
Phvul.008G137800.1	0.347352	0.0273654	97.26	DOWN_Roots_EV_Mock_UP_Roots_AGO5_Mock	2Fe-2S ferredoxin-like superfamily protein
Phvul.007G145400.1	0.351092	0.00567348	99.43	DOWN_Roots_EV_Mock_UP_Roots_AGO5_Mock	transducin family protein / WD-40 repeat family protein
Phvul.009G051900.1	0.351566	0.0401192	95.99	DOWN_Roots_EV_Mock_UP_Roots_AGO5_Mock	2A phosphatase associated protein of 46 kD
Phvul.005G058100.1	0.351986	0.0294417	97.06	DOWN_Roots_EV_Mock_UP_Roots_AGO5_Mock	Ribosomal protein S5/Elongation factor G/III/V family protein
Phvul.004G151300.1	0.352026	0.0427889	95.72	DOWN_Roots_EV_Mock_UP_Roots_AGO5_Mock	high mobility group A5
Phvul.002G101100.1	0.35394	0.00736716	99.26	DOWN_Roots_EV_Mock_UP_Roots_AGO5_Mock	calmodulin-binding protein
Phvul.007G156600.1	0.354751	5.1518e-05	99.99	DOWN_Roots_EV_Mock_UP_Roots_AGO5_Mock
Phvul.002G223200.1	0.355067	0.0222988	97.77	DOWN_Roots_EV_Mock_UP_Roots_AGO5_Mock	Ribosomal protein L18ae/LX family protein
Phvul.007G004300.1	0.357053	0.000542575	99.95	DOWN_Roots_EV_Mock_UP_Roots_AGO5_Mock	20S proteasome beta subunit D1
Phvul.004G157200.1	0.357153	0.000740652	99.93	DOWN_Roots_EV_Mock_UP_Roots_AGO5_Mock	Complex I subunit NDUFS6
Phvul.003G120000.1	0.359124	0.00179857	99.82	DOWN_Roots_EV_Mock_UP_Roots_AGO5_Mock	S-adenosylmethionine synthetase family protein
Phvul.008G136100.1	0.361589	0.00447883	99.55	DOWN_Roots_EV_Mock_UP_Roots_AGO5_Mock	Ribosomal protein L32e
Phvul.002G039500.1	0.362891	0.00749719	99.25	DOWN_Roots_EV_Mock_UP_Roots_AGO5_Mock	NADH:ubiquinone oxidoreductase, 17.2kDa subunit
Phvul.003G112100.1	0.363228	0.0218527	97.81	DOWN_Roots_EV_Mock_UP_Roots_AGO5_Mock	secretion-associated RAS super family 2
Phvul.009G179900.1	0.363359	0.0383187	96.17	DOWN_Roots_EV_Mock_UP_Roots_AGO5_Mock	deletion of SUV3 suppressor 1(I)
Phvul.001G007700.1	0.364414	0.01051	98.95	DOWN_Roots_EV_Mock_UP_Roots_AGO5_Mock	Translation elongation factor EF1B/ribosomal protein S6 family protein
Phvul.008G206000.1	0.36521	0.012909	98.71	DOWN_Roots_EV_Mock_UP_Roots_AGO5_Mock	calmodulin 5
Phvul.010G117700.1	0.369075	0.00697291	99.3	DOWN_Roots_EV_Mock_UP_Roots_AGO5_Mock	ribosomal protein L5 B
Phvul.001G186200.1	0.369327	0.00193129	99.81	DOWN_Roots_EV_Mock_UP_Roots_AGO5_Mock	Zinc finger C-x8-C-x5-C-x3-H type family protein
Phvul.006G163500.1	0.369656	0.0203216	97.97	DOWN_Roots_EV_Mock_UP_Roots_AGO5_Mock	Ribosomal protein S11 family protein
Phvul.007G070800.1	0.371338	0.00341336	99.66	DOWN_Roots_EV_Mock_UP_Roots_AGO5_Mock	tubulin beta 8
Phvul.008G103200.1	0.37194	0.00457511	99.54	DOWN_Roots_EV_Mock_UP_Roots_AGO5_Mock	alfin-like 1
Phvul.011G021700.2	0.372076	0.00604666	99.4	DOWN_Roots_EV_Mock_UP_Roots_AGO5_Mock	Proteasome maturation factor UMP1
Phvul.011G034700.1	0.373846	0.0188911	98.11	DOWN_Roots_EV_Mock_UP_Roots_AGO5_Mock	subtilisin-like serine protease 2
Phvul.008G052700.1	0.374116	0.0179199	98.21	DOWN_Roots_EV_Mock_UP_Roots_AGO5_Mock	LUC7 related protein
Phvul.006G088800.1	0.377462	0.0194828	98.05	DOWN_Roots_EV_Mock_UP_Roots_AGO5_Mock	ribosomal protein L18
Phvul.003G159700.1	0.377926	0.0130252	98.7	DOWN_Roots_EV_Mock_UP_Roots_AGO5_Mock	Leucine-rich repeat protein kinase family protein
Phvul.009G166000.1	0.380347	0.0225727	97.74	DOWN_Roots_EV_Mock_UP_Roots_AGO5_Mock	nuclear factor Y, subunit C1
Phvul.007G246900.1	0.383244	0.0436245	95.64	DOWN_Roots_EV_Mock_UP_Roots_AGO5_Mock	Protein of unknown function, DUF538
Phvul.001G059000.1	0.38398	0.00722667	99.28	DOWN_Roots_EV_Mock_UP_Roots_AGO5_Mock	deletion of SUV3 suppressor 1(I)
Phvul.007G178400.2	0.386341	0.018186	98.18	DOWN_Roots_EV_Mock_UP_Roots_AGO5_Mock	RNA-binding KH domain-containing protein
Phvul.002G167200.1	0.387101	0.0445197	95.55	DOWN_Roots_EV_Mock_UP_Roots_AGO5_Mock	beta-galactosidase 3
Phvul.005G159100.2	0.388817	0.0415866	95.84	DOWN_Roots_EV_Mock_UP_Roots_AGO5_Mock	Late embryogenesis abundant (LEA) hydroxyproline-rich glycoprotein family
Phvul.002G250200.1	0.38889	0.0441098	95.59	DOWN_Roots_EV_Mock_UP_Roots_AGO5_Mock	emp24/gp25L/p24 family/GOLD family protein
Phvul.004G105700.1	0.394176	0.00405996	99.59	DOWN_Roots_EV_Mock_UP_Roots_AGO5_Mock	NADH-ubiquinone oxidoreductase-related
Phvul.007G150700.1	0.397713	0.0291096	97.09	DOWN_Roots_EV_Mock_UP_Roots_AGO5_Mock	RNA-binding (RRM/RBD/RNP motifs) family protein
Phvul.003G127300.1	0.399244	0.0447441	95.53	DOWN_Roots_EV_Mock_UP_Roots_AGO5_Mock	eukaryotic translation initiation factor 3K
Phvul.001G139900.1	0.401634	0.00319954	99.68	DOWN_Roots_EV_Mock_UP_Roots_AGO5_Mock	Ribosomal protein S10p/S20e family protein
Phvul.009G188600.1	0.402432	0.00341336	99.66	DOWN_Roots_EV_Mock_UP_Roots_AGO5_Mock	Ribosomal protein S4
Phvul.009G141800.1	0.403159	0.00137854	99.86	DOWN_Roots_EV_Mock_UP_Roots_AGO5_Mock	Ribosomal protein S26e family protein
Phvul.008G227300.1	0.403911	0.0208467	97.92	DOWN_Roots_EV_Mock_UP_Roots_AGO5_Mock	Ribosomal protein L35Ae family protein
Phvul.004G088594.1	0.406491	0.0329711	96.7	DOWN_Roots_EV_Mock_UP_Roots_AGO5_Mock	differentiation and greening-like 1
Phvul.002G290400.1	0.407004	0.0351604	96.48	DOWN_Roots_EV_Mock_UP_Roots_AGO5_Mock	plasma membrane intrinsic protein 1;4
Phvul.003G253400.1	0.40789	0.033016	96.7	DOWN_Roots_EV_Mock_UP_Roots_AGO5_Mock	Putative methyltransferase family protein
Phvul.001G003500.1	0.407932	0.00748436	99.25	DOWN_Roots_EV_Mock_UP_Roots_AGO5_Mock	Alba DNA/RNA-binding protein
Phvul.002G282500.1	0.41057	0.0259	97.41	DOWN_Roots_EV_Mock_UP_Roots_AGO5_Mock	CLPC homologue 1
Phvul.008G218100.1	0.411013	0.0367189	96.33	DOWN_Roots_EV_Mock_UP_Roots_AGO5_Mock	secE/sec61-gamma protein transport protein
Phvul.001G220900.1	0.411155	0.0347918	96.52	DOWN_Roots_EV_Mock_UP_Roots_AGO5_Mock	Translation initiation factor 2, small GTP-binding protein
Phvul.009G144100.1	0.411496	0.0234197	97.66	DOWN_Roots_EV_Mock_UP_Roots_AGO5_Mock	Eukaryotic aspartyl protease family protein
Phvul.003G238200.1	0.412544	0.0312067	96.88	DOWN_Roots_EV_Mock_UP_Roots_AGO5_Mock	arabinogalactan protein 18
Phvul.010G049300.1	0.413206	0.0204962	97.95	DOWN_Roots_EV_Mock_UP_Roots_AGO5_Mock	Hyaluronan / mRNA binding family
Phvul.008G047300.1	0.413903	0.0391766	96.08	DOWN_Roots_EV_Mock_UP_Roots_AGO5_Mock	Hyaluronan / mRNA binding family
Phvul.L002181.1	0.413993	0.00661187	99.34	DOWN_Roots_EV_Mock_UP_Roots_AGO5_Mock	ribosomal protein L5 B
Phvul.003G237300.1	0.414706	0.00950805	99.05	DOWN_Roots_EV_Mock_UP_Roots_AGO5_Mock	Subtilase family protein
Phvul.001G190200.1	0.415183	0.0232941	97.67	DOWN_Roots_EV_Mock_UP_Roots_AGO5_Mock	ubiquinol-cytochrome C reductase UQCRX/QCR9-like family protein
Phvul.009G105500.1	0.415197	0.0113063	98.87	DOWN_Roots_EV_Mock_UP_Roots_AGO5_Mock	Ribosomal protein S5 family protein
Phvul.008G052600.1	0.415977	0.0382199	96.18	DOWN_Roots_EV_Mock_UP_Roots_AGO5_Mock
Phvul.003G205600.1	0.417668	0.045956	95.4	DOWN_Roots_EV_Mock_UP_Roots_AGO5_Mock	RAB GTPase homolog E1B
Phvul.001G117000.1	0.418373	0.0164473	98.36	DOWN_Roots_EV_Mock_UP_Roots_AGO5_Mock	Nascent polypeptide-associated complex (NAC), alpha subunit family protein
Phvul.010G045400.1	0.419071	0.00782895	99.22	DOWN_Roots_EV_Mock_UP_Roots_AGO5_Mock	Nucleoside diphosphate kinase family protein
Phvul.004G006700.1	0.419795	0.0302203	96.98	DOWN_Roots_EV_Mock_UP_Roots_AGO5_Mock	RNA-binding (RRM/RBD/RNP motifs) family protein
Phvul.001G174300.1	0.420222	0.0319131	96.81	DOWN_Roots_EV_Mock_UP_Roots_AGO5_Mock	Ribosomal protein L4/L1 family
Phvul.003G004100.1	0.422002	0.0473625	95.26	DOWN_Roots_EV_Mock_UP_Roots_AGO5_Mock	mRNA splicing factor, thioredoxin-like U5 snRNP
Phvul.003G089600.1	0.422541	0.00193875	99.81	DOWN_Roots_EV_Mock_UP_Roots_AGO5_Mock	glycosyl hydrolase 9A1
Phvul.008G153800.1	0.422554	0.0120919	98.79	DOWN_Roots_EV_Mock_UP_Roots_AGO5_Mock	RNA-binding (RRM/RBD/RNP motifs) family protein
Phvul.006G109500.1	0.423136	0.0232941	97.67	DOWN_Roots_EV_Mock_UP_Roots_AGO5_Mock	Nucleic acid-binding, OB-fold-like protein
Phvul.002G278300.1	0.423673	5.45536e-07	100	DOWN_Roots_EV_Mock_UP_Roots_AGO5_Mock	SEC14 cytosolic factor family protein / phosphoglyceride transfer family protein
Phvul.009G166100.1	0.424293	0.0235146	97.65	DOWN_Roots_EV_Mock_UP_Roots_AGO5_Mock	chlorsulfuron/imidazolinone resistant 1
Phvul.001G121500.1	0.424518	0.000107792	99.99	DOWN_Roots_EV_Mock_UP_Roots_AGO5_Mock	Cytochrome bd ubiquinol oxidase, 14kDa subunit
Phvul.006G163600.1	0.424614	0.0480063	95.2	DOWN_Roots_EV_Mock_UP_Roots_AGO5_Mock	Ribosomal protein S11 family protein
Phvul.010G082900.1	0.425422	0.000681569	99.93	DOWN_Roots_EV_Mock_UP_Roots_AGO5_Mock	ribosomal protein S13A
Phvul.005G090300.1	0.425438	0.012907	98.71	DOWN_Roots_EV_Mock_UP_Roots_AGO5_Mock	histone H2A 2
Phvul.011G169200.1	0.42678	0.0429808	95.7	DOWN_Roots_EV_Mock_UP_Roots_AGO5_Mock	Preprotein translocase Sec, Sec61-beta subunit protein
Phvul.001G054100.1	0.427783	0.0175421	98.25	DOWN_Roots_EV_Mock_UP_Roots_AGO5_Mock	KOW domain-containing protein
Phvul.009G004600.1	0.42834	0.00192873	99.81	DOWN_Roots_EV_Mock_UP_Roots_AGO5_Mock	RNA binding Plectin/S10 domain-containing protein
Phvul.007G175800.1	0.428794	0.0163592	98.36	DOWN_Roots_EV_Mock_UP_Roots_AGO5_Mock
Phvul.009G172300.1	0.429871	0.0164473	98.36	DOWN_Roots_EV_Mock_UP_Roots_AGO5_Mock	Ribosomal protein S4
Phvul.002G320200.1	0.430757	0.00749719	99.25	DOWN_Roots_EV_Mock_UP_Roots_AGO5_Mock	Ribosomal protein S19 family protein
Phvul.010G125100.1	0.43113	0.0135003	98.65	DOWN_Roots_EV_Mock_UP_Roots_AGO5_Mock	40s ribosomal protein SA B
Phvul.001G200900.1	0.432848	0.020058	97.99	DOWN_Roots_EV_Mock_UP_Roots_AGO5_Mock	Translation protein SH3-like family protein
Phvul.004G075000.1	0.433855	0.0294417	97.06	DOWN_Roots_EV_Mock_UP_Roots_AGO5_Mock
Phvul.009G141700.1	0.435832	0.0102652	98.97	DOWN_Roots_EV_Mock_UP_Roots_AGO5_Mock	Ribosomal protein S26e family protein
Phvul.007G144000.1	0.439237	0.0224286	97.76	DOWN_Roots_EV_Mock_UP_Roots_AGO5_Mock	Small nuclear ribonucleoprotein family protein
Phvul.009G044200.1	0.439632	0.00271367	99.73	DOWN_Roots_EV_Mock_UP_Roots_AGO5_Mock	nascent polypeptide-associated complex subunit alpha-like protein 2
Phvul.005G020700.1	0.441639	0.0401727	95.98	DOWN_Roots_EV_Mock_UP_Roots_AGO5_Mock	ADP/ATP carrier 2
Phvul.001G261000.1	0.442105	0.010653	98.93	DOWN_Roots_EV_Mock_UP_Roots_AGO5_Mock	Ribosomal protein L22p/L17e family protein
Phvul.008G133100.2	0.442616	0.00980587	99.02	DOWN_Roots_EV_Mock_UP_Roots_AGO5_Mock	rotamase FKBP 1
Phvul.004G000800.1	0.442628	0.0296115	97.04	DOWN_Roots_EV_Mock_UP_Roots_AGO5_Mock	Pyruvate kinase family protein
Phvul.008G288800.1	0.444065	0.000681569	99.93	DOWN_Roots_EV_Mock_UP_Roots_AGO5_Mock	FASCICLIN-like arabinogalactan 2
Phvul.002G175800.1	0.444485	0.00722667	99.28	DOWN_Roots_EV_Mock_UP_Roots_AGO5_Mock	Remorin family protein
Phvul.001G031300.2	0.444489	0.0376997	96.23	DOWN_Roots_EV_Mock_UP_Roots_AGO5_Mock	basic helix-loop-helix (bHLH) DNA-binding superfamily protein
Phvul.007G185800.1	0.446775	0.000133285	99.99	DOWN_Roots_EV_Mock_UP_Roots_AGO5_Mock	Ribosomal protein S24e family protein
Phvul.001G175000.1	0.447314	0.0320792	96.79	DOWN_Roots_EV_Mock_UP_Roots_AGO5_Mock	Ribosomal protein S12/S23 family protein
Phvul.010G007100.1	0.449703	0.0305757	96.94	DOWN_Roots_EV_Mock_UP_Roots_AGO5_Mock	Ribosomal protein L13 family protein
Phvul.002G227200.1	0.449854	0.0164473	98.36	DOWN_Roots_EV_Mock_UP_Roots_AGO5_Mock	Clathrin light chain protein
Phvul.008G070600.1	0.450133	0.045956	95.4	DOWN_Roots_EV_Mock_UP_Roots_AGO5_Mock	Ribosomal protein L22p/L17e family protein
Phvul.010G033300.1	0.451595	0.0128285	98.72	DOWN_Roots_EV_Mock_UP_Roots_AGO5_Mock	Ribosomal S17 family protein
Phvul.001G253300.1	0.452276	0.0427026	95.73	DOWN_Roots_EV_Mock_UP_Roots_AGO5_Mock	RAB GTPase homolog A4A
Phvul.007G014800.1	0.452643	0.00798072	99.2	DOWN_Roots_EV_Mock_UP_Roots_AGO5_Mock	anthranilate synthase 2
Phvul.002G132600.1	0.454772	0.0477323	95.23	DOWN_Roots_EV_Mock_UP_Roots_AGO5_Mock
Phvul.002G187600.1	0.455199	0.00153609	99.85	DOWN_Roots_EV_Mock_UP_Roots_AGO5_Mock
Phvul.002G085600.1	0.456197	0.0146994	98.53	DOWN_Roots_EV_Mock_UP_Roots_AGO5_Mock	Ribosomal protein L34e superfamily protein
Phvul.006G199500.1	0.456651	0.0378704	96.21	DOWN_Roots_EV_Mock_UP_Roots_AGO5_Mock	global transcription factor group E3
Phvul.010G160500.1	0.456881	0.00225453	99.77	DOWN_Roots_EV_Mock_UP_Roots_AGO5_Mock	Ribosomal protein L7Ae/L30e/S12e/Gadd45 family protein
Phvul.006G060600.1	0.457854	0.0160795	98.39	DOWN_Roots_EV_Mock_UP_Roots_AGO5_Mock	ribosomal protein S11-beta
Phvul.008G189200.1	0.458318	0.0129344	98.71	DOWN_Roots_EV_Mock_UP_Roots_AGO5_Mock	Aldolase superfamily protein
Phvul.001G060500.2	0.458978	0.00236049	99.76	DOWN_Roots_EV_Mock_UP_Roots_AGO5_Mock	serine/arginine-rich 22
Phvul.005G031400.2	0.46204	0.0135433	98.65	DOWN_Roots_EV_Mock_UP_Roots_AGO5_Mock	basic transcription factor 3
Phvul.001G003200.1	0.463123	0.021844	97.82	DOWN_Roots_EV_Mock_UP_Roots_AGO5_Mock	ribosomal protein L5 B
Phvul.003G264700.1	0.46381	6.56536e-08	100	DOWN_Roots_EV_Mock_UP_Roots_AGO5_Mock	proteasome alpha subunit D2
Phvul.004G012400.1	0.467917	0.00794128	99.21	DOWN_Roots_EV_Mock_UP_Roots_AGO5_Mock	eukaryotic translation initiation factor 3G1
Phvul.001G199400.1	0.467943	0.0117804	98.82	DOWN_Roots_EV_Mock_UP_Roots_AGO5_Mock	Nucleic acid-binding, OB-fold-like protein
Phvul.002G177700.1	0.468293	0.0466536	95.33	DOWN_Roots_EV_Mock_UP_Roots_AGO5_Mock	Ribosomal L38e protein family
Phvul.005G126000.1	0.468318	0.0232941	97.67	DOWN_Roots_EV_Mock_UP_Roots_AGO5_Mock	60S acidic ribosomal protein family
Phvul.001G004800.1	0.469756	0.000157255	99.98	DOWN_Roots_EV_Mock_UP_Roots_AGO5_Mock	tubulin beta-1 chain
Phvul.011G066200.1	0.470194	0.0373911	96.26	DOWN_Roots_EV_Mock_UP_Roots_AGO5_Mock	Histone superfamily protein
Phvul.007G264200.1	0.470349	0.0328094	96.72	DOWN_Roots_EV_Mock_UP_Roots_AGO5_Mock	ribosomal protein 5B
Phvul.011G066400.1	0.470481	0.0158281	98.42	DOWN_Roots_EV_Mock_UP_Roots_AGO5_Mock	Histone superfamily protein
Phvul.001G173800.1	0.470665	0.0374485	96.26	DOWN_Roots_EV_Mock_UP_Roots_AGO5_Mock	adenosine kinase
Phvul.009G065000.1	0.470689	0.000361997	99.96	DOWN_Roots_EV_Mock_UP_Roots_AGO5_Mock	Vacuolar import/degradation, Vid27-related protein
Phvul.005G101100.1	0.470849	0.0440459	95.6	DOWN_Roots_EV_Mock_UP_Roots_AGO5_Mock	Nucleic acid-binding, OB-fold-like protein
Phvul.002G187000.1	0.471248	0.00579892	99.42	DOWN_Roots_EV_Mock_UP_Roots_AGO5_Mock	Protein prenylyltransferase superfamily protein
Phvul.009G089400.1	0.472366	0.000273923	99.97	DOWN_Roots_EV_Mock_UP_Roots_AGO5_Mock	Ribosomal protein L39 family protein
Phvul.010G043500.1	0.473015	6.10227e-05	99.99	DOWN_Roots_EV_Mock_UP_Roots_AGO5_Mock	Ribosomal protein L16p/L10e family protein
Phvul.009G036800.1	0.473788	0.0427664	95.72	DOWN_Roots_EV_Mock_UP_Roots_AGO5_Mock	RNA polymerases N / 8 kDa subunit
Phvul.004G139300.1	0.473991	0.00994833	99.01	DOWN_Roots_EV_Mock_UP_Roots_AGO5_Mock	Succinyl-CoA ligase, alpha subunit
Phvul.007G080500.1	0.474187	0.0165245	98.35	DOWN_Roots_EV_Mock_UP_Roots_AGO5_Mock	Ribosomal protein S13/S18 family
Phvul.004G001000.1	0.475433	0.0252615	97.47	DOWN_Roots_EV_Mock_UP_Roots_AGO5_Mock	actin-11
Phvul.001G076400.1	0.476004	0.0147351	98.53	DOWN_Roots_EV_Mock_UP_Roots_AGO5_Mock	NADH-dependent glutamate synthase 1
Phvul.009G157900.1	0.478357	0.000157255	99.98	DOWN_Roots_EV_Mock_UP_Roots_AGO5_Mock	Sec14p-like phosphatidylinositol transfer family protein
Phvul.008G281400.1	0.480028	0.00541106	99.46	DOWN_Roots_EV_Mock_UP_Roots_AGO5_Mock	HEAT SHOCK PROTEIN 81.4
Phvul.007G211700.1	0.481077	0.0277549	97.22	DOWN_Roots_EV_Mock_UP_Roots_AGO5_Mock	ADP-ribosylation factor A1F
Phvul.002G259300.1	0.481951	0.00719113	99.28	DOWN_Roots_EV_Mock_UP_Roots_AGO5_Mock	60S acidic ribosomal protein family
Phvul.009G059000.1	0.487626	0.0258725	97.41	DOWN_Roots_EV_Mock_UP_Roots_AGO5_Mock	NmrA-like negative transcriptional regulator family protein
Phvul.001G033400.1	0.488583	5.74865e-05	99.99	DOWN_Roots_EV_Mock_UP_Roots_AGO5_Mock
Phvul.006G095800.1	0.490044	0.0404185	95.96	DOWN_Roots_EV_Mock_UP_Roots_AGO5_Mock	gamma histone variant H2AX
Phvul.008G255000.1	0.490143	0.0218527	97.81	DOWN_Roots_EV_Mock_UP_Roots_AGO5_Mock	Ribosomal protein L30/L7 family protein
Phvul.006G134900.1	0.491019	0.0428561	95.71	DOWN_Roots_EV_Mock_UP_Roots_AGO5_Mock	Zinc finger (C3HC4-type RING finger) family protein
Phvul.003G173900.1	0.491433	0.0478089	95.22	DOWN_Roots_EV_Mock_UP_Roots_AGO5_Mock	ribosomal protein S11-beta
Phvul.009G022600.1	0.491567	0.0122963	98.77	DOWN_Roots_EV_Mock_UP_Roots_AGO5_Mock	Ribosomal protein S25 family protein
Phvul.004G131800.1	0.49199	0.00447883	99.55	DOWN_Roots_EV_Mock_UP_Roots_AGO5_Mock	Ribosomal protein S3 family protein
Phvul.007G009400.1	0.492604	0.00155425	99.84	DOWN_Roots_EV_Mock_UP_Roots_AGO5_Mock	Ribosomal L29 family protein
Phvul.003G145300.1	0.492648	0.0391766	96.08	DOWN_Roots_EV_Mock_UP_Roots_AGO5_Mock	Afadin/alpha-actinin-binding protein
Phvul.008G288400.1	0.494097	0.0242444	97.58	DOWN_Roots_EV_Mock_UP_Roots_AGO5_Mock	acetoacetyl-CoA thiolase 2
Phvul.009G039300.1	0.49484	0.0413737	95.86	DOWN_Roots_EV_Mock_UP_Roots_AGO5_Mock	SPFH/Band 7/PHB domain-containing membrane-associated protein family
Phvul.002G280200.1	0.494885	2.91433e-05	100	DOWN_Roots_EV_Mock_UP_Roots_AGO5_Mock	calnexin 1
Phvul.002G254000.1	0.495766	0.0164473	98.36	DOWN_Roots_EV_Mock_UP_Roots_AGO5_Mock	ribosomal protein S11-beta
Phvul.009G254800.1	0.496144	0.0154974	98.45	DOWN_Roots_EV_Mock_UP_Roots_AGO5_Mock	Ribosomal L29e protein family
Phvul.007G158200.1	0.496882	0.00319954	99.68	DOWN_Roots_EV_Mock_UP_Roots_AGO5_Mock	Histone superfamily protein
Phvul.002G303100.1	0.49799	0.0281098	97.19	DOWN_Roots_EV_Mock_UP_Roots_AGO5_Mock	Mitochondrial outer membrane translocase complex, subunit Tom7
Phvul.002G065000.1	0.498925	0.00541106	99.46	DOWN_Roots_EV_Mock_UP_Roots_AGO5_Mock	ubiquitin 6
Phvul.003G132300.1	0.502194	0.0188911	98.11	DOWN_Roots_EV_Mock_UP_Roots_AGO5_Mock	ribosomal protein S15A
Phvul.006G103300.1	0.503135	0.0261163	97.39	DOWN_Roots_EV_Mock_UP_Roots_AGO5_Mock	NAD(P)-linked oxidoreductase superfamily protein
Phvul.003G261200.1	0.503659	0.00226592	99.77	DOWN_Roots_EV_Mock_UP_Roots_AGO5_Mock	Ribosomal protein S4 (RPS4A) family protein
Phvul.011G043300.1	0.504117	0.00659167	99.34	DOWN_Roots_EV_Mock_UP_Roots_AGO5_Mock	Ribosomal protein S25 family protein
Phvul.010G162400.1	0.506564	0.0384714	96.15	DOWN_Roots_EV_Mock_UP_Roots_AGO5_Mock	early nodulin-like protein 17
Phvul.006G099500.1	0.506925	0.00232777	99.77	DOWN_Roots_EV_Mock_UP_Roots_AGO5_Mock	Ribosomal protein S24e family protein
Phvul.002G067800.1	0.50779	0.0154244	98.46	DOWN_Roots_EV_Mock_UP_Roots_AGO5_Mock	glycine-rich protein
Phvul.009G068700.1	0.507873	0.048784	95.12	DOWN_Roots_EV_Mock_UP_Roots_AGO5_Mock	WPP domain protein 2
Phvul.008G212400.1	0.508711	0.0472474	95.28	DOWN_Roots_EV_Mock_UP_Roots_AGO5_Mock	Tetratricopeptide repeat (TPR)-like superfamily protein
Phvul.011G006100.1	0.509509	7.21866e-05	99.99	DOWN_Roots_EV_Mock_UP_Roots_AGO5_Mock	BCL-2-associated athanogene 7
Phvul.002G182800.1	0.510094	0.0179252	98.21	DOWN_Roots_EV_Mock_UP_Roots_AGO5_Mock	Ribosomal protein S24/S35, mitochondrial
Phvul.009G241700.1	0.510363	6.21249e-05	99.99	DOWN_Roots_EV_Mock_UP_Roots_AGO5_Mock	Ribosomal L27e protein family
Phvul.002G071500.1	0.511841	2.33345e-06	100	DOWN_Roots_EV_Mock_UP_Roots_AGO5_Mock	polygalacturonase 2
Phvul.009G106600.1	0.512045	0.0412669	95.87	DOWN_Roots_EV_Mock_UP_Roots_AGO5_Mock	La protein 1
Phvul.011G079400.1	0.512347	0.00430048	99.57	DOWN_Roots_EV_Mock_UP_Roots_AGO5_Mock	Ribosomal protein L11 family protein
Phvul.007G261100.2	0.512824	0.0155363	98.45	DOWN_Roots_EV_Mock_UP_Roots_AGO5_Mock	Aha1 domain-containing protein
Phvul.001G176600.1	0.513024	0.0351321	96.49	DOWN_Roots_EV_Mock_UP_Roots_AGO5_Mock
Phvul.003G209200.1	0.513446	0.00708663	99.29	DOWN_Roots_EV_Mock_UP_Roots_AGO5_Mock	malate synthase
Phvul.009G085700.1	0.513964	0.00478777	99.52	DOWN_Roots_EV_Mock_UP_Roots_AGO5_Mock	Protein of unknown function (DUF1336)
Phvul.006G219500.1	0.514063	0.0112849	98.87	DOWN_Roots_EV_Mock_UP_Roots_AGO5_Mock	chloroplast heat shock protein 70-2
Phvul.001G085400.1	0.517752	0.0256112	97.44	DOWN_Roots_EV_Mock_UP_Roots_AGO5_Mock
Phvul.003G222000.1	0.518627	0.00194668	99.81	DOWN_Roots_EV_Mock_UP_Roots_AGO5_Mock	Ribosomal protein L23/L15e family protein
Phvul.002G265000.1	0.519762	0.00426411	99.57	DOWN_Roots_EV_Mock_UP_Roots_AGO5_Mock	Ribosomal protein L6 family protein
Phvul.006G128500.1	0.519824	0.0180858	98.19	DOWN_Roots_EV_Mock_UP_Roots_AGO5_Mock	Ribosomal protein L13 family protein
Phvul.004G000900.1	0.520501	0.00122074	99.88	DOWN_Roots_EV_Mock_UP_Roots_AGO5_Mock
Phvul.004G024300.1	0.524033	0.0111257	98.89	DOWN_Roots_EV_Mock_UP_Roots_AGO5_Mock	Oxoglutarate/iron-dependent oxygenase
Phvul.008G212200.1	0.524762	0.0113286	98.87	DOWN_Roots_EV_Mock_UP_Roots_AGO5_Mock	ribosomal protein L30 family protein
Phvul.003G246400.1	0.526293	0.0445615	95.54	DOWN_Roots_EV_Mock_UP_Roots_AGO5_Mock	peptidyl-prolyl cis-trans isomerase / cyclophilin-40 (CYP40) / rotamase
Phvul.001G117100.2	0.526593	0.0224193	97.76	DOWN_Roots_EV_Mock_UP_Roots_AGO5_Mock	Nascent polypeptide-associated complex (NAC), alpha subunit family protein
Phvul.006G163400.1	0.526899	0.000442395	99.96	DOWN_Roots_EV_Mock_UP_Roots_AGO5_Mock	Ribosomal protein L18ae/LX family protein
Phvul.002G119000.1	0.529166	0.0222747	97.77	DOWN_Roots_EV_Mock_UP_Roots_AGO5_Mock	NADPH-dependent thioredoxin reductase A
Phvul.007G095300.1	0.529923	0.00343605	99.66	DOWN_Roots_EV_Mock_UP_Roots_AGO5_Mock	GATA transcription factor 4
Phvul.002G042900.1	0.530146	1.5855e-06	100	DOWN_Roots_EV_Mock_UP_Roots_AGO5_Mock	12-oxophytodienoate reductase 2
Phvul.005G018600.1	0.531493	0.00447883	99.55	DOWN_Roots_EV_Mock_UP_Roots_AGO5_Mock	Ribosomal protein S19e family protein
Phvul.007G188400.1	0.532297	0.00126847	99.87	DOWN_Roots_EV_Mock_UP_Roots_AGO5_Mock	winged-helix DNA-binding transcription factor family protein
Phvul.003G297200.1	0.532797	0.00311709	99.69	DOWN_Roots_EV_Mock_UP_Roots_AGO5_Mock	Plant stearoyl-acyl-carrier-protein desaturase family protein
Phvul.002G297900.1	0.533608	3.8248e-05	100	DOWN_Roots_EV_Mock_UP_Roots_AGO5_Mock	Nucleoside diphosphate kinase family protein
Phvul.L003700.1	0.533665	0.0192189	98.08	DOWN_Roots_EV_Mock_UP_Roots_AGO5_Mock	Zinc-binding ribosomal protein family protein
Phvul.007G231100.1	0.533937	0.0192189	98.08	DOWN_Roots_EV_Mock_UP_Roots_AGO5_Mock	Ribosomal S17 family protein
Phvul.L003343.1	0.534599	0.0176545	98.23	DOWN_Roots_EV_Mock_UP_Roots_AGO5_Mock	histone H2A 12
Phvul.002G229200.1	0.534835	0.037049	96.3	DOWN_Roots_EV_Mock_UP_Roots_AGO5_Mock	Pollen Ole e 1 allergen and extensin family protein
Phvul.003G095800.2	0.538235	0.0344787	96.55	DOWN_Roots_EV_Mock_UP_Roots_AGO5_Mock	Ribosomal protein S8 family protein
Phvul.009G024800.1	0.538556	0.00347942	99.65	DOWN_Roots_EV_Mock_UP_Roots_AGO5_Mock	Ribosomal protein L18ae/LX family protein
Phvul.011G057200.1	0.538618	0.0234197	97.66	DOWN_Roots_EV_Mock_UP_Roots_AGO5_Mock	Histone superfamily protein
Phvul.011G066500.1	0.539353	0.00722667	99.28	DOWN_Roots_EV_Mock_UP_Roots_AGO5_Mock	Histone superfamily protein
Phvul.002G127900.1	0.541007	0.00324607	99.68	DOWN_Roots_EV_Mock_UP_Roots_AGO5_Mock	breast basic conserved 1
Phvul.007G197900.1	0.541419	0.0308613	96.91	DOWN_Roots_EV_Mock_UP_Roots_AGO5_Mock	Ribosomal protein L18e/L15 superfamily protein
Phvul.009G067300.1	0.541871	0.0185896	98.14	DOWN_Roots_EV_Mock_UP_Roots_AGO5_Mock	Granulin repeat cysteine protease family protein
Phvul.006G168118.1	0.542267	0.0256112	97.44	DOWN_Roots_EV_Mock_UP_Roots_AGO5_Mock	Ribosomal L38e protein family
Phvul.002G110300.1	0.542315	0.00571649	99.43	DOWN_Roots_EV_Mock_UP_Roots_AGO5_Mock	NAD(P)-binding Rossmann-fold superfamily protein
Phvul.010G032100.1	0.542457	0.00647231	99.35	DOWN_Roots_EV_Mock_UP_Roots_AGO5_Mock	Ribosomal protein S6e
Phvul.003G209500.1	0.543248	0.00753598	99.25	DOWN_Roots_EV_Mock_UP_Roots_AGO5_Mock	homolog of nucleolar protein NOP56
Phvul.001G174900.1	0.545308	0.00192694	99.81	DOWN_Roots_EV_Mock_UP_Roots_AGO5_Mock	Ribosomal protein S12/S23 family protein
Phvul.001G204100.1	0.547098	0.0198945	98.01	DOWN_Roots_EV_Mock_UP_Roots_AGO5_Mock	Ribosomal protein L19e family protein
Phvul.007G072100.1	0.547211	0.00148244	99.85	DOWN_Roots_EV_Mock_UP_Roots_AGO5_Mock	Ribosomal protein L36e family protein
Phvul.003G110500.1	0.547311	0.0456785	95.43	DOWN_Roots_EV_Mock_UP_Roots_AGO5_Mock	importin alpha isoform 1
Phvul.011G182132.1	0.547368	0.020626	97.94	DOWN_Roots_EV_Mock_UP_Roots_AGO5_Mock	Ribosomal L5P family protein
Phvul.002G044200.1	0.547446	0.00153609	99.85	DOWN_Roots_EV_Mock_UP_Roots_AGO5_Mock	Ribosomal protein S3Ae
Phvul.006G037600.1	0.547895	0.00153205	99.85	DOWN_Roots_EV_Mock_UP_Roots_AGO5_Mock	tryptophan synthase beta-subunit 2
Phvul.009G109600.1	0.549038	0.0198945	98.01	DOWN_Roots_EV_Mock_UP_Roots_AGO5_Mock	Integrase-type DNA-binding superfamily protein
Phvul.006G161800.1	0.550907	0.0379983	96.2	DOWN_Roots_EV_Mock_UP_Roots_AGO5_Mock	mago nashi family protein
Phvul.001G208200.1	0.55168	0.000427118	99.96	DOWN_Roots_EV_Mock_UP_Roots_AGO5_Mock	ribosomal protein L18
Phvul.002G236400.1	0.551789	0.0113129	98.87	DOWN_Roots_EV_Mock_UP_Roots_AGO5_Mock	Ribosomal protein L32e
Phvul.L003543.1	0.55312	0.00042471	99.96	DOWN_Roots_EV_Mock_UP_Roots_AGO5_Mock	histone H2A 12
Phvul.008G034900.1	0.55416	0.0398668	96.01	DOWN_Roots_EV_Mock_UP_Roots_AGO5_Mock	UDP-glucose 6-dehydrogenase family protein
Phvul.001G244200.1	0.554475	0.00128434	99.87	DOWN_Roots_EV_Mock_UP_Roots_AGO5_Mock	Ribosomal protein L1p/L10e family
Phvul.002G206100.1	0.554744	0.00324607	99.68	DOWN_Roots_EV_Mock_UP_Roots_AGO5_Mock	Zinc-binding ribosomal protein family protein
Phvul.001G060500.1	0.555401	0.0495723	95.04	DOWN_Roots_EV_Mock_UP_Roots_AGO5_Mock	serine/arginine-rich 22
Phvul.011G067600.1	0.55549	0.00043995	99.96	DOWN_Roots_EV_Mock_UP_Roots_AGO5_Mock	ribosomal protein L23AB
Phvul.007G047300.1	0.555574	0.0028627	99.71	DOWN_Roots_EV_Mock_UP_Roots_AGO5_Mock	tubulin alpha-4 chain
Phvul.007G083400.1	0.55631	0.00478777	99.52	DOWN_Roots_EV_Mock_UP_Roots_AGO5_Mock	Ribosomal protein S13/S18 family
Phvul.011G151200.1	0.556543	0.0217958	97.82	DOWN_Roots_EV_Mock_UP_Roots_AGO5_Mock	UDP-glucosyl transferase 89B1
Phvul.003G126500.1	0.558858	0.0212028	97.88	DOWN_Roots_EV_Mock_UP_Roots_AGO5_Mock	Plant invertase/pectin methylesterase inhibitor superfamily
Phvul.002G292500.1	0.559884	2.33345e-06	100	DOWN_Roots_EV_Mock_UP_Roots_AGO5_Mock	RNA binding Plectin/S10 domain-containing protein
Phvul.002G060800.1	0.561349	0.00959191	99.04	DOWN_Roots_EV_Mock_UP_Roots_AGO5_Mock	stress-inducible protein, putative
Phvul.003G262900.1	0.56255	0.000740652	99.93	DOWN_Roots_EV_Mock_UP_Roots_AGO5_Mock	Ribosomal protein L2 family
Phvul.002G266900.1	0.562883	0.00560698	99.44	DOWN_Roots_EV_Mock_UP_Roots_AGO5_Mock	Small nuclear ribonucleoprotein family protein
Phvul.002G269300.1	0.562932	0.00749719	99.25	DOWN_Roots_EV_Mock_UP_Roots_AGO5_Mock	Histone superfamily protein
Phvul.010G053100.1	0.565168	0.0156967	98.43	DOWN_Roots_EV_Mock_UP_Roots_AGO5_Mock	CYTOCHROME P450 51G1
Phvul.007G238500.1	0.565803	0.0231125	97.69	DOWN_Roots_EV_Mock_UP_Roots_AGO5_Mock	heat shock protein 60
Phvul.007G224900.1	0.566218	0.000740652	99.93	DOWN_Roots_EV_Mock_UP_Roots_AGO5_Mock	ribosomal protein L24
Phvul.007G189900.1	0.56658	0.000113676	99.99	DOWN_Roots_EV_Mock_UP_Roots_AGO5_Mock	Ribosomal protein L14p/L23e family protein
Phvul.002G109700.1	0.568718	0.00708663	99.29	DOWN_Roots_EV_Mock_UP_Roots_AGO5_Mock	Ribosomal protein L2 family
Phvul.009G045800.1	0.569609	0.000897532	99.91	DOWN_Roots_EV_Mock_UP_Roots_AGO5_Mock	60S acidic ribosomal protein family
Phvul.001G164200.1	0.570102	0.00319954	99.68	DOWN_Roots_EV_Mock_UP_Roots_AGO5_Mock	Ribosomal protein L14p/L23e family protein
Phvul.011G042200.1	0.570455	0.00965093	99.03	DOWN_Roots_EV_Mock_UP_Roots_AGO5_Mock	NOP56-like pre RNA processing ribonucleoprotein
Phvul.L003837.1	0.572954	0.00101001	99.9	DOWN_Roots_EV_Mock_UP_Roots_AGO5_Mock	Ribosomal protein S19e family protein
Phvul.007G162900.1	0.573014	0.0294417	97.06	DOWN_Roots_EV_Mock_UP_Roots_AGO5_Mock	Ribosomal protein L4/L1 family
Phvul.007G044000.1	0.573292	0.0413214	95.87	DOWN_Roots_EV_Mock_UP_Roots_AGO5_Mock	Transducin/WD40 repeat-like superfamily protein
Phvul.002G324300.1	0.574275	0.00326215	99.67	DOWN_Roots_EV_Mock_UP_Roots_AGO5_Mock	Ribosomal protein S5 domain 2-like superfamily protein
Phvul.L002243.1	0.574391	0.00233555	99.77	DOWN_Roots_EV_Mock_UP_Roots_AGO5_Mock	ribosomal protein L23AB
Phvul.L002773.1	0.574974	0.00161172	99.84	DOWN_Roots_EV_Mock_UP_Roots_AGO5_Mock	Histone superfamily protein
Phvul.007G275400.2	0.575687	0.0121296	98.79	DOWN_Roots_EV_Mock_UP_Roots_AGO5_Mock	Transducin/WD40 repeat-like superfamily protein
Phvul.002G208600.3	0.576267	0.0168216	98.32	DOWN_Roots_EV_Mock_UP_Roots_AGO5_Mock	ortholog of human splicing factor SC35
Phvul.003G145900.1	0.576758	0.00507853	99.49	DOWN_Roots_EV_Mock_UP_Roots_AGO5_Mock	Histone superfamily protein
Phvul.002G057000.1	0.576841	0.00104395	99.9	DOWN_Roots_EV_Mock_UP_Roots_AGO5_Mock	Ribosomal protein L23/L15e family protein
Phvul.003G123566.1	0.578235	0.0032769	99.67	DOWN_Roots_EV_Mock_UP_Roots_AGO5_Mock	ubiquitin 4
Phvul.001G204300.1	0.580418	0.00128368	99.87	DOWN_Roots_EV_Mock_UP_Roots_AGO5_Mock	Ribosomal protein L19e family protein
Phvul.008G125900.1	0.581464	0.000897532	99.91	DOWN_Roots_EV_Mock_UP_Roots_AGO5_Mock	Ribosomal protein L13 family protein
Phvul.005G154400.1	0.58205	0.000337348	99.97	DOWN_Roots_EV_Mock_UP_Roots_AGO5_Mock	Ribosomal L38e protein family
Phvul.003G043700.1	0.583198	0.0448601	95.51	DOWN_Roots_EV_Mock_UP_Roots_AGO5_Mock	UDP-glucose 6-dehydrogenase family protein
Phvul.007G231200.1	0.585064	0.000408216	99.96	DOWN_Roots_EV_Mock_UP_Roots_AGO5_Mock	Ribosomal protein S3 family protein
Phvul.009G009900.1	0.585675	0.0436262	95.64	DOWN_Roots_EV_Mock_UP_Roots_AGO5_Mock	Glutathione S-transferase family protein
Phvul.003G209400.1	0.585816	0.0104791	98.95	DOWN_Roots_EV_Mock_UP_Roots_AGO5_Mock	adenylate kinase 1
Phvul.009G188000.2	0.586663	0.0217698	97.82	DOWN_Roots_EV_Mock_UP_Roots_AGO5_Mock	NAP1-related protein 2
Phvul.005G182200.1	0.587093	3.25133e-05	100	DOWN_Roots_EV_Mock_UP_Roots_AGO5_Mock	Ribosomal protein L7Ae/L30e/S12e/Gadd45 family protein
Phvul.010G064200.1	0.58721	0.000740652	99.93	DOWN_Roots_EV_Mock_UP_Roots_AGO5_Mock	prenylated RAB acceptor 1.B4
Phvul.008G041700.1	0.587213	0.00850256	99.15	DOWN_Roots_EV_Mock_UP_Roots_AGO5_Mock	Ribosomal protein L34e superfamily protein
Phvul.003G051200.1	0.587224	0.00244727	99.76	DOWN_Roots_EV_Mock_UP_Roots_AGO5_Mock	S-adenosyl-L-homocysteine hydrolase
Phvul.L005043.1	0.58753	0.00881598	99.12	DOWN_Roots_EV_Mock_UP_Roots_AGO5_Mock	actin-11
Phvul.009G174700.1	0.58933	0.0208467	97.92	DOWN_Roots_EV_Mock_UP_Roots_AGO5_Mock	Ribosomal protein L18e/L15 superfamily protein
Phvul.007G145200.1	0.590496	0.000692741	99.93	DOWN_Roots_EV_Mock_UP_Roots_AGO5_Mock	Histone superfamily protein
Phvul.005G050800.1	0.59077	0.0120078	98.8	DOWN_Roots_EV_Mock_UP_Roots_AGO5_Mock	phosphoglycerate kinase
Phvul.009G038400.1	0.590944	0.0128283	98.72	DOWN_Roots_EV_Mock_UP_Roots_AGO5_Mock	nascent polypeptide-associated complex subunit alpha-like protein 2
Phvul.009G262100.1	0.591662	0.00722667	99.28	DOWN_Roots_EV_Mock_UP_Roots_AGO5_Mock	Subtilase family protein
Phvul.003G171100.1	0.593305	0.0196081	98.04	DOWN_Roots_EV_Mock_UP_Roots_AGO5_Mock
Phvul.003G163900.1	0.593572	0.0451088	95.49	DOWN_Roots_EV_Mock_UP_Roots_AGO5_Mock	ribosome biogenesis regulatory protein (RRS1) family protein
Phvul.005G118100.1	0.595254	0.0409661	95.9	DOWN_Roots_EV_Mock_UP_Roots_AGO5_Mock	DNAJ homologue 2
Phvul.003G112200.1	0.596222	0.00219413	99.78	DOWN_Roots_EV_Mock_UP_Roots_AGO5_Mock	Ribosomal L29e protein family
Phvul.001G235900.1	0.596366	0.000681478	99.93	DOWN_Roots_EV_Mock_UP_Roots_AGO5_Mock	Zinc-binding ribosomal protein family protein
Phvul.009G226900.1	0.596895	0.0284507	97.15	DOWN_Roots_EV_Mock_UP_Roots_AGO5_Mock	Subtilase family protein
Phvul.005G172500.2	0.597043	0.0180858	98.19	DOWN_Roots_EV_Mock_UP_Roots_AGO5_Mock	centromere protein C
Phvul.002G317200.2	0.599624	0.0180858	98.19	DOWN_Roots_EV_Mock_UP_Roots_AGO5_Mock	Ribosomal protein S7e family protein
Phvul.001G155700.1	0.601333	0.0108728	98.91	DOWN_Roots_EV_Mock_UP_Roots_AGO5_Mock	histone H2A 11
Phvul.007G146800.1	0.601809	0.00155425	99.84	DOWN_Roots_EV_Mock_UP_Roots_AGO5_Mock	Ribosomal L22e protein family
Phvul.002G150100.1	0.602507	1.1821e-05	100	DOWN_Roots_EV_Mock_UP_Roots_AGO5_Mock	Ribosomal protein L18e/L15 superfamily protein
Phvul.003G214200.1	0.603218	0.000681569	99.93	DOWN_Roots_EV_Mock_UP_Roots_AGO5_Mock	HSP70-interacting protein 1
Phvul.005G011400.1	0.603232	0.00580391	99.42	DOWN_Roots_EV_Mock_UP_Roots_AGO5_Mock	Ribosomal L5P family protein
Phvul.011G066100.1	0.603394	0.000966907	99.9	DOWN_Roots_EV_Mock_UP_Roots_AGO5_Mock	Histone superfamily protein
Phvul.007G230200.1	0.603648	0.00194668	99.81	DOWN_Roots_EV_Mock_UP_Roots_AGO5_Mock	60S acidic ribosomal protein family
Phvul.003G261000.1	0.604235	0.00169898	99.83	DOWN_Roots_EV_Mock_UP_Roots_AGO5_Mock	Ribosomal protein L2 family
Phvul.006G208900.1	0.604983	0.000220284	99.98	DOWN_Roots_EV_Mock_UP_Roots_AGO5_Mock	Zinc-binding ribosomal protein family protein
Phvul.004G172800.2	0.606139	0.026289	97.37	DOWN_Roots_EV_Mock_UP_Roots_AGO5_Mock	Ribosomal protein L31e family protein
Phvul.001G165332.1	0.606486	0.0415401	95.85	DOWN_Roots_EV_Mock_UP_Roots_AGO5_Mock	Exostosin family protein
Phvul.006G066300.1	0.606752	0.0294417	97.06	DOWN_Roots_EV_Mock_UP_Roots_AGO5_Mock	Histone superfamily protein
Phvul.007G081800.1	0.607155	0.00598389	99.4	DOWN_Roots_EV_Mock_UP_Roots_AGO5_Mock	ribosomal protein 1
Phvul.009G048900.1	0.608967	0.021414	97.86	DOWN_Roots_EV_Mock_UP_Roots_AGO5_Mock	cytochrome B5 isoform E
Phvul.007G276800.1	0.611735	3.40773e-05	100	DOWN_Roots_EV_Mock_UP_Roots_AGO5_Mock	Ribosomal protein L14
Phvul.011G030600.1	0.612175	0.00749719	99.25	DOWN_Roots_EV_Mock_UP_Roots_AGO5_Mock	nucleolin like 2
Phvul.001G146100.1	0.612889	0.0276349	97.24	DOWN_Roots_EV_Mock_UP_Roots_AGO5_Mock	Histone superfamily protein
Phvul.011G059201.1	0.614515	0.00399972	99.6	DOWN_Roots_EV_Mock_UP_Roots_AGO5_Mock
Phvul.008G221000.1	0.614931	0.0447504	95.52	DOWN_Roots_EV_Mock_UP_Roots_AGO5_Mock	Ribosomal protein S4 (RPS4A) family protein
Phvul.004G063700.1	0.61499	0.0281265	97.19	DOWN_Roots_EV_Mock_UP_Roots_AGO5_Mock	Ribosomal protein L7Ae/L30e/S12e/Gadd45 family protein
Phvul.011G065000.1	0.615925	0.00691405	99.31	DOWN_Roots_EV_Mock_UP_Roots_AGO5_Mock	heat shock protein 70
Phvul.002G174200.1	0.616051	0.00518068	99.48	DOWN_Roots_EV_Mock_UP_Roots_AGO5_Mock	Ribosomal protein L22p/L17e family protein
Phvul.002G269200.1	0.617163	0.0198251	98.02	DOWN_Roots_EV_Mock_UP_Roots_AGO5_Mock	Histone superfamily protein
Phvul.011G031900.1	0.617943	0.00503165	99.5	DOWN_Roots_EV_Mock_UP_Roots_AGO5_Mock	Ribosomal protein L7Ae/L30e/S12e/Gadd45 family protein
Phvul.001G206400.1	0.618075	0.00225453	99.77	DOWN_Roots_EV_Mock_UP_Roots_AGO5_Mock	HSP20-like chaperones superfamily protein
Phvul.008G221300.1	0.618228	0.0156967	98.43	DOWN_Roots_EV_Mock_UP_Roots_AGO5_Mock	Ribosomal protein S4 (RPS4A) family protein
Phvul.L003800.1	0.618328	0.0145677	98.54	DOWN_Roots_EV_Mock_UP_Roots_AGO5_Mock	Zinc-binding ribosomal protein family protein
Phvul.002G190100.1	0.618771	0.00229905	99.77	DOWN_Roots_EV_Mock_UP_Roots_AGO5_Mock	Ribosomal L27e protein family
Phvul.002G153500.1	0.619025	0.00859972	99.14	DOWN_Roots_EV_Mock_UP_Roots_AGO5_Mock	nucleotide-rhamnose synthase/epimerase-reductase
Phvul.009G039400.1	0.620764	0.0273654	97.26	DOWN_Roots_EV_Mock_UP_Roots_AGO5_Mock	Ribosomal protein L6 family
Phvul.003G020600.1	0.621014	0.0229342	97.71	DOWN_Roots_EV_Mock_UP_Roots_AGO5_Mock	Ribosomal protein L10 family protein
Phvul.001G024900.1	0.624421	0.0345452	96.55	DOWN_Roots_EV_Mock_UP_Roots_AGO5_Mock	CYCLIN D3;1
Phvul.008G263800.1	0.624431	0.020058	97.99	DOWN_Roots_EV_Mock_UP_Roots_AGO5_Mock	Histone superfamily protein
Phvul.006G061800.2	0.624845	0.0231125	97.69	DOWN_Roots_EV_Mock_UP_Roots_AGO5_Mock
Phvul.001G186000.1	0.625169	0.0100539	98.99	DOWN_Roots_EV_Mock_UP_Roots_AGO5_Mock	Thioredoxin superfamily protein
Phvul.002G327500.1	0.625532	0.0164683	98.35	DOWN_Roots_EV_Mock_UP_Roots_AGO5_Mock	receptor for activated C kinase 1B
Phvul.001G192400.1	0.626106	0.00116895	99.88	DOWN_Roots_EV_Mock_UP_Roots_AGO5_Mock	Cyclophilin-like peptidyl-prolyl cis-trans isomerase family protein
Phvul.008G223300.1	0.626938	0.00220302	99.78	DOWN_Roots_EV_Mock_UP_Roots_AGO5_Mock	Ribosomal protein S26e family protein
Phvul.002G317200.1	0.628211	0.0156967	98.43	DOWN_Roots_EV_Mock_UP_Roots_AGO5_Mock	Ribosomal protein S7e family protein
Phvul.007G189500.1	0.62886	0.0466536	95.33	DOWN_Roots_EV_Mock_UP_Roots_AGO5_Mock	translocase of outer membrane 22-V
Phvul.006G190800.1	0.63001	0.00815255	99.18	DOWN_Roots_EV_Mock_UP_Roots_AGO5_Mock	Translation protein SH3-like family protein
Phvul.009G200700.2	0.63101	0.0080873	99.19	DOWN_Roots_EV_Mock_UP_Roots_AGO5_Mock	Transcription factor TFIIE, alpha subunit
Phvul.001G143800.1	0.632048	0.00353165	99.65	DOWN_Roots_EV_Mock_UP_Roots_AGO5_Mock	Aha1 domain-containing protein
Phvul.007G230900.1	0.632225	0.0168216	98.32	DOWN_Roots_EV_Mock_UP_Roots_AGO5_Mock	Ribosomal S17 family protein
Phvul.010G044100.1	0.632538	0.00248083	99.75	DOWN_Roots_EV_Mock_UP_Roots_AGO5_Mock	Zinc-binding ribosomal protein family protein
Phvul.011G021300.1	0.632983	0.00794128	99.21	DOWN_Roots_EV_Mock_UP_Roots_AGO5_Mock
Phvul.003G276400.1	0.633276	0.00697291	99.3	DOWN_Roots_EV_Mock_UP_Roots_AGO5_Mock	breast basic conserved 1
Phvul.003G276500.1	0.633276	0.00697291	99.3	DOWN_Roots_EV_Mock_UP_Roots_AGO5_Mock	breast basic conserved 1
Phvul.003G117600.2	0.633552	0.00648751	99.35	DOWN_Roots_EV_Mock_UP_Roots_AGO5_Mock
Phvul.002G277800.2	0.635501	0.0337304	96.63	DOWN_Roots_EV_Mock_UP_Roots_AGO5_Mock	DDT domain-containing protein
Phvul.003G047800.1	0.635958	0.00479669	99.52	DOWN_Roots_EV_Mock_UP_Roots_AGO5_Mock	Ribosomal protein S5 domain 2-like superfamily protein
Phvul.005G090400.1	0.636048	0.00663443	99.34	DOWN_Roots_EV_Mock_UP_Roots_AGO5_Mock	histone H2A 2
Phvul.007G183300.1	0.637173	0.0153118	98.47	DOWN_Roots_EV_Mock_UP_Roots_AGO5_Mock	Prefoldin chaperone subunit family protein
Phvul.001G161500.1	0.63767	0.0351503	96.48	DOWN_Roots_EV_Mock_UP_Roots_AGO5_Mock	Sugar isomerase (SIS) family protein
Phvul.003G105300.1	0.639484	0.0222855	97.77	DOWN_Roots_EV_Mock_UP_Roots_AGO5_Mock	ralf-like 33
Phvul.011G069700.1	0.63962	0.00823691	99.18	DOWN_Roots_EV_Mock_UP_Roots_AGO5_Mock	Histone superfamily protein
Phvul.005G066400.1	0.639825	0.0298604	97.01	DOWN_Roots_EV_Mock_UP_Roots_AGO5_Mock	phosphoenolpyruvate carboxylase 1
Phvul.007G224300.1	0.64062	0.0464131	95.36	DOWN_Roots_EV_Mock_UP_Roots_AGO5_Mock	Leucine-rich repeat protein kinase family protein
Phvul.003G264000.1	0.641286	0.00117065	99.88	DOWN_Roots_EV_Mock_UP_Roots_AGO5_Mock	12-oxophytodienoate reductase 2
Phvul.002G194300.1	0.642439	0.0163656	98.36	DOWN_Roots_EV_Mock_UP_Roots_AGO5_Mock	3-ketoacyl-acyl carrier protein synthase I
Phvul.007G200800.1	0.642505	0.00851474	99.15	DOWN_Roots_EV_Mock_UP_Roots_AGO5_Mock	calreticulin 1a
Phvul.004G065100.1	0.643879	0.00143763	99.86	DOWN_Roots_EV_Mock_UP_Roots_AGO5_Mock	Ribosomal protein L36e family protein
Phvul.005G038900.1	0.644594	0.0121898	98.78	DOWN_Roots_EV_Mock_UP_Roots_AGO5_Mock	Ribosomal protein L6 family protein
Phvul.010G142300.1	0.645435	0.00053241	99.95	DOWN_Roots_EV_Mock_UP_Roots_AGO5_Mock	Ribosomal L28e protein family
Phvul.002G065200.1	0.647472	0.00122074	99.88	DOWN_Roots_EV_Mock_UP_Roots_AGO5_Mock	ubiquitin 6
Phvul.003G159100.1	0.647602	5.45536e-07	100	DOWN_Roots_EV_Mock_UP_Roots_AGO5_Mock	Ribosomal protein L39 family protein
Phvul.004G082894.1	0.649465	0.0188911	98.11	DOWN_Roots_EV_Mock_UP_Roots_AGO5_Mock	plasma membrane intrinsic protein 2
Phvul.001G191700.1	0.6496	0.00149017	99.85	DOWN_Roots_EV_Mock_UP_Roots_AGO5_Mock	ubiquitin extension protein 1
Phvul.011G069501.1	0.650504	0.00479669	99.52	DOWN_Roots_EV_Mock_UP_Roots_AGO5_Mock	Histone superfamily protein
Phvul.003G073800.1	0.65078	0.0344679	96.55	DOWN_Roots_EV_Mock_UP_Roots_AGO5_Mock	Histone superfamily protein
Phvul.004G172800.1	0.651225	0.000966907	99.9	DOWN_Roots_EV_Mock_UP_Roots_AGO5_Mock	Ribosomal protein L31e family protein
Phvul.001G025000.1	0.651459	0.0176042	98.24	DOWN_Roots_EV_Mock_UP_Roots_AGO5_Mock	N-terminal nucleophile aminohydrolases (Ntn hydrolases) superfamily protein
Phvul.008G275100.1	0.652098	0.0161508	98.38	DOWN_Roots_EV_Mock_UP_Roots_AGO5_Mock	Protein kinase superfamily protein
Phvul.009G039600.1	0.65326	0.0338791	96.61	DOWN_Roots_EV_Mock_UP_Roots_AGO5_Mock	Ribosomal protein L6 family
Phvul.006G212200.1	0.65426	0.00589627	99.41	DOWN_Roots_EV_Mock_UP_Roots_AGO5_Mock	Ribosomal protein L10 family protein
Phvul.009G224900.1	0.654799	0.00311709	99.69	DOWN_Roots_EV_Mock_UP_Roots_AGO5_Mock	chaperonin 20
Phvul.009G049400.1	0.65543	0.000732372	99.93	DOWN_Roots_EV_Mock_UP_Roots_AGO5_Mock	Ubiquitin supergroup;Ribosomal protein L40e
Phvul.008G125200.2	0.656029	0.00794866	99.21	DOWN_Roots_EV_Mock_UP_Roots_AGO5_Mock	PPPDE putative thiol peptidase family protein
Phvul.004G108100.1	0.656838	0.0131505	98.68	DOWN_Roots_EV_Mock_UP_Roots_AGO5_Mock
Phvul.005G009100.1	0.657239	0.00345507	99.65	DOWN_Roots_EV_Mock_UP_Roots_AGO5_Mock	prohibitin 3
Phvul.007G012700.1	0.65806	0.000220284	99.98	DOWN_Roots_EV_Mock_UP_Roots_AGO5_Mock	high-mobility group box 6
Phvul.003G018300.1	0.658986	0.000202005	99.98	DOWN_Roots_EV_Mock_UP_Roots_AGO5_Mock	Ribosomal protein S5 family protein
Phvul.009G167000.1	0.65998	0.00248083	99.75	DOWN_Roots_EV_Mock_UP_Roots_AGO5_Mock	Translation elongation factor EF1B/ribosomal protein S6 family protein
Phvul.005G024200.1	0.661429	0.00749719	99.25	DOWN_Roots_EV_Mock_UP_Roots_AGO5_Mock	topoisomerase II
Phvul.003G296700.2	0.661875	0.0133713	98.66	DOWN_Roots_EV_Mock_UP_Roots_AGO5_Mock	selenoprotein family protein
Phvul.011G163600.1	0.662514	0.00697291	99.3	DOWN_Roots_EV_Mock_UP_Roots_AGO5_Mock	Histone superfamily protein
Phvul.002G159600.1	0.663123	0.00823691	99.18	DOWN_Roots_EV_Mock_UP_Roots_AGO5_Mock	RNA binding Plectin/S10 domain-containing protein
Phvul.001G086900.1	0.663308	0.0308544	96.91	DOWN_Roots_EV_Mock_UP_Roots_AGO5_Mock
Phvul.002G037700.1	0.665669	0.0382347	96.18	DOWN_Roots_EV_Mock_UP_Roots_AGO5_Mock	Transducin family protein / WD-40 repeat family protein
Phvul.008G051600.1	0.666158	0.00683433	99.32	DOWN_Roots_EV_Mock_UP_Roots_AGO5_Mock
Phvul.001G232800.1	0.667996	0.0322117	96.78	DOWN_Roots_EV_Mock_UP_Roots_AGO5_Mock	FIZZY-related 3
Phvul.008G203300.1	0.668331	0.0103098	98.97	DOWN_Roots_EV_Mock_UP_Roots_AGO5_Mock	Cyclin B1;4
Phvul.007G220300.2	0.669392	0.000740652	99.93	DOWN_Roots_EV_Mock_UP_Roots_AGO5_Mock	Ribosomal protein L11 family protein
Phvul.004G072400.1	0.66955	0.0225727	97.74	DOWN_Roots_EV_Mock_UP_Roots_AGO5_Mock	translocase of outer membrane 20 kDa subunit 3
Phvul.003G036900.1	0.669594	0.0358059	96.42	DOWN_Roots_EV_Mock_UP_Roots_AGO5_Mock	UDP-Glycosyltransferase superfamily protein
Phvul.003G152300.1	0.66984	5.23778e-05	99.99	DOWN_Roots_EV_Mock_UP_Roots_AGO5_Mock	UDP-D-glucuronate 4-epimerase 1
Phvul.001G267100.1	0.671974	0.0157016	98.43	DOWN_Roots_EV_Mock_UP_Roots_AGO5_Mock	glycine-rich RNA-binding protein 2
Phvul.003G207400.1	0.674034	0.0373911	96.26	DOWN_Roots_EV_Mock_UP_Roots_AGO5_Mock	Pectate lyase family protein
Phvul.007G007200.1	0.67607	0.00406461	99.59	DOWN_Roots_EV_Mock_UP_Roots_AGO5_Mock
Phvul.006G031450.1	0.6765	0.010317	98.97	DOWN_Roots_EV_Mock_UP_Roots_AGO5_Mock	alpha/beta-Hydrolases superfamily protein
Phvul.001G112100.1	0.677271	0.0248452	97.52	DOWN_Roots_EV_Mock_UP_Roots_AGO5_Mock
Phvul.003G025200.1	0.678149	0.00748436	99.25	DOWN_Roots_EV_Mock_UP_Roots_AGO5_Mock	Ribosomal protein L6 family protein
Phvul.011G049200.1	0.678424	0.000290697	99.97	DOWN_Roots_EV_Mock_UP_Roots_AGO5_Mock	translocase of the outer mitochondrial membrane 6
Phvul.004G137600.1	0.679005	0.0313544	96.86	DOWN_Roots_EV_Mock_UP_Roots_AGO5_Mock	Kunitz family trypsin and protease inhibitor protein
Phvul.001G045900.2	0.679633	0.000357719	99.96	DOWN_Roots_EV_Mock_UP_Roots_AGO5_Mock	ARM repeat superfamily protein
Phvul.007G041500.3	0.680346	0.044369	95.56	DOWN_Roots_EV_Mock_UP_Roots_AGO5_Mock
Phvul.002G014500.1	0.681284	0.0321667	96.78	DOWN_Roots_EV_Mock_UP_Roots_AGO5_Mock
Phvul.009G211400.1	0.68141	0.0196081	98.04	DOWN_Roots_EV_Mock_UP_Roots_AGO5_Mock
Phvul.007G110600.1	0.682318	0.00712035	99.29	DOWN_Roots_EV_Mock_UP_Roots_AGO5_Mock	EXORDIUM like 5
Phvul.003G188200.1	0.683002	0.0260396	97.4	DOWN_Roots_EV_Mock_UP_Roots_AGO5_Mock	Galactosyl transferase GMA12/MNN10 family protein
Phvul.011G125500.1	0.683635	0.0272531	97.27	DOWN_Roots_EV_Mock_UP_Roots_AGO5_Mock	targeting protein for XKLP2
Phvul.002G190400.1	0.685118	0.00153205	99.85	DOWN_Roots_EV_Mock_UP_Roots_AGO5_Mock	Ribosomal protein L35Ae family protein
Phvul.006G106200.1	0.685583	0.0398668	96.01	DOWN_Roots_EV_Mock_UP_Roots_AGO5_Mock
Phvul.001G184700.1	0.686867	3.34737e-05	100	DOWN_Roots_EV_Mock_UP_Roots_AGO5_Mock	ribosomal protein L24
Phvul.008G133450.1	0.687287	0.00225972	99.77	DOWN_Roots_EV_Mock_UP_Roots_AGO5_Mock	Ribosomal protein S8e family protein
Phvul.005G174600.1	0.687718	0.0156967	98.43	DOWN_Roots_EV_Mock_UP_Roots_AGO5_Mock	Rubredoxin-like superfamily protein
Phvul.011G082600.1	0.688223	0.00177645	99.82	DOWN_Roots_EV_Mock_UP_Roots_AGO5_Mock	chaperonin-60alpha
Phvul.002G011200.1	0.689016	0.000153711	99.98	DOWN_Roots_EV_Mock_UP_Roots_AGO5_Mock	Translation protein SH3-like family protein
Phvul.010G123132.1	0.690584	0.0418818	95.81	DOWN_Roots_EV_Mock_UP_Roots_AGO5_Mock	pectin methylesterase 1
Phvul.008G023700.2	0.69231	0.00461887	99.54	DOWN_Roots_EV_Mock_UP_Roots_AGO5_Mock	6-phosphogluconate dehydrogenase family protein
Phvul.006G057200.1	0.693103	0.0173158	98.27	DOWN_Roots_EV_Mock_UP_Roots_AGO5_Mock
Phvul.001G210100.1	0.693915	0.021414	97.86	DOWN_Roots_EV_Mock_UP_Roots_AGO5_Mock	Ribosomal protein L19e family protein
Phvul.L001941.1	0.702307	0.00043995	99.96	DOWN_Roots_EV_Mock_UP_Roots_AGO5_Mock	Ribosomal L29 family protein
Phvul.008G033700.1	0.705389	0.00578078	99.42	DOWN_Roots_EV_Mock_UP_Roots_AGO5_Mock	Histone superfamily protein
Phvul.001G093300.1	0.70557	0.018186	98.18	DOWN_Roots_EV_Mock_UP_Roots_AGO5_Mock	Ferritin/ribonucleotide reductase-like family protein
Phvul.009G112600.1	0.705884	0.0217958	97.82	DOWN_Roots_EV_Mock_UP_Roots_AGO5_Mock	ataurora1
Phvul.011G187100.1	0.707111	0.0031217	99.69	DOWN_Roots_EV_Mock_UP_Roots_AGO5_Mock	Histone superfamily protein
Phvul.011G033900.1	0.708077	0.000337348	99.97	DOWN_Roots_EV_Mock_UP_Roots_AGO5_Mock	glycine-rich protein 2B
Phvul.003G264900.1	0.708556	0.0109321	98.91	DOWN_Roots_EV_Mock_UP_Roots_AGO5_Mock	Tetratricopeptide repeat (TPR)-like superfamily protein
Phvul.003G201700.1	0.709029	0.0042606	99.57	DOWN_Roots_EV_Mock_UP_Roots_AGO5_Mock
Phvul.011G066900.3	0.710818	0.00544012	99.46	DOWN_Roots_EV_Mock_UP_Roots_AGO5_Mock	Domain of unknown function (DUF966)
Phvul.008G013000.1	0.71255	0.00952484	99.05	DOWN_Roots_EV_Mock_UP_Roots_AGO5_Mock	heat shock cognate protein 70-1
Phvul.003G234200.1	0.7174	0.00683433	99.32	DOWN_Roots_EV_Mock_UP_Roots_AGO5_Mock
Phvul.002G219400.1	0.720239	0.0180983	98.19	DOWN_Roots_EV_Mock_UP_Roots_AGO5_Mock	Tetratricopeptide repeat (TPR)-like superfamily protein
Phvul.009G025100.1	0.722933	0.005287	99.47	DOWN_Roots_EV_Mock_UP_Roots_AGO5_Mock	glycine-rich protein 2B
Phvul.003G262100.1	0.723006	0.00319954	99.68	DOWN_Roots_EV_Mock_UP_Roots_AGO5_Mock	Chalcone-flavanone isomerase family protein
Phvul.001G163600.1	0.725673	0.00194668	99.81	DOWN_Roots_EV_Mock_UP_Roots_AGO5_Mock
Phvul.001G188201.1	0.726002	0.00136111	99.86	DOWN_Roots_EV_Mock_UP_Roots_AGO5_Mock	60S acidic ribosomal protein family
Phvul.L003443.1	0.732081	0.00183872	99.82	DOWN_Roots_EV_Mock_UP_Roots_AGO5_Mock	histone H2A 12
Phvul.001G000500.1	0.732469	0.0153758	98.46	DOWN_Roots_EV_Mock_UP_Roots_AGO5_Mock	cyclin-dependent kinase B2;2
Phvul.005G020800.1	0.734026	0.0269257	97.31	DOWN_Roots_EV_Mock_UP_Roots_AGO5_Mock
Phvul.001G169000.1	0.736902	0.00708663	99.29	DOWN_Roots_EV_Mock_UP_Roots_AGO5_Mock	heat shock cognate protein 70-1
Phvul.003G204200.1	0.743879	0.0257784	97.42	DOWN_Roots_EV_Mock_UP_Roots_AGO5_Mock	P-loop containing nucleoside triphosphate hydrolases superfamily protein
Phvul.006G199800.1	0.745691	0.0440459	95.6	DOWN_Roots_EV_Mock_UP_Roots_AGO5_Mock	mitochondrial HSO70 2
Phvul.011G125400.1	0.745783	0.0105555	98.94	DOWN_Roots_EV_Mock_UP_Roots_AGO5_Mock	Protein phosphatase 2C family protein
Phvul.008G243000.1	0.749345	0.00571649	99.43	DOWN_Roots_EV_Mock_UP_Roots_AGO5_Mock
Phvul.003G220800.1	0.749656	6.31493e-05	99.99	DOWN_Roots_EV_Mock_UP_Roots_AGO5_Mock	Ribosomal protein S30 family protein
Phvul.009G168400.4	0.751779	0.00388866	99.61	DOWN_Roots_EV_Mock_UP_Roots_AGO5_Mock	glyceraldehyde-3-phosphate dehydrogenase C2
Phvul.005G051700.1	0.753896	0.00647231	99.35	DOWN_Roots_EV_Mock_UP_Roots_AGO5_Mock	TCP-1/cpn60 chaperonin family protein
Phvul.011G033000.3	0.755128	0.000113255	99.99	DOWN_Roots_EV_Mock_UP_Roots_AGO5_Mock	Leucine-rich repeat protein kinase family protein
Phvul.004G046100.1	0.757082	0.0243154	97.57	DOWN_Roots_EV_Mock_UP_Roots_AGO5_Mock	6-phosphogluconate dehydrogenase family protein
Phvul.011G213500.1	0.761521	0.0101898	98.98	DOWN_Roots_EV_Mock_UP_Roots_AGO5_Mock	basic helix-loop-helix (bHLH) DNA-binding superfamily protein
Phvul.003G174400.1	0.763034	0.0210959	97.89	DOWN_Roots_EV_Mock_UP_Roots_AGO5_Mock
Phvul.003G227300.1	0.764214	0.0378342	96.22	DOWN_Roots_EV_Mock_UP_Roots_AGO5_Mock	Protein of unknown function (DUF581)
Phvul.L011243.1	0.765846	0.0436245	95.64	DOWN_Roots_EV_Mock_UP_Roots_AGO5_Mock	Histone superfamily protein
Phvul.007G135100.1	0.766857	0.03852	96.15	DOWN_Roots_EV_Mock_UP_Roots_AGO5_Mock	heat shock protein 60
Phvul.011G021900.1	0.767266	0.0406908	95.93	DOWN_Roots_EV_Mock_UP_Roots_AGO5_Mock	myosin-related
Phvul.006G130400.1	0.767613	0.0374485	96.26	DOWN_Roots_EV_Mock_UP_Roots_AGO5_Mock	patatin-like protein 6
Phvul.001G211000.1	0.76845	0.00261608	99.74	DOWN_Roots_EV_Mock_UP_Roots_AGO5_Mock	cellulose synthase-like D5
Phvul.008G057900.1	0.768746	0.0163146	98.37	DOWN_Roots_EV_Mock_UP_Roots_AGO5_Mock	Late embryogenesis abundant protein
Phvul.001G201000.1	0.769477	0.00525452	99.47	DOWN_Roots_EV_Mock_UP_Roots_AGO5_Mock	Translation protein SH3-like family protein
Phvul.007G076200.1	0.771539	0.00399972	99.6	DOWN_Roots_EV_Mock_UP_Roots_AGO5_Mock	Ribosomal protein L6 family
Phvul.006G023700.3	0.772441	0.017333	98.27	DOWN_Roots_EV_Mock_UP_Roots_AGO5_Mock
Phvul.003G280600.1	0.772944	0.0294417	97.06	DOWN_Roots_EV_Mock_UP_Roots_AGO5_Mock	D-aminoacyl-tRNA deacylases
Phvul.005G086300.1	0.773205	0.00969841	99.03	DOWN_Roots_EV_Mock_UP_Roots_AGO5_Mock	Protein of unknown function (DUF761)
Phvul.003G191200.1	0.775831	0.00032269	99.97	DOWN_Roots_EV_Mock_UP_Roots_AGO5_Mock	Ribosomal protein S4
Phvul.005G043400.1	0.775878	0.0183814	98.16	DOWN_Roots_EV_Mock_UP_Roots_AGO5_Mock	40s ribosomal protein SA B
Phvul.003G126800.1	0.776132	0.0122328	98.78	DOWN_Roots_EV_Mock_UP_Roots_AGO5_Mock	RAS associated with diabetes protein 51
Phvul.004G172100.1	0.776202	0.00385611	99.61	DOWN_Roots_EV_Mock_UP_Roots_AGO5_Mock
Phvul.001G190600.1	0.776488	0.0156967	98.43	DOWN_Roots_EV_Mock_UP_Roots_AGO5_Mock	Glutaredoxin family protein
Phvul.005G017100.1	0.778349	0.0436245	95.64	DOWN_Roots_EV_Mock_UP_Roots_AGO5_Mock
Phvul.003G204100.1	0.780203	4.59724e-05	100	DOWN_Roots_EV_Mock_UP_Roots_AGO5_Mock	Ribosomal protein L18e/L15 superfamily protein
Phvul.002G015300.1	0.780325	0.0182864	98.17	DOWN_Roots_EV_Mock_UP_Roots_AGO5_Mock	end binding protein 1C
Phvul.002G301304.1	0.783088	0.000692741	99.93	DOWN_Roots_EV_Mock_UP_Roots_AGO5_Mock	Heat shock protein 70 (Hsp 70) family protein
Phvul.009G218000.1	0.78318	0.0308544	96.91	DOWN_Roots_EV_Mock_UP_Roots_AGO5_Mock	SNF7 family protein
Phvul.011G047400.1	0.784606	0.00405996	99.59	DOWN_Roots_EV_Mock_UP_Roots_AGO5_Mock	Bifunctional inhibitor/lipid-transfer protein/seed storage 2S albumin superfamily protein
Phvul.008G151806.1	0.786004	0.00579892	99.42	DOWN_Roots_EV_Mock_UP_Roots_AGO5_Mock	phosphoenolpyruvate carboxylase kinase 1
Phvul.010G112000.1	0.78648	0.0387051	96.13	DOWN_Roots_EV_Mock_UP_Roots_AGO5_Mock	Histone superfamily protein
Phvul.002G296700.1	0.789432	8.67289e-06	100	DOWN_Roots_EV_Mock_UP_Roots_AGO5_Mock	HMG (high mobility group) box protein
Phvul.008G208500.1	0.792002	0.0254379	97.46	DOWN_Roots_EV_Mock_UP_Roots_AGO5_Mock	UDP-Glycosyltransferase superfamily protein
Phvul.005G074700.1	0.792362	0.0437973	95.62	DOWN_Roots_EV_Mock_UP_Roots_AGO5_Mock	ethylene responsive element binding factor 4
Phvul.008G010600.1	0.793264	0.0124853	98.75	DOWN_Roots_EV_Mock_UP_Roots_AGO5_Mock	O-Glycosyl hydrolases family 17 protein
Phvul.001G041400.1	0.795621	0.00164018	99.84	DOWN_Roots_EV_Mock_UP_Roots_AGO5_Mock	early nodulin-like protein 14
Phvul.007G189200.2	0.800148	0.0256112	97.44	DOWN_Roots_EV_Mock_UP_Roots_AGO5_Mock	SSXT family protein
Phvul.002G051100.1	0.801626	0.000379472	99.96	DOWN_Roots_EV_Mock_UP_Roots_AGO5_Mock	Ribosomal protein S10p/S20e family protein
Phvul.002G063300.1	0.802988	1.00954e-05	100	DOWN_Roots_EV_Mock_UP_Roots_AGO5_Mock	Ribosomal protein S30 family protein
Phvul.002G140700.1	0.805212	0.0308613	96.91	DOWN_Roots_EV_Mock_UP_Roots_AGO5_Mock
Phvul.005G117500.1	0.806097	0.00447883	99.55	DOWN_Roots_EV_Mock_UP_Roots_AGO5_Mock	FASCICLIN-like arabinogalactan protein 17 precursor
Phvul.006G142300.1	0.812391	0.00861674	99.14	DOWN_Roots_EV_Mock_UP_Roots_AGO5_Mock	Auxin-responsive family protein
Phvul.004G104100.1	0.816059	0.000689658	99.93	DOWN_Roots_EV_Mock_UP_Roots_AGO5_Mock	UDP-glucosyl transferase 88A1
Phvul.007G199200.2	0.816723	0.0251059	97.49	DOWN_Roots_EV_Mock_UP_Roots_AGO5_Mock	mitochondrially targeted single-stranded DNA binding protein
Phvul.006G142600.1	0.819175	0.000681569	99.93	DOWN_Roots_EV_Mock_UP_Roots_AGO5_Mock	Cystatin/monellin superfamily protein
Phvul.004G076600.1	0.819297	0.00851101	99.15	DOWN_Roots_EV_Mock_UP_Roots_AGO5_Mock	C2 calcium/lipid-binding plant phosphoribosyltransferase family protein
Phvul.002G052200.2	0.821455	8.67289e-06	100	DOWN_Roots_EV_Mock_UP_Roots_AGO5_Mock	Ribosomal protein S14p/S29e family protein
Phvul.007G125750.1	0.829218	0.0371043	96.29	DOWN_Roots_EV_Mock_UP_Roots_AGO5_Mock	ureidoglycolate amidohydrolase
Phvul.004G034700.1	0.832018	0.0204807	97.95	DOWN_Roots_EV_Mock_UP_Roots_AGO5_Mock	TPX2 (targeting protein for Xklp2) protein family
Phvul.006G204200.1	0.832843	0.0468491	95.32	DOWN_Roots_EV_Mock_UP_Roots_AGO5_Mock	GTP cyclohydrolase II
Phvul.002G007800.1	0.834177	0.0336254	96.64	DOWN_Roots_EV_Mock_UP_Roots_AGO5_Mock	HAESA-like 2
Phvul.011G090000.1	0.840516	0.0032769	99.67	DOWN_Roots_EV_Mock_UP_Roots_AGO5_Mock	histone deacetylase 2B
Phvul.009G010900.1	0.845717	0.0160458	98.4	DOWN_Roots_EV_Mock_UP_Roots_AGO5_Mock
Phvul.006G090400.1	0.849212	0.0195161	98.05	DOWN_Roots_EV_Mock_UP_Roots_AGO5_Mock	histone H2A 7
Phvul.001G202400.1	0.849883	0.000220284	99.98	DOWN_Roots_EV_Mock_UP_Roots_AGO5_Mock	Kinase interacting (KIP1-like) family protein
Phvul.010G069638.1	0.853714	0.00153173	99.85	DOWN_Roots_EV_Mock_UP_Roots_AGO5_Mock	P-loop containing nucleoside triphosphate hydrolases superfamily protein
Phvul.005G128500.1	0.85695	3.34737e-05	100	DOWN_Roots_EV_Mock_UP_Roots_AGO5_Mock	UDP-D-apiose/UDP-D-xylose synthase 2
Phvul.007G020800.1	0.858342	0.0438175	95.62	DOWN_Roots_EV_Mock_UP_Roots_AGO5_Mock	UDP-glucosyl transferase 73B3
Phvul.002G016500.1	0.860354	0.0384415	96.16	DOWN_Roots_EV_Mock_UP_Roots_AGO5_Mock	UDP-glucosyl transferase 73B5
Phvul.011G164000.1	0.864481	0.00753598	99.25	DOWN_Roots_EV_Mock_UP_Roots_AGO5_Mock	Histone superfamily protein
Phvul.001G156200.2	0.868659	0.0440856	95.59	DOWN_Roots_EV_Mock_UP_Roots_AGO5_Mock	Aldolase-type TIM barrel family protein
Phvul.006G204100.1	0.871338	0.049026	95.1	DOWN_Roots_EV_Mock_UP_Roots_AGO5_Mock
Phvul.002G329400.1	0.871734	4.42723e-05	100	DOWN_Roots_EV_Mock_UP_Roots_AGO5_Mock	Pathogenesis-related thaumatin superfamily protein
Phvul.010G101800.1	0.884265	3.8248e-05	100	DOWN_Roots_EV_Mock_UP_Roots_AGO5_Mock	UDP-glucosyl transferase 73B1
Phvul.006G203800.1	0.884747	0.00225453	99.77	DOWN_Roots_EV_Mock_UP_Roots_AGO5_Mock	homologue of NAP57
Phvul.002G061700.1	0.887477	0.0476134	95.24	DOWN_Roots_EV_Mock_UP_Roots_AGO5_Mock
Phvul.007G172300.1	0.889075	0.00601142	99.4	DOWN_Roots_EV_Mock_UP_Roots_AGO5_Mock	PATATIN-like protein 9
Phvul.001G194500.1	0.890837	0.000919041	99.91	DOWN_Roots_EV_Mock_UP_Roots_AGO5_Mock	Eukaryotic aspartyl protease family protein
Phvul.005G153900.3	0.891825	0.00749719	99.25	DOWN_Roots_EV_Mock_UP_Roots_AGO5_Mock	Basic-leucine zipper (bZIP) transcription factor family protein
Phvul.002G071800.1	0.895642	0.016415	98.36	DOWN_Roots_EV_Mock_UP_Roots_AGO5_Mock	Plant protein of unknown function (DUF936)
Phvul.010G064300.1	0.900498	0.000740652	99.93	DOWN_Roots_EV_Mock_UP_Roots_AGO5_Mock	inflorescence meristem receptor-like kinase 2
Phvul.L001761.1	0.901369	0.0133713	98.66	DOWN_Roots_EV_Mock_UP_Roots_AGO5_Mock	calmodulin-binding receptor-like cytoplasmic kinase 1
Phvul.007G040600.1	0.901421	0.0344492	96.56	DOWN_Roots_EV_Mock_UP_Roots_AGO5_Mock	D-3-phosphoglycerate dehydrogenase
Phvul.007G209100.1	0.904984	0.00301674	99.7	DOWN_Roots_EV_Mock_UP_Roots_AGO5_Mock	DHHC-type zinc finger family protein
Phvul.002G129100.1	0.910787	0.00859972	99.14	DOWN_Roots_EV_Mock_UP_Roots_AGO5_Mock	S-adenosyl-L-methionine-dependent methyltransferases superfamily protein
Phvul.003G212200.1	0.912127	1.36856e-05	100	DOWN_Roots_EV_Mock_UP_Roots_AGO5_Mock	GRAS family transcription factor
Phvul.003G244275.1	0.914423	0.00429681	99.57	DOWN_Roots_EV_Mock_UP_Roots_AGO5_Mock	Calcium-binding EF-hand family protein
Phvul.005G111300.1	0.91597	0.042247	95.78	DOWN_Roots_EV_Mock_UP_Roots_AGO5_Mock	xyloglucan endotransglucosylase/hydrolase 9
Phvul.003G115800.2	0.925143	0.0132677	98.67	DOWN_Roots_EV_Mock_UP_Roots_AGO5_Mock	Ca2+-binding protein 1
Phvul.001G216600.1	0.930095	0.00233753	99.77	DOWN_Roots_EV_Mock_UP_Roots_AGO5_Mock	S-adenosylmethionine synthetase 2
Phvul.011G054100.1	0.93429	0.0453899	95.46	DOWN_Roots_EV_Mock_UP_Roots_AGO5_Mock	ARF-GAP domain 11
Phvul.009G223800.2	0.940601	0.0180858	98.19	DOWN_Roots_EV_Mock_UP_Roots_AGO5_Mock	sucrose synthase 4
Phvul.005G005400.1	0.945068	0.0389024	96.11	DOWN_Roots_EV_Mock_UP_Roots_AGO5_Mock	UDP-glucosyl transferase 88A1
Phvul.004G077900.1	0.947395	5.23778e-05	99.99	DOWN_Roots_EV_Mock_UP_Roots_AGO5_Mock	syntaxin of plants 111
Phvul.006G183100.1	0.951622	0.0329711	96.7	DOWN_Roots_EV_Mock_UP_Roots_AGO5_Mock	erf domain protein 9
Phvul.006G104900.1	0.961991	0.0165065	98.35	DOWN_Roots_EV_Mock_UP_Roots_AGO5_Mock
Phvul.009G110300.2	0.97306	0.0180858	98.19	DOWN_Roots_EV_Mock_UP_Roots_AGO5_Mock
Phvul.011G125200.1	1.00515	0.00645048	99.35	DOWN_Roots_EV_Mock_UP_Roots_AGO5_Mock	erf domain protein 9
Phvul.008G148200.1	1.02829	0.0116745	98.83	DOWN_Roots_EV_Mock_UP_Roots_AGO5_Mock	zinc finger (C3HC4-type RING finger) family protein
Phvul.001G103200.2	1.03506	0.00142943	99.86	DOWN_Roots_EV_Mock_UP_Roots_AGO5_Mock	MATE efflux family protein
Phvul.009G070800.1	1.03562	0.0482173	95.18	DOWN_Roots_EV_Mock_UP_Roots_AGO5_Mock	salt tolerance zinc finger
Phvul.002G069001.1	1.03585	0.0136877	98.63	DOWN_Roots_EV_Mock_UP_Roots_AGO5_Mock	calmodulin (CAM)-binding protein of 25 kDa
Phvul.001G017800.1	1.03864	0.0287555	97.12	DOWN_Roots_EV_Mock_UP_Roots_AGO5_Mock	allene oxide synthase
Phvul.006G066400.1	1.05976	0.0269543	97.3	DOWN_Roots_EV_Mock_UP_Roots_AGO5_Mock	histone H4
Phvul.006G126000.1	1.09477	0.00144898	99.86	DOWN_Roots_EV_Mock_UP_Roots_AGO5_Mock	ethylene-responsive nuclear protein / ethylene-regulated nuclear protein (ERT2)
Phvul.011G062400.1	1.10066	0.00913512	99.09	DOWN_Roots_EV_Mock_UP_Roots_AGO5_Mock	zinc finger (C3HC4-type RING finger) family protein
Phvul.002G260500.1	1.10482	0.0414277	95.86	DOWN_Roots_EV_Mock_UP_Roots_AGO5_Mock	RING/U-box superfamily protein
Phvul.005G084800.1	1.11761	0.046305	95.37	DOWN_Roots_EV_Mock_UP_Roots_AGO5_Mock
Phvul.001G111300.2	1.12863	0.0209253	97.91	DOWN_Roots_EV_Mock_UP_Roots_AGO5_Mock	Protein of unknown function (DUF1639)
Phvul.009G014300.2	1.12947	0.00156082	99.84	DOWN_Roots_EV_Mock_UP_Roots_AGO5_Mock	Protein of unknown function (DUF726)
Phvul.006G125700.1	1.13005	0.0012184	99.88	DOWN_Roots_EV_Mock_UP_Roots_AGO5_Mock	FAD-binding Berberine family protein
Phvul.002G154900.1	1.13142	0.0274496	97.26	DOWN_Roots_EV_Mock_UP_Roots_AGO5_Mock	IQ-domain 22
Phvul.008G207300.1	1.18343	0.0102441	98.98	DOWN_Roots_EV_Mock_UP_Roots_AGO5_Mock	Late embryogenesis abundant (LEA) hydroxyproline-rich glycoprotein family
Phvul.003G146800.1	1.19527	0.0170159	98.3	DOWN_Roots_EV_Mock_UP_Roots_AGO5_Mock
Phvul.007G063500.1	1.19688	0.0277893	97.22	DOWN_Roots_EV_Mock_UP_Roots_AGO5_Mock	glycosyltransferase 18
Phvul.005G172600.1	1.19867	0.0286313	97.14	DOWN_Roots_EV_Mock_UP_Roots_AGO5_Mock	BRCT domain-containing DNA repair protein
Phvul.002G043100.1	1.23588	0.0219829	97.8	DOWN_Roots_EV_Mock_UP_Roots_AGO5_Mock	12-oxophytodienoate reductase 2
Phvul.006G149200.1	1.23777	0.0386732	96.13	DOWN_Roots_EV_Mock_UP_Roots_AGO5_Mock	APS reductase 3
Phvul.007G268900.1	1.24305	0.0447441	95.53	DOWN_Roots_EV_Mock_UP_Roots_AGO5_Mock	NDR1/HIN1-like 2
Phvul.005G111300.2	1.24755	0.00261608	99.74	DOWN_Roots_EV_Mock_UP_Roots_AGO5_Mock	xyloglucan endotransglucosylase/hydrolase 9
Phvul.004G022700.1	1.26021	0.0498745	95.01	DOWN_Roots_EV_Mock_UP_Roots_AGO5_Mock	galacturonosyltransferase-like 10
Phvul.002G043000.1	1.27145	6.57738e-10	100	DOWN_Roots_EV_Mock_UP_Roots_AGO5_Mock	12-oxophytodienoate reductase 1
Phvul.008G238500.1	1.30601	0.012909	98.71	DOWN_Roots_EV_Mock_UP_Roots_AGO5_Mock	CYS, MET, PRO, and GLY protein 1
Phvul.008G259800.1	1.31108	0.0144548	98.55	DOWN_Roots_EV_Mock_UP_Roots_AGO5_Mock	Protein phosphatase 2C family protein
Phvul.002G000600.1	1.31978	0.00451181	99.55	DOWN_Roots_EV_Mock_UP_Roots_AGO5_Mock	alpha/beta-Hydrolases superfamily protein
Phvul.003G224000.1	1.35933	0.0286972	97.13	DOWN_Roots_EV_Mock_UP_Roots_AGO5_Mock	alpha/beta-Hydrolases superfamily protein
Phvul.005G029300.2	1.36631	0.00753598	99.25	DOWN_Roots_EV_Mock_UP_Roots_AGO5_Mock	uridine 5\'-monophosphate synthase / UMP synthase (PYRE-F) (UMPS)
Phvul.002G071000.1	1.38512	0.0415866	95.84	DOWN_Roots_EV_Mock_UP_Roots_AGO5_Mock	Protein of unknown function (DUF1645)
Phvul.011G025400.1	1.42648	0.0301635	96.98	DOWN_Roots_EV_Mock_UP_Roots_AGO5_Mock	SKU5 similar 5
Phvul.001G212300.1	1.45688	0.0412669	95.87	DOWN_Roots_EV_Mock_UP_Roots_AGO5_Mock
Phvul.003G210000.1	1.62463	0.03266	96.73	DOWN_Roots_EV_Mock_UP_Roots_AGO5_Mock	calmodulin like 37
Phvul.007G080200.1	1.62604	0.000681569	99.93	DOWN_Roots_EV_Mock_UP_Roots_AGO5_Mock	Protein of unknown function (DUF793)
Phvul.001G228500.1	1.77373	0.00663443	99.34	DOWN_Roots_EV_Mock_UP_Roots_AGO5_Mock	ARM repeat superfamily protein
Phvul.001G196000.1	1.778	0.0336254	96.64	DOWN_Roots_EV_Mock_UP_Roots_AGO5_Mock	plant U-box 22
Phvul.003G147700.1	1.99164	0.000249152	99.98	DOWN_Roots_EV_Mock_UP_Roots_AGO5_Mock	Xyloglucan endotransglucosylase/hydrolase family protein
Phvul.006G148600.1	2.03225	0.0457234	95.43	DOWN_Roots_EV_Mock_UP_Roots_AGO5_Mock	F-box family protein with a domain of unknown function (DUF295)
Phvul.001G137300.2	2.07841	0.00101001	99.9	DOWN_Roots_EV_Mock_UP_Roots_AGO5_Mock	Leucine-rich repeat receptor-like protein kinase family protein
Phvul.003G147600.1	2.16148	0.0409418	95.91	DOWN_Roots_EV_Mock_UP_Roots_AGO5_Mock	Xyloglucan endotransglucosylase/hydrolase family protein
Phvul.010G144300.1	3.19737	0.00053277	99.95	DOWN_Roots_EV_Mock_UP_Roots_AGO5_Mock	HAD superfamily, subfamily IIIB acid phosphatase
Phvul.010G134100.3	4.34465	0.0162275	98.38	DOWN_Roots_EV_Mock_UP_Roots_AGO5_Mock	ATPases;nucleotide binding;ATP binding;nucleoside-triphosphatases;transcription factor binding
Phvul.007G275200.2	6.54754	2.44831e-11	100	DOWN_Roots_EV_Mock_UP_Roots_AGO5_Mock	RNA-binding (RRM/RBD/RNP motifs) family protein
Phvul.007G010100.2	9.27714	2.33345e-06	100	DOWN_Roots_EV_Mock_UP_Roots_AGO5_Mock	beta-hexosaminidase 1
Phvul.009G232100.8	10.229	4.27123e-11	100	DOWN_Roots_EV_Mock_UP_Roots_AGO5_Mock	Protein kinase superfamily protein
