# Supplementary material for: Argonaute5 and its associated small RNAs modulate the transcriptional response during the rhizobia-Phaseolus vulgaris symbiosis
Source: Front Plant Sci. 2022 Nov 17;13:1034419. doi: 10.3389/fpls.2022.1034419 (PMC9714512; doi:10.3389/fpls.2022.1034419)
Supplement: Supplementary file 1 [file DataSheet_1.zip › Table S4.xlsx]

## Sheet: Hoja1
Supplementary Table 4: Differentially regulated genes during the firts day of interaction with rhizobia in transgenic roots expressing an empty vector
Gene ID	log2FoldChange	Confidence	DE	Functional Annotation
Phvul.002G056300.1	1.05943	96.94	DOWN_Roots_EV_Mock_UP_Roots_EV_Rhizo	Homeobox-leucine zipper protein 4 (HB-4) / HD-ZIP protein
Phvul.009G014300.2	1.13608	97.1	DOWN_Roots_EV_Mock_UP_Roots_EV_Rhizo	Protein of unknown function (DUF726)
Phvul.004G068000.2	1.14623	100	DOWN_Roots_EV_Mock_UP_Roots_EV_Rhizo	cytochrome P450, family 81, subfamily D, polypeptide 8
Phvul.002G289700.2	1.19684	98.57	DOWN_Roots_EV_Mock_UP_Roots_EV_Rhizo	P-loop nucleoside triphosphate hydrolases superfamily protein with CH (Calponin Homology) domain
Phvul.004G075300.6	1.27679	99.81	DOWN_Roots_EV_Mock_UP_Roots_EV_Rhizo	IQ-domain 2
Phvul.004G178200.1	1.47116	99.85	DOWN_Roots_EV_Mock_UP_Roots_EV_Rhizo	cycloartenol synthase 1
Phvul.001G248300.2	1.82789	95.45	DOWN_Roots_EV_Mock_UP_Roots_EV_Rhizo	BTB/POZ domain-containing protein
Phvul.003G149200.1	2.83751	99.64	DOWN_Roots_EV_Mock_UP_Roots_EV_Rhizo	Protein kinase superfamily protein
Phvul.005G151600.1	3.39594	96.84	DOWN_Roots_EV_Mock_UP_Roots_EV_Rhizo	beta glucosidase 17
Phvul.001G007400.3	5.83458	99.92	DOWN_Roots_EV_Mock_UP_Roots_EV_Rhizo	Small nuclear ribonucleoprotein family protein
Phvul.007G134600.2	6.41199	96.38	DOWN_Roots_EV_Mock_UP_Roots_EV_Rhizo
Phvul.007G134600.6	6.49875	98.92	DOWN_Roots_EV_Mock_UP_Roots_EV_Rhizo
Phvul.002G082800.1	6.7357	99.28	DOWN_Roots_EV_Mock_UP_Roots_EV_Rhizo	F-box family protein
Phvul.002G111200.2	7.00469	99.85	DOWN_Roots_EV_Mock_UP_Roots_EV_Rhizo	ATP binding microtubule motor family protein
Phvul.009G107100.2	7.15262	99.85	DOWN_Roots_EV_Mock_UP_Roots_EV_Rhizo	ENTH/VHS/GAT family protein
Phvul.008G071700.5	7.39516	99.99	DOWN_Roots_EV_Mock_UP_Roots_EV_Rhizo	ARM repeat superfamily protein
Phvul.010G073200.2	7.47659	99.84	DOWN_Roots_EV_Mock_UP_Roots_EV_Rhizo	APRATAXIN-like
Phvul.003G209300.3	7.51837	99.96	DOWN_Roots_EV_Mock_UP_Roots_EV_Rhizo	Protein kinase superfamily protein
Phvul.005G009000.7	7.80299	100	DOWN_Roots_EV_Mock_UP_Roots_EV_Rhizo	Diacylglycerol kinase family protein
Phvul.005G123900.2	7.87572	100	DOWN_Roots_EV_Mock_UP_Roots_EV_Rhizo	Homeodomain-like superfamily protein
Phvul.002G098300.6	7.90998	99.97	DOWN_Roots_EV_Mock_UP_Roots_EV_Rhizo	Glutathione S-transferase family protein
Phvul.004G177000.3	7.94632	99.99	DOWN_Roots_EV_Mock_UP_Roots_EV_Rhizo	plastid transcriptionally active 9
Phvul.006G204900.2	8.05607	100	DOWN_Roots_EV_Mock_UP_Roots_EV_Rhizo	minichromosome maintenance 9
Phvul.011G129400.1	8.15747	100	DOWN_Roots_EV_Mock_UP_Roots_EV_Rhizo	Protein of unknown function (DUF688)
Phvul.007G226600.3	8.25113	100	DOWN_Roots_EV_Mock_UP_Roots_EV_Rhizo	Myosin heavy chain-related protein
Phvul.008G186300.2	8.34223	100	DOWN_Roots_EV_Mock_UP_Roots_EV_Rhizo	zinc ion binding;DNA binding;helicases;ATP binding;nucleic acid binding
Phvul.010G034800.4	8.46025	100	DOWN_Roots_EV_Mock_UP_Roots_EV_Rhizo
Phvul.001G110000.1	9.2189	100	DOWN_Roots_EV_Mock_UP_Roots_EV_Rhizo	ARM repeat superfamily protein
Phvul.L001885.2	9.2821	100	DOWN_Roots_EV_Mock_UP_Roots_EV_Rhizo	P-loop containing nucleoside triphosphate hydrolases superfamily protein
Phvul.002G066800.6	9.68576	100	DOWN_Roots_EV_Mock_UP_Roots_EV_Rhizo	PAS/LOV protein B
Phvul.009G232100.8	9.75652	100	DOWN_Roots_EV_Mock_UP_Roots_EV_Rhizo	Protein kinase superfamily protein
Phvul.005G031100.3	-8.89994	100	UP_Roots_EV_Mock_DOWN_Roots_EV_Rhizo	ARM repeat superfamily protein
Phvul.004G168800.3	-8.62076	99.99	UP_Roots_EV_Mock_DOWN_Roots_EV_Rhizo	casein kinase I-like 3
Phvul.001G164300.2	-8.13858	100	UP_Roots_EV_Mock_DOWN_Roots_EV_Rhizo	SET-domain containing protein lysine methyltransferase family protein
Phvul.003G091700.2	-8.11703	100	UP_Roots_EV_Mock_DOWN_Roots_EV_Rhizo	pfkB-like carbohydrate kinase family protein
Phvul.001G235400.2	-7.98801	100	UP_Roots_EV_Mock_DOWN_Roots_EV_Rhizo	sec7 domain-containing protein
Phvul.007G226600.2	-7.89025	100	UP_Roots_EV_Mock_DOWN_Roots_EV_Rhizo	Myosin heavy chain-related protein
Phvul.006G096400.5	-7.85058	99.94	UP_Roots_EV_Mock_DOWN_Roots_EV_Rhizo	dehydroquinate dehydratase, putative / shikimate dehydrogenase, putative
Phvul.008G014500.6	-7.81109	100	UP_Roots_EV_Mock_DOWN_Roots_EV_Rhizo
Phvul.010G028101.2	-7.69589	99.97	UP_Roots_EV_Mock_DOWN_Roots_EV_Rhizo	Disease resistance protein (TIR-NBS-LRR class) family
Phvul.001G137000.1	-7.65469	99.99	UP_Roots_EV_Mock_DOWN_Roots_EV_Rhizo	NIMA-related kinase 5
Phvul.009G154850.5	-7.60273	100	UP_Roots_EV_Mock_DOWN_Roots_EV_Rhizo	topoisomerase 3alpha
Phvul.001G264600.1	-7.45057	99.99	UP_Roots_EV_Mock_DOWN_Roots_EV_Rhizo	zinc finger (C2H2 type) family protein
Phvul.009G135500.3	-7.20896	99.65	UP_Roots_EV_Mock_DOWN_Roots_EV_Rhizo	nodulin MtN21 /EamA-like transporter family protein
Phvul.005G003400.3	-7.02462	99.92	UP_Roots_EV_Mock_DOWN_Roots_EV_Rhizo	SNARE-like superfamily protein
Phvul.002G223900.1	-6.98096	99.74	UP_Roots_EV_Mock_DOWN_Roots_EV_Rhizo
Phvul.006G201600.1	-6.9676	99.88	UP_Roots_EV_Mock_DOWN_Roots_EV_Rhizo	RNA-binding KH domain-containing protein
Phvul.007G277200.3	-6.96261	99.85	UP_Roots_EV_Mock_DOWN_Roots_EV_Rhizo	COP1-interacting protein-related
Phvul.007G134600.9	-6.93672	99.3	UP_Roots_EV_Mock_DOWN_Roots_EV_Rhizo
Phvul.011G053100.4	-6.9034	99.81	UP_Roots_EV_Mock_DOWN_Roots_EV_Rhizo	glyoxalase 2-4
Phvul.010G018800.15	-6.5917	99.28	UP_Roots_EV_Mock_DOWN_Roots_EV_Rhizo	Helicase/SANT-associated, DNA binding protein
Phvul.007G242400.3	-6.56414	99.21	UP_Roots_EV_Mock_DOWN_Roots_EV_Rhizo	Transmembrane amino acid transporter family protein
Phvul.009G130800.4	-6.32037	97.15	UP_Roots_EV_Mock_DOWN_Roots_EV_Rhizo	RING/FYVE/PHD-type zinc finger family protein
Phvul.L001885.1	-6.23213	100	UP_Roots_EV_Mock_DOWN_Roots_EV_Rhizo	P-loop containing nucleoside triphosphate hydrolases superfamily protein
Phvul.008G187600.4	-4.70983	96.21	UP_Roots_EV_Mock_DOWN_Roots_EV_Rhizo	Vacuolar iron transporter (VIT) family protein
Phvul.002G323704.1	-3.14087	99.31	UP_Roots_EV_Mock_DOWN_Roots_EV_Rhizo	disease resistance protein (TIR-NBS-LRR class), putative
Phvul.007G234600.2	-2.87042	100	UP_Roots_EV_Mock_DOWN_Roots_EV_Rhizo	B-block binding subunit of TFIIIC
Phvul.011G148600.1	-2.64387	98.06	UP_Roots_EV_Mock_DOWN_Roots_EV_Rhizo
Phvul.001G137800.2	-2.59994	99.48	UP_Roots_EV_Mock_DOWN_Roots_EV_Rhizo	Ribosomal RNA processing Brix domain protein
Phvul.004G124800.1	-2.51475	100	UP_Roots_EV_Mock_DOWN_Roots_EV_Rhizo
Phvul.005G158500.1	-2.50277	96.21	UP_Roots_EV_Mock_DOWN_Roots_EV_Rhizo	Glycosyl hydrolases family 32 protein
Phvul.011G162600.4	-2.4009	97	UP_Roots_EV_Mock_DOWN_Roots_EV_Rhizo	GRAM domain family protein
Phvul.002G116500.1	-2.33084	99.67	UP_Roots_EV_Mock_DOWN_Roots_EV_Rhizo
Phvul.L002390.1	-2.14697	97.85	UP_Roots_EV_Mock_DOWN_Roots_EV_Rhizo
Phvul.006G169400.1	-1.92948	99.52	UP_Roots_EV_Mock_DOWN_Roots_EV_Rhizo	GDSL-like Lipase/Acylhydrolase superfamily protein
Phvul.008G141100.2	-1.76306	99.81	UP_Roots_EV_Mock_DOWN_Roots_EV_Rhizo	histone mono-ubiquitination 1
Phvul.007G150100.3	-1.54094	97.49	UP_Roots_EV_Mock_DOWN_Roots_EV_Rhizo	TRF-like 8
Phvul.011G169800.1	-1.13282	96.21	UP_Roots_EV_Mock_DOWN_Roots_EV_Rhizo	kunitz trypsin inhibitor 1
Phvul.001G067300.1	-1.00176	99.7	UP_Roots_EV_Mock_DOWN_Roots_EV_Rhizo	alcohol dehydrogenase 1
