# Supplementary material for: Argonaute5 and its associated small RNAs modulate the transcriptional response during the rhizobia-Phaseolus vulgaris symbiosis
Source: Front Plant Sci. 2022 Nov 17;13:1034419. doi: 10.3389/fpls.2022.1034419 (PMC9714512; doi:10.3389/fpls.2022.1034419)
Supplement: Supplementary file 1 [file DataSheet_1.zip › Table S5.xlsx]

## Sheet: Hoja1
Supplementary Table 5: Differentially regulated genes during the first day of interaction with rhizobia in PvAGO5-RNAi transgenic roots
Gene ID	log2FoldChange	Confidence	DE	Functional Annotation
Phvul.009G035500.3	10.2152	100	DOWN_Roots_AGO5_Mock_UP_Roots_AGO5_Rhizo	BEIGE/BEACH-RELATED // SUBFAMILY NOT NAMED
Phvul.002G309600.1	9.70101	100	DOWN_Roots_AGO5_Mock_UP_Roots_AGO5_Rhizo	NADP-malic enzyme 3
Phvul.004G009818.1	9.33918	100	DOWN_Roots_AGO5_Mock_UP_Roots_AGO5_Rhizo	ARM repeat superfamily protein
Phvul.005G164900.5	9.2367	100	DOWN_Roots_AGO5_Mock_UP_Roots_AGO5_Rhizo	actin binding protein family
Phvul.006G033500.3	9.22549	100	DOWN_Roots_AGO5_Mock_UP_Roots_AGO5_Rhizo	MEI2-like protein 5
Phvul.007G016500.2	8.94947	100	DOWN_Roots_AGO5_Mock_UP_Roots_AGO5_Rhizo	ACT-like protein tyrosine kinase family protein
Phvul.008G154713.12	7.64987	99.56	DOWN_Roots_AGO5_Mock_UP_Roots_AGO5_Rhizo
Phvul.007G190600.3	5.21164	100	DOWN_Roots_AGO5_Mock_UP_Roots_AGO5_Rhizo	no pollen germination related 2
Phvul.001G163000.2	4.46165	100	DOWN_Roots_AGO5_Mock_UP_Roots_AGO5_Rhizo	no pollen germination related 2
Phvul.005G164900.4	3.63357	99.76	DOWN_Roots_AGO5_Mock_UP_Roots_AGO5_Rhizo	actin binding protein family
Phvul.006G029100.2	3.15181	99.71	DOWN_Roots_AGO5_Mock_UP_Roots_AGO5_Rhizo	alanine:glyoxylate aminotransferase
Phvul.007G047700.2	3.04614	100	DOWN_Roots_AGO5_Mock_UP_Roots_AGO5_Rhizo	Inositol 1,3,4-trisphosphate 5/6-kinase family protein
Phvul.002G119300.1	2.61577	98.76	DOWN_Roots_AGO5_Mock_UP_Roots_AGO5_Rhizo	Auxin efflux carrier family protein
Phvul.011G055800.1	2.47782	99.98	DOWN_Roots_AGO5_Mock_UP_Roots_AGO5_Rhizo	beta glucosidase 17
Phvul.009G233200.1	2.2887	100	DOWN_Roots_AGO5_Mock_UP_Roots_AGO5_Rhizo	xyloglucan endotransglycosylase 6
Phvul.003G214100.1	2.12476	99.89	DOWN_Roots_AGO5_Mock_UP_Roots_AGO5_Rhizo	Subtilase family protein
Phvul.009G241000.1	2.10613	100	DOWN_Roots_AGO5_Mock_UP_Roots_AGO5_Rhizo	K+ uptake permease 11
Phvul.001G112700.1	1.99293	99.04	DOWN_Roots_AGO5_Mock_UP_Roots_AGO5_Rhizo	Glycosyl hydrolase family protein
Phvul.006G208600.1	1.9901	99.89	DOWN_Roots_AGO5_Mock_UP_Roots_AGO5_Rhizo	xylem NAC domain 1
Phvul.004G076100.3	1.97721	98.98	DOWN_Roots_AGO5_Mock_UP_Roots_AGO5_Rhizo	NB-ARC domain-containing disease resistance protein
Phvul.007G201100.1	1.86633	99.16	DOWN_Roots_AGO5_Mock_UP_Roots_AGO5_Rhizo
Phvul.007G194000.1	1.80774	98.11	DOWN_Roots_AGO5_Mock_UP_Roots_AGO5_Rhizo	2-oxoglutarate (2OG) and Fe(II)-dependent oxygenase superfamily protein
Phvul.002G196000.1	1.79363	97.02	DOWN_Roots_AGO5_Mock_UP_Roots_AGO5_Rhizo
Phvul.002G112600.1	1.79004	99.89	DOWN_Roots_AGO5_Mock_UP_Roots_AGO5_Rhizo	Rhodanese/Cell cycle control phosphatase superfamily protein
Phvul.001G085200.1	1.78892	99.76	DOWN_Roots_AGO5_Mock_UP_Roots_AGO5_Rhizo	CCR-like
Phvul.003G087600.1	1.77416	99.94	DOWN_Roots_AGO5_Mock_UP_Roots_AGO5_Rhizo	Thiolase family protein
Phvul.007G083800.1	1.77066	99.79	DOWN_Roots_AGO5_Mock_UP_Roots_AGO5_Rhizo	Protein kinase superfamily protein
Phvul.008G241900.1	1.76601	95.75	DOWN_Roots_AGO5_Mock_UP_Roots_AGO5_Rhizo	oxidative stress 3
Phvul.006G186600.1	1.75966	99.38	DOWN_Roots_AGO5_Mock_UP_Roots_AGO5_Rhizo	Aluminium induced protein with YGL and LRDR motifs
Phvul.008G289700.1	1.75034	95.3	DOWN_Roots_AGO5_Mock_UP_Roots_AGO5_Rhizo	photosystem I light harvesting complex gene 3
Phvul.008G114000.1	1.74436	99.99	DOWN_Roots_AGO5_Mock_UP_Roots_AGO5_Rhizo
Phvul.004G042900.1	1.74131	100	DOWN_Roots_AGO5_Mock_UP_Roots_AGO5_Rhizo	UDP-glucosyl transferase 85A3
Phvul.001G192300.2	1.73268	97.89	DOWN_Roots_AGO5_Mock_UP_Roots_AGO5_Rhizo	Tetratricopeptide repeat (TPR)-like superfamily protein
Phvul.011G157500.1	1.72641	99.96	DOWN_Roots_AGO5_Mock_UP_Roots_AGO5_Rhizo	Tyrosine transaminase family protein
Phvul.011G033800.1	1.68726	97.36	DOWN_Roots_AGO5_Mock_UP_Roots_AGO5_Rhizo	Chaperone DnaJ-domain superfamily protein
Phvul.006G109700.6	1.67643	99.9	DOWN_Roots_AGO5_Mock_UP_Roots_AGO5_Rhizo	G-box binding factor 3
Phvul.006G077100.1	1.67379	99.99	DOWN_Roots_AGO5_Mock_UP_Roots_AGO5_Rhizo	with no lysine (K) kinase 4
Phvul.001G087800.3	1.67183	99.98	DOWN_Roots_AGO5_Mock_UP_Roots_AGO5_Rhizo	Esterase/lipase/thioesterase family protein
Phvul.008G039500.2	1.6697	100	DOWN_Roots_AGO5_Mock_UP_Roots_AGO5_Rhizo	SNF1 kinase homolog 10
Phvul.007G203800.4	1.63135	99.87	DOWN_Roots_AGO5_Mock_UP_Roots_AGO5_Rhizo	Peptidase C15, pyroglutamyl peptidase I-like
Phvul.010G009400.1	1.62626	99.59	DOWN_Roots_AGO5_Mock_UP_Roots_AGO5_Rhizo	Major facilitator superfamily protein
Phvul.011G155800.2	1.62472	95.42	DOWN_Roots_AGO5_Mock_UP_Roots_AGO5_Rhizo	diacylglycerol kinase 5
Phvul.008G160500.1	1.61153	97.32	DOWN_Roots_AGO5_Mock_UP_Roots_AGO5_Rhizo	response regulator 3
Phvul.003G062300.1	1.59356	97.23	DOWN_Roots_AGO5_Mock_UP_Roots_AGO5_Rhizo	Kelch repeat-containing F-box family protein
Phvul.002G283900.1	1.58554	100	DOWN_Roots_AGO5_Mock_UP_Roots_AGO5_Rhizo	Nodulin MtN3 family protein
Phvul.002G312600.1	1.58535	98.38	DOWN_Roots_AGO5_Mock_UP_Roots_AGO5_Rhizo	RHO guanyl-nucleotide exchange factor 11
Phvul.004G124200.2	1.58506	98.91	DOWN_Roots_AGO5_Mock_UP_Roots_AGO5_Rhizo	basic helix-loop-helix (bHLH) DNA-binding superfamily protein
Phvul.001G056800.1	1.5819	99.99	DOWN_Roots_AGO5_Mock_UP_Roots_AGO5_Rhizo	CHY-type/CTCHY-type/RING-type Zinc finger protein
Phvul.004G045200.1	1.57102	99.86	DOWN_Roots_AGO5_Mock_UP_Roots_AGO5_Rhizo	Transmembrane amino acid transporter family protein
Phvul.010G085100.1	1.55578	97.12	DOWN_Roots_AGO5_Mock_UP_Roots_AGO5_Rhizo	EF hand calcium-binding protein family
Phvul.001G157300.1	1.53098	95.58	DOWN_Roots_AGO5_Mock_UP_Roots_AGO5_Rhizo	magnesium transporter 9
Phvul.002G185150.2	1.52788	97.12	DOWN_Roots_AGO5_Mock_UP_Roots_AGO5_Rhizo	sodium proton exchanger, putative (NHX7) (SOS1)
Phvul.008G142100.1	1.52289	99.89	DOWN_Roots_AGO5_Mock_UP_Roots_AGO5_Rhizo	Protein of unknown function (DUF760)
Phvul.002G307900.1	1.50511	99.99	DOWN_Roots_AGO5_Mock_UP_Roots_AGO5_Rhizo	oxidative stress 3
Phvul.005G077300.1	1.4798	95.92	DOWN_Roots_AGO5_Mock_UP_Roots_AGO5_Rhizo	TRICHOME BIREFRINGENCE-LIKE 41
Phvul.005G096400.2	1.47864	98.22	DOWN_Roots_AGO5_Mock_UP_Roots_AGO5_Rhizo
Phvul.008G181400.1	1.47134	99.88	DOWN_Roots_AGO5_Mock_UP_Roots_AGO5_Rhizo	beta carbonic anhydrase 5
Phvul.005G128700.2	1.46888	98.78	DOWN_Roots_AGO5_Mock_UP_Roots_AGO5_Rhizo	ARM repeat superfamily protein
Phvul.006G071900.1	1.45766	99.99	DOWN_Roots_AGO5_Mock_UP_Roots_AGO5_Rhizo	Transmembrane amino acid transporter family protein
Phvul.003G172400.1	1.44883	100	DOWN_Roots_AGO5_Mock_UP_Roots_AGO5_Rhizo	Leucine-rich repeat family protein
Phvul.010G005600.1	1.44175	99.33	DOWN_Roots_AGO5_Mock_UP_Roots_AGO5_Rhizo
Phvul.011G056200.1	1.43305	97.31	DOWN_Roots_AGO5_Mock_UP_Roots_AGO5_Rhizo	beta glucosidase 13
Phvul.011G141400.1	1.43014	99.79	DOWN_Roots_AGO5_Mock_UP_Roots_AGO5_Rhizo	C-terminal cysteine residue is changed to a serine 1
Phvul.011G152400.1	1.42996	99.32	DOWN_Roots_AGO5_Mock_UP_Roots_AGO5_Rhizo	S-locus lectin protein kinase family protein
Phvul.002G229500.1	1.41582	98.7	DOWN_Roots_AGO5_Mock_UP_Roots_AGO5_Rhizo	Telomerase activating protein Est1
Phvul.002G089400.2	1.41132	98.62	DOWN_Roots_AGO5_Mock_UP_Roots_AGO5_Rhizo	ubiquiting-conjugating enzyme 2
Phvul.008G059100.6	1.39613	99.62	DOWN_Roots_AGO5_Mock_UP_Roots_AGO5_Rhizo
Phvul.009G220600.1	1.38849	99.38	DOWN_Roots_AGO5_Mock_UP_Roots_AGO5_Rhizo	aspartic proteinase A1
Phvul.011G127600.1	1.38509	99.98	DOWN_Roots_AGO5_Mock_UP_Roots_AGO5_Rhizo
Phvul.007G066580.1	1.37974	96.43	DOWN_Roots_AGO5_Mock_UP_Roots_AGO5_Rhizo	MATE efflux family protein
Phvul.001G083800.9	1.37255	96.67	DOWN_Roots_AGO5_Mock_UP_Roots_AGO5_Rhizo	Uncharacterised protein family (UPF0041)
Phvul.001G094700.1	1.3596	99.74	DOWN_Roots_AGO5_Mock_UP_Roots_AGO5_Rhizo	chloride channel B
Phvul.007G250400.1	1.35545	99.43	DOWN_Roots_AGO5_Mock_UP_Roots_AGO5_Rhizo	HSP20-like chaperones superfamily protein
Phvul.001G021750.1	1.35414	99.78	DOWN_Roots_AGO5_Mock_UP_Roots_AGO5_Rhizo
Phvul.005G051800.1	1.3317	99.23	DOWN_Roots_AGO5_Mock_UP_Roots_AGO5_Rhizo	Aldolase-type TIM barrel family protein
Phvul.001G018500.4	1.32978	99.38	DOWN_Roots_AGO5_Mock_UP_Roots_AGO5_Rhizo	AP2/B3-like transcriptional factor family protein
Phvul.010G002000.1	1.32934	99.81	DOWN_Roots_AGO5_Mock_UP_Roots_AGO5_Rhizo	RING/U-box superfamily protein
Phvul.002G276800.1	1.31489	99.8	DOWN_Roots_AGO5_Mock_UP_Roots_AGO5_Rhizo	SAUR-like auxin-responsive protein family
Phvul.001G114700.1	1.30556	98.28	DOWN_Roots_AGO5_Mock_UP_Roots_AGO5_Rhizo	PSF2
Phvul.009G074666.1	1.30139	96.92	DOWN_Roots_AGO5_Mock_UP_Roots_AGO5_Rhizo	Phototropic-responsive NPH3 family protein
Phvul.002G149800.1	1.30041	99.67	DOWN_Roots_AGO5_Mock_UP_Roots_AGO5_Rhizo	Octicosapeptide/Phox/Bem1p family protein
Phvul.001G176100.1	1.29957	98.61	DOWN_Roots_AGO5_Mock_UP_Roots_AGO5_Rhizo	NAC domain containing protein 25
Phvul.007G173900.2	1.29878	99.19	DOWN_Roots_AGO5_Mock_UP_Roots_AGO5_Rhizo	methylcrotonyl-CoA carboxylase alpha chain, mitochondrial / 3-methylcrotonyl-CoA carboxylase 1 (MCCA)
Phvul.010G027232.1	1.29637	96.44	DOWN_Roots_AGO5_Mock_UP_Roots_AGO5_Rhizo
Phvul.001G145500.1	1.29389	100	DOWN_Roots_AGO5_Mock_UP_Roots_AGO5_Rhizo	Disease resistance-responsive (dirigent-like protein) family protein
Phvul.007G031800.1	1.28774	97.56	DOWN_Roots_AGO5_Mock_UP_Roots_AGO5_Rhizo	trehalose phosphatase/synthase 5
Phvul.001G001100.2	1.28701	99.35	DOWN_Roots_AGO5_Mock_UP_Roots_AGO5_Rhizo	BTB/POZ DOMAIN-CONTAINING PROTEIN 9
Phvul.009G156300.1	1.26503	99.85	DOWN_Roots_AGO5_Mock_UP_Roots_AGO5_Rhizo	xylem NAC domain 1
Phvul.004G175100.2	1.26314	98.17	DOWN_Roots_AGO5_Mock_UP_Roots_AGO5_Rhizo	protein kinase family protein / WD-40 repeat family protein
Phvul.005G168300.2	1.26133	99.93	DOWN_Roots_AGO5_Mock_UP_Roots_AGO5_Rhizo
Phvul.011G122200.2	1.25468	99.05	DOWN_Roots_AGO5_Mock_UP_Roots_AGO5_Rhizo	O-methyltransferase family protein
Phvul.009G127900.1	1.25316	96.65	DOWN_Roots_AGO5_Mock_UP_Roots_AGO5_Rhizo	NRAMP metal ion transporter 6
Phvul.008G205700.4	1.25186	98.02	DOWN_Roots_AGO5_Mock_UP_Roots_AGO5_Rhizo	CBL-interacting protein kinase 3
Phvul.007G174100.1	1.2516	99.61	DOWN_Roots_AGO5_Mock_UP_Roots_AGO5_Rhizo	sulfate transporter 3;1
Phvul.008G181400.2	1.24713	99.65	DOWN_Roots_AGO5_Mock_UP_Roots_AGO5_Rhizo	beta carbonic anhydrase 5
Phvul.004G124200.1	1.24399	98.13	DOWN_Roots_AGO5_Mock_UP_Roots_AGO5_Rhizo	basic helix-loop-helix (bHLH) DNA-binding superfamily protein
Phvul.004G163600.1	1.22397	99.48	DOWN_Roots_AGO5_Mock_UP_Roots_AGO5_Rhizo	polyol/monosaccharide transporter 5
Phvul.004G122750.1	1.22143	100	DOWN_Roots_AGO5_Mock_UP_Roots_AGO5_Rhizo	peptidoglycan-binding LysM domain-containing protein
Phvul.002G291400.2	1.2186	99.9	DOWN_Roots_AGO5_Mock_UP_Roots_AGO5_Rhizo	RING/U-box superfamily protein
Phvul.004G069600.7	1.21851	96.38	DOWN_Roots_AGO5_Mock_UP_Roots_AGO5_Rhizo
Phvul.004G025000.2	1.21679	99.77	DOWN_Roots_AGO5_Mock_UP_Roots_AGO5_Rhizo	AAA-ATPase 1
Phvul.010G005600.2	1.20927	99.49	DOWN_Roots_AGO5_Mock_UP_Roots_AGO5_Rhizo
Phvul.001G061000.1	1.20377	100	DOWN_Roots_AGO5_Mock_UP_Roots_AGO5_Rhizo	Sulfite exporter TauE/SafE family protein
Phvul.L000616.1	1.19506	96.35	DOWN_Roots_AGO5_Mock_UP_Roots_AGO5_Rhizo
Phvul.006G218600.1	1.1945	99.97	DOWN_Roots_AGO5_Mock_UP_Roots_AGO5_Rhizo	Lactoylglutathione lyase / glyoxalase I family protein
Phvul.009G229900.10	1.19089	99.66	DOWN_Roots_AGO5_Mock_UP_Roots_AGO5_Rhizo	homology to ABI1
Phvul.009G075100.1	1.1908	99.69	DOWN_Roots_AGO5_Mock_UP_Roots_AGO5_Rhizo	branched-chain amino acid transaminase 2
Phvul.010G036000.3	1.18919	96.49	DOWN_Roots_AGO5_Mock_UP_Roots_AGO5_Rhizo	FRIGIDA-like protein
Phvul.001G087800.2	1.18737	99.89	DOWN_Roots_AGO5_Mock_UP_Roots_AGO5_Rhizo	Esterase/lipase/thioesterase family protein
Phvul.001G153200.1	1.18505	99.99	DOWN_Roots_AGO5_Mock_UP_Roots_AGO5_Rhizo	Protein of unknown function (DUF581)
Phvul.002G287800.2	1.18505	95.5	DOWN_Roots_AGO5_Mock_UP_Roots_AGO5_Rhizo	Protein of unknown function (DUF567)
Phvul.003G101100.1	1.17732	100	DOWN_Roots_AGO5_Mock_UP_Roots_AGO5_Rhizo	Uncharacterised protein family (UPF0497)
Phvul.005G072100.1	1.1768	99.97	DOWN_Roots_AGO5_Mock_UP_Roots_AGO5_Rhizo
Phvul.001G065400.1	1.1755	98.26	DOWN_Roots_AGO5_Mock_UP_Roots_AGO5_Rhizo	F-box/RNI-like superfamily protein
Phvul.003G045200.1	1.17519	99.98	DOWN_Roots_AGO5_Mock_UP_Roots_AGO5_Rhizo	Uncharacterised protein family (UPF0497)
Phvul.001G100200.1	1.1709	98.45	DOWN_Roots_AGO5_Mock_UP_Roots_AGO5_Rhizo	NAC domain containing protein 47
Phvul.004G035500.1	1.169	95.3	DOWN_Roots_AGO5_Mock_UP_Roots_AGO5_Rhizo	UDP-Glycosyltransferase superfamily protein
Phvul.002G213300.1	1.16388	98.9	DOWN_Roots_AGO5_Mock_UP_Roots_AGO5_Rhizo	nicotinamidase 1
Phvul.007G064400.1	1.16307	100	DOWN_Roots_AGO5_Mock_UP_Roots_AGO5_Rhizo	basic helix-loop-helix (bHLH) DNA-binding superfamily protein
Phvul.003G264600.1	1.16227	98.16	DOWN_Roots_AGO5_Mock_UP_Roots_AGO5_Rhizo	histidine kinase 1
Phvul.009G063900.1	1.15263	99.9	DOWN_Roots_AGO5_Mock_UP_Roots_AGO5_Rhizo	Protein of unknown function DUF829, transmembrane 53
Phvul.002G195800.1	1.14831	98.78	DOWN_Roots_AGO5_Mock_UP_Roots_AGO5_Rhizo
Phvul.006G136500.1	1.14567	98.83	DOWN_Roots_AGO5_Mock_UP_Roots_AGO5_Rhizo	D6 protein kinase like 2
Phvul.007G254633.1	1.14309	98.67	DOWN_Roots_AGO5_Mock_UP_Roots_AGO5_Rhizo	LRR and NB-ARC domains-containing disease resistance protein
Phvul.011G114400.2	1.14175	99.59	DOWN_Roots_AGO5_Mock_UP_Roots_AGO5_Rhizo	RING membrane-anchor 1
Phvul.005G015800.1	1.13973	99.03	DOWN_Roots_AGO5_Mock_UP_Roots_AGO5_Rhizo	cytochrome P450, family 78, subfamily A, polypeptide 5
Phvul.011G060200.1	1.13242	98.7	DOWN_Roots_AGO5_Mock_UP_Roots_AGO5_Rhizo	HSP20-like chaperones superfamily protein
Phvul.009G011200.1	1.13105	96.58	DOWN_Roots_AGO5_Mock_UP_Roots_AGO5_Rhizo	Plant regulator RWP-RK family protein
Phvul.002G332200.1	1.13042	96.09	DOWN_Roots_AGO5_Mock_UP_Roots_AGO5_Rhizo	annexin 5
Phvul.011G018500.1	1.12608	99.95	DOWN_Roots_AGO5_Mock_UP_Roots_AGO5_Rhizo	PLATZ transcription factor family protein
Phvul.005G162000.1	1.12357	99.22	DOWN_Roots_AGO5_Mock_UP_Roots_AGO5_Rhizo	Leucine-rich repeat transmembrane protein kinase protein
Phvul.001G141600.1	1.12171	98.74	DOWN_Roots_AGO5_Mock_UP_Roots_AGO5_Rhizo	myb-like HTH transcriptional regulator family protein
Phvul.006G196700.1	1.11789	99.16	DOWN_Roots_AGO5_Mock_UP_Roots_AGO5_Rhizo	Sulfite exporter TauE/SafE family protein
Phvul.008G225600.1	1.11682	98.52	DOWN_Roots_AGO5_Mock_UP_Roots_AGO5_Rhizo	Tetratricopeptide repeat (TPR)-like superfamily protein
Phvul.011G094300.1	1.11553	99.25	DOWN_Roots_AGO5_Mock_UP_Roots_AGO5_Rhizo	Homeodomain-like superfamily protein
Phvul.003G173100.1	1.11095	99.86	DOWN_Roots_AGO5_Mock_UP_Roots_AGO5_Rhizo	serine-rich protein-related
Phvul.005G002600.1	1.11015	96.14	DOWN_Roots_AGO5_Mock_UP_Roots_AGO5_Rhizo	Sucrose-phosphate synthase family protein
Phvul.011G109200.1	1.10831	99.79	DOWN_Roots_AGO5_Mock_UP_Roots_AGO5_Rhizo
Phvul.008G273000.1	1.10589	100	DOWN_Roots_AGO5_Mock_UP_Roots_AGO5_Rhizo	lipid-binding serum glycoprotein family protein
Phvul.011G194501.1	1.10431	97.94	DOWN_Roots_AGO5_Mock_UP_Roots_AGO5_Rhizo	cysteine-rich RLK (RECEPTOR-like protein kinase) 25
Phvul.002G260000.1	1.0981	99.12	DOWN_Roots_AGO5_Mock_UP_Roots_AGO5_Rhizo
Phvul.009G058900.1	1.09054	97.84	DOWN_Roots_AGO5_Mock_UP_Roots_AGO5_Rhizo
Phvul.009G232500.1	1.08959	99.97	DOWN_Roots_AGO5_Mock_UP_Roots_AGO5_Rhizo	beta-galactosidase 12
Phvul.001G083800.4	1.08786	99.75	DOWN_Roots_AGO5_Mock_UP_Roots_AGO5_Rhizo	Uncharacterised protein family (UPF0041)
Phvul.009G089000.1	1.08682	99.25	DOWN_Roots_AGO5_Mock_UP_Roots_AGO5_Rhizo	C2H2 and C2HC zinc fingers superfamily protein
Phvul.009G053100.1	1.08674	98.78	DOWN_Roots_AGO5_Mock_UP_Roots_AGO5_Rhizo	2-oxoglutarate (2OG) and Fe(II)-dependent oxygenase superfamily protein
Phvul.002G213400.1	1.08575	96.89	DOWN_Roots_AGO5_Mock_UP_Roots_AGO5_Rhizo	Inositol monophosphatase family protein
Phvul.001G013200.1	1.08397	96.32	DOWN_Roots_AGO5_Mock_UP_Roots_AGO5_Rhizo
Phvul.009G254300.1	1.08262	99.08	DOWN_Roots_AGO5_Mock_UP_Roots_AGO5_Rhizo	beta-xylosidase 1
Phvul.005G151100.1	1.08117	98.91	DOWN_Roots_AGO5_Mock_UP_Roots_AGO5_Rhizo	alpha/beta-Hydrolases superfamily protein
Phvul.008G240700.1	1.08031	98.18	DOWN_Roots_AGO5_Mock_UP_Roots_AGO5_Rhizo	Homeodomain-like superfamily protein
Phvul.009G180300.1	1.07839	99.05	DOWN_Roots_AGO5_Mock_UP_Roots_AGO5_Rhizo	trehalose-phosphatase/synthase 9
Phvul.011G145900.1	1.07662	98.15	DOWN_Roots_AGO5_Mock_UP_Roots_AGO5_Rhizo	beta glucosidase 41
Phvul.011G055700.1	1.07494	99.99	DOWN_Roots_AGO5_Mock_UP_Roots_AGO5_Rhizo	beta glucosidase 17
Phvul.002G104800.2	1.07337	99.31	DOWN_Roots_AGO5_Mock_UP_Roots_AGO5_Rhizo
Phvul.008G071300.3	1.06595	98.71	DOWN_Roots_AGO5_Mock_UP_Roots_AGO5_Rhizo	NB-ARC domain-containing disease resistance protein
Phvul.011G181800.1	1.0636	95.66	DOWN_Roots_AGO5_Mock_UP_Roots_AGO5_Rhizo	potassium channel in Arabidopsis thaliana 1
Phvul.006G142700.2	1.06036	99.44	DOWN_Roots_AGO5_Mock_UP_Roots_AGO5_Rhizo	tonoplast dicarboxylate transporter
Phvul.002G235500.1	1.05934	97.2	DOWN_Roots_AGO5_Mock_UP_Roots_AGO5_Rhizo	Lipase/lipooxygenase, PLAT/LH2 family protein
Phvul.004G094000.1	1.05668	99.96	DOWN_Roots_AGO5_Mock_UP_Roots_AGO5_Rhizo	3-oxo-5-alpha-steroid 4-dehydrogenase family protein
Phvul.010G139300.1	1.05609	99.37	DOWN_Roots_AGO5_Mock_UP_Roots_AGO5_Rhizo	beta galactosidase 1
Phvul.009G155300.3	1.05428	99.61	DOWN_Roots_AGO5_Mock_UP_Roots_AGO5_Rhizo	Copine (Calcium-dependent phospholipid-binding protein) family
Phvul.011G009900.1	1.04936	98.4	DOWN_Roots_AGO5_Mock_UP_Roots_AGO5_Rhizo
Phvul.009G163600.1	1.04221	99.51	DOWN_Roots_AGO5_Mock_UP_Roots_AGO5_Rhizo
Phvul.003G020800.2	1.04179	97.43	DOWN_Roots_AGO5_Mock_UP_Roots_AGO5_Rhizo	Caleosin-related family protein
Phvul.011G209500.1	1.04137	97.08	DOWN_Roots_AGO5_Mock_UP_Roots_AGO5_Rhizo	annexin 3
Phvul.010G123400.1	1.04126	99.92	DOWN_Roots_AGO5_Mock_UP_Roots_AGO5_Rhizo
Phvul.L001652.1	1.04078	97.84	DOWN_Roots_AGO5_Mock_UP_Roots_AGO5_Rhizo	myosin, putative
Phvul.006G187500.1	1.03988	99.35	DOWN_Roots_AGO5_Mock_UP_Roots_AGO5_Rhizo	Aluminium induced protein with YGL and LRDR motifs
Phvul.003G152800.2	1.03968	98.31	DOWN_Roots_AGO5_Mock_UP_Roots_AGO5_Rhizo	homolog of yeast autophagy 18 (ATG18) B
Phvul.002G129700.1	1.03873	98.79	DOWN_Roots_AGO5_Mock_UP_Roots_AGO5_Rhizo	LRR and NB-ARC domains-containing disease resistance protein
Phvul.008G071500.1	1.03821	98.19	DOWN_Roots_AGO5_Mock_UP_Roots_AGO5_Rhizo	NB-ARC domain-containing disease resistance protein
Phvul.008G071700.1	1.03773	99.2	DOWN_Roots_AGO5_Mock_UP_Roots_AGO5_Rhizo	ARM repeat superfamily protein
Phvul.003G112800.1	1.03521	97.79	DOWN_Roots_AGO5_Mock_UP_Roots_AGO5_Rhizo
Phvul.009G133200.1	1.0338	99.9	DOWN_Roots_AGO5_Mock_UP_Roots_AGO5_Rhizo	F-box/RNI-like superfamily protein
Phvul.006G095300.1	1.03375	99.93	DOWN_Roots_AGO5_Mock_UP_Roots_AGO5_Rhizo	Major facilitator superfamily protein
Phvul.009G049600.1	1.03107	98.25	DOWN_Roots_AGO5_Mock_UP_Roots_AGO5_Rhizo	homeobox 7
Phvul.010G035800.1	1.02891	99.68	DOWN_Roots_AGO5_Mock_UP_Roots_AGO5_Rhizo	BAK1-interacting receptor-like kinase 1
Phvul.009G227900.2	1.02583	100	DOWN_Roots_AGO5_Mock_UP_Roots_AGO5_Rhizo	DENN (AEX-3) domain-containing protein
Phvul.007G017900.1	1.02265	98.66	DOWN_Roots_AGO5_Mock_UP_Roots_AGO5_Rhizo	DNAJ heat shock N-terminal domain-containing protein
Phvul.009G209400.1	1.02085	99.17	DOWN_Roots_AGO5_Mock_UP_Roots_AGO5_Rhizo	Pentatricopeptide repeat (PPR) superfamily protein
Phvul.007G184200.1	1.0195	99.05	DOWN_Roots_AGO5_Mock_UP_Roots_AGO5_Rhizo	Protein kinase superfamily protein
Phvul.007G014000.2	1.01488	98.38	DOWN_Roots_AGO5_Mock_UP_Roots_AGO5_Rhizo	GRAM domain-containing protein / ABA-responsive protein-related
Phvul.006G067600.1	1.01467	99.8	DOWN_Roots_AGO5_Mock_UP_Roots_AGO5_Rhizo	RING/U-box superfamily protein
Phvul.005G058700.1	1.01436	98.6	DOWN_Roots_AGO5_Mock_UP_Roots_AGO5_Rhizo	2-oxoglutarate (2OG) and Fe(II)-dependent oxygenase superfamily protein
Phvul.003G233000.1	1.01163	97.03	DOWN_Roots_AGO5_Mock_UP_Roots_AGO5_Rhizo
Phvul.007G250000.1	1.01003	98.07	DOWN_Roots_AGO5_Mock_UP_Roots_AGO5_Rhizo	glutathione S-transferase tau 7
Phvul.010G067273.1	1.00756	97.25	DOWN_Roots_AGO5_Mock_UP_Roots_AGO5_Rhizo	COP1-interacting protein-related
Phvul.008G089600.1	1.00746	98.79	DOWN_Roots_AGO5_Mock_UP_Roots_AGO5_Rhizo	alpha-soluble NSF attachment protein 2
Phvul.003G229900.1	1.00417	100	DOWN_Roots_AGO5_Mock_UP_Roots_AGO5_Rhizo	plant intracellular ras group-related LRR 4
Phvul.003G053501.1	-1.01512	99.43	UP_Roots_AGO5_Mock_DOWN_Roots_AGO5_Rhizo
Phvul.011G112800.1	-1.01606	97.24	UP_Roots_AGO5_Mock_DOWN_Roots_AGO5_Rhizo
Phvul.005G045500.1	-1.01701	97.78	UP_Roots_AGO5_Mock_DOWN_Roots_AGO5_Rhizo	Eukaryotic aspartyl protease family protein
Phvul.002G061700.1	-1.01824	99.43	UP_Roots_AGO5_Mock_DOWN_Roots_AGO5_Rhizo
Phvul.001G226000.1	-1.02029	98.02	UP_Roots_AGO5_Mock_DOWN_Roots_AGO5_Rhizo	Calmodulin-binding protein
Phvul.005G016400.1	-1.02147	97.32	UP_Roots_AGO5_Mock_DOWN_Roots_AGO5_Rhizo	alpha/beta-Hydrolases superfamily protein
Phvul.002G014100.1	-1.02293	99.12	UP_Roots_AGO5_Mock_DOWN_Roots_AGO5_Rhizo	arabinogalactan protein 18
Phvul.004G157101.1	-1.02771	99.82	UP_Roots_AGO5_Mock_DOWN_Roots_AGO5_Rhizo	LOB domain-containing protein 41
Phvul.005G045100.1	-1.04044	95.09	UP_Roots_AGO5_Mock_DOWN_Roots_AGO5_Rhizo	Bifunctional inhibitor/lipid-transfer protein/seed storage 2S albumin superfamily protein
Phvul.008G172400.1	-1.0494	100	UP_Roots_AGO5_Mock_DOWN_Roots_AGO5_Rhizo	Haloacid dehalogenase-like hydrolase (HAD) superfamily protein
Phvul.001G124800.1	-1.05467	98.72	UP_Roots_AGO5_Mock_DOWN_Roots_AGO5_Rhizo	S-adenosyl-L-methionine-dependent methyltransferases superfamily protein
Phvul.001G103200.2	-1.07704	99.84	UP_Roots_AGO5_Mock_DOWN_Roots_AGO5_Rhizo	MATE efflux family protein
Phvul.003G017200.1	-1.08481	95.14	UP_Roots_AGO5_Mock_DOWN_Roots_AGO5_Rhizo	Pentatricopeptide repeat (PPR) superfamily protein
Phvul.010G003400.1	-1.08583	97.78	UP_Roots_AGO5_Mock_DOWN_Roots_AGO5_Rhizo
Phvul.008G095400.1	-1.08809	95.82	UP_Roots_AGO5_Mock_DOWN_Roots_AGO5_Rhizo	Thiamine pyrophosphate dependent pyruvate decarboxylase family protein
Phvul.005G095900.2	-1.09145	98.91	UP_Roots_AGO5_Mock_DOWN_Roots_AGO5_Rhizo	ketol-acid reductoisomerase
Phvul.001G173300.2	-1.095	99.99	UP_Roots_AGO5_Mock_DOWN_Roots_AGO5_Rhizo	Glutathione S-transferase family protein
Phvul.008G086800.1	-1.09596	97.94	UP_Roots_AGO5_Mock_DOWN_Roots_AGO5_Rhizo	Peroxidase superfamily protein
Phvul.002G265400.1	-1.1373	98.35	UP_Roots_AGO5_Mock_DOWN_Roots_AGO5_Rhizo	WRKY DNA-binding protein 51
Phvul.004G156132.2	-1.16088	97.09	UP_Roots_AGO5_Mock_DOWN_Roots_AGO5_Rhizo	Ribosomal protein S7e family protein
Phvul.007G280800.1	-1.16248	100	UP_Roots_AGO5_Mock_DOWN_Roots_AGO5_Rhizo	HXXXD-type acyl-transferase family protein
Phvul.011G108600.1	-1.17732	99.89	UP_Roots_AGO5_Mock_DOWN_Roots_AGO5_Rhizo	pinoid-binding protein 1
Phvul.006G088600.1	-1.19423	96.4	UP_Roots_AGO5_Mock_DOWN_Roots_AGO5_Rhizo	alpha/beta-Hydrolases superfamily protein
Phvul.001G246700.1	-1.21862	98.38	UP_Roots_AGO5_Mock_DOWN_Roots_AGO5_Rhizo	laccase 5
Phvul.006G182700.1	-1.24727	96.41	UP_Roots_AGO5_Mock_DOWN_Roots_AGO5_Rhizo
Phvul.005G025900.1	-1.24774	99.58	UP_Roots_AGO5_Mock_DOWN_Roots_AGO5_Rhizo	Eukaryotic aspartyl protease family protein
Phvul.005G111300.2	-1.27138	100	UP_Roots_AGO5_Mock_DOWN_Roots_AGO5_Rhizo	xyloglucan endotransglucosylase/hydrolase 9
Phvul.011G025400.1	-1.27732	100	UP_Roots_AGO5_Mock_DOWN_Roots_AGO5_Rhizo	SKU5 similar 5
Phvul.001G209100.1	-1.31667	99.12	UP_Roots_AGO5_Mock_DOWN_Roots_AGO5_Rhizo	Plant invertase/pectin methylesterase inhibitor superfamily
Phvul.007G091400.1	-1.37123	99.64	UP_Roots_AGO5_Mock_DOWN_Roots_AGO5_Rhizo	glycine-rich protein
Phvul.001G128500.1	-1.37791	99.96	UP_Roots_AGO5_Mock_DOWN_Roots_AGO5_Rhizo	beta-1,3-glucanase 1
Phvul.008G235300.1	-1.51534	97.33	UP_Roots_AGO5_Mock_DOWN_Roots_AGO5_Rhizo	Gibberellin-regulated family protein
Phvul.008G168300.2	-1.52313	98.21	UP_Roots_AGO5_Mock_DOWN_Roots_AGO5_Rhizo
Phvul.007G062000.1	-1.55791	97.42	UP_Roots_AGO5_Mock_DOWN_Roots_AGO5_Rhizo	Chlorophyll A-B binding family protein
Phvul.001G128550.1	-1.69878	100	UP_Roots_AGO5_Mock_DOWN_Roots_AGO5_Rhizo	beta-1,3-glucanase 1
Phvul.001G064000.1	-1.70253	95.52	UP_Roots_AGO5_Mock_DOWN_Roots_AGO5_Rhizo	alcohol dehydrogenase 1
Phvul.002G203800.1	-1.72585	95.92	UP_Roots_AGO5_Mock_DOWN_Roots_AGO5_Rhizo
Phvul.006G022500.4	-1.77976	99.58	UP_Roots_AGO5_Mock_DOWN_Roots_AGO5_Rhizo	ATP-dependent caseinolytic (Clp) protease/crotonase family protein
Phvul.008G238600.2	-1.79711	96.44	UP_Roots_AGO5_Mock_DOWN_Roots_AGO5_Rhizo	transmembrane kinase 1
Phvul.007G211600.1	-1.81411	99.62	UP_Roots_AGO5_Mock_DOWN_Roots_AGO5_Rhizo	NIM1-interacting 1
Phvul.011G155800.1	-1.82994	99.42	UP_Roots_AGO5_Mock_DOWN_Roots_AGO5_Rhizo	diacylglycerol kinase 5
Phvul.004G155600.1	-1.87068	97.43	UP_Roots_AGO5_Mock_DOWN_Roots_AGO5_Rhizo	Protein kinase superfamily protein
Phvul.007G170900.1	-1.87618	99.51	UP_Roots_AGO5_Mock_DOWN_Roots_AGO5_Rhizo	Eukaryotic aspartyl protease family protein
Phvul.004G064700.1	-1.94651	99.91	UP_Roots_AGO5_Mock_DOWN_Roots_AGO5_Rhizo	LOB domain-containing protein 41
Phvul.002G075200.1	-2.0374	100	UP_Roots_AGO5_Mock_DOWN_Roots_AGO5_Rhizo	UDP-glucosyl transferase 74B1
Phvul.010G054600.1	-2.13444	100	UP_Roots_AGO5_Mock_DOWN_Roots_AGO5_Rhizo	disease resistance protein (TIR-NBS-LRR class), putative
Phvul.006G086100.1	-2.26148	100	UP_Roots_AGO5_Mock_DOWN_Roots_AGO5_Rhizo	acyl activating enzyme 12
Phvul.003G268600.2	-3.0262	100	UP_Roots_AGO5_Mock_DOWN_Roots_AGO5_Rhizo	basic chitinase
Phvul.001G137300.2	-3.26527	99.02	UP_Roots_AGO5_Mock_DOWN_Roots_AGO5_Rhizo	Leucine-rich repeat receptor-like protein kinase family protein
Phvul.007G010100.2	-9.3193	100	UP_Roots_AGO5_Mock_DOWN_Roots_AGO5_Rhizo	beta-hexosaminidase 1
