# Supplementary material for: Argonaute5 and its associated small RNAs modulate the transcriptional response during the rhizobia-Phaseolus vulgaris symbiosis
Source: Front Plant Sci. 2022 Nov 17;13:1034419. doi: 10.3389/fpls.2022.1034419 (PMC9714512; doi:10.3389/fpls.2022.1034419)
Supplement: Supplementary file 1 [file DataSheet_1.zip › Table S6.xlsx]

## Sheet: Hoja1
Supplementary Table S6. Differentially regulated genes in rhizobia-inoculated PvAGO5-RNAi transgenic roots
Gene ID	log2FoldChange	padj	Confidence	DE	Functional Annotation
Phvul.008G270600.2	-8.97856	5.89014e-07	100	UP_Roots_EV_Rhizo_DOWN_Roots_AGO5_Rhizo	PYRIMIDINE B
Phvul.007G226600.3	-8.29392	3.40991e-06	100	UP_Roots_EV_Rhizo_DOWN_Roots_AGO5_Rhizo	Myosin heavy chain-related protein
Phvul.009G062900.3	-8.25713	0.00110706	99.89	UP_Roots_EV_Rhizo_DOWN_Roots_AGO5_Rhizo	Protein of unknown function, DUF547
Phvul.002G250300.2	-7.91364	9.402e-05	99.99	UP_Roots_EV_Rhizo_DOWN_Roots_AGO5_Rhizo	F-box/RNI-like superfamily protein
Phvul.005G009000.7	-7.84631	2.77971e-05	100	UP_Roots_EV_Rhizo_DOWN_Roots_AGO5_Rhizo	Diacylglycerol kinase family protein
Phvul.004G175300.2	-7.55602	0.000325815	99.97	UP_Roots_EV_Rhizo_DOWN_Roots_AGO5_Rhizo	IQ-domain 26
Phvul.010G025500.1	-7.46877	0.000105059	99.99	UP_Roots_EV_Rhizo_DOWN_Roots_AGO5_Rhizo	Disease resistance protein (TIR-NBS-LRR class) family
Phvul.009G203000.3	-7.04959	0.00837406	99.16	UP_Roots_EV_Rhizo_DOWN_Roots_AGO5_Rhizo	Transducin/WD40 repeat-like superfamily protein
Phvul.003G232200.2	-7.02638	0.00338065	99.66	UP_Roots_EV_Rhizo_DOWN_Roots_AGO5_Rhizo	little nuclei4
Phvul.006G167200.3	-6.91013	0.00713875	99.29	UP_Roots_EV_Rhizo_DOWN_Roots_AGO5_Rhizo	breast cancer susceptibility1
Phvul.006G109700.7	-6.87521	0.00837406	99.16	UP_Roots_EV_Rhizo_DOWN_Roots_AGO5_Rhizo	G-box binding factor 3
Phvul.003G068300.2	-6.76296	0.0114086	98.86	UP_Roots_EV_Rhizo_DOWN_Roots_AGO5_Rhizo	IQ-domain 28
Phvul.002G002700.2	-6.67798	0.00837406	99.16	UP_Roots_EV_Rhizo_DOWN_Roots_AGO5_Rhizo	SBP (S-ribonuclease binding protein) family protein
Phvul.005G043300.1	-6.42152	0.0457846	95.42	UP_Roots_EV_Rhizo_DOWN_Roots_AGO5_Rhizo	mannosyltransferase family protein
Phvul.011G088200.1	-1.09273	0.000109939	99.99	UP_Roots_EV_Rhizo_DOWN_Roots_AGO5_Rhizo	Argonaute family protein
Phvul.004G094500.1	-0.771835	0.0323426	96.77	UP_Roots_EV_Rhizo_DOWN_Roots_AGO5_Rhizo
Phvul.001G060300.1	0.928021	4.60584e-05	100	DOWN_Roots_EV_Rhizo_UP_Roots_AGO5_Rhizo
Phvul.011G077900.1	1.36168	2.90397e-05	100	DOWN_Roots_EV_Rhizo_UP_Roots_AGO5_Rhizo	Glycosyl hydrolase superfamily protein
Phvul.002G323100.1	1.41361	0.000202605	99.98	DOWN_Roots_EV_Rhizo_UP_Roots_AGO5_Rhizo	disease resistance protein (TIR-NBS-LRR class), putative
Phvul.011G070500.3	5.92518	0.0191482	98.09	DOWN_Roots_EV_Rhizo_UP_Roots_AGO5_Rhizo	Protein kinase superfamily protein
Phvul.001G137000.3	6.42205	0.013157	98.68	DOWN_Roots_EV_Rhizo_UP_Roots_AGO5_Rhizo	NIMA-related kinase 5
Phvul.005G043300.4	6.47492	0.0312733	96.87	DOWN_Roots_EV_Rhizo_UP_Roots_AGO5_Rhizo	mannosyltransferase family protein
Phvul.008G132450.2	6.49042	0.0195543	98.04	DOWN_Roots_EV_Rhizo_UP_Roots_AGO5_Rhizo	Cyclin family protein
Phvul.005G077300.2	6.55977	0.0241598	97.58	DOWN_Roots_EV_Rhizo_UP_Roots_AGO5_Rhizo	TRICHOME BIREFRINGENCE-LIKE 41
Phvul.009G085500.3	6.65468	0.000826536	99.92	DOWN_Roots_EV_Rhizo_UP_Roots_AGO5_Rhizo	Protein kinase superfamily protein
Phvul.010G055900.5	6.82037	0.00837406	99.16	DOWN_Roots_EV_Rhizo_UP_Roots_AGO5_Rhizo
Phvul.004G175300.3	6.90888	0.00250499	99.75	DOWN_Roots_EV_Rhizo_UP_Roots_AGO5_Rhizo	IQ-domain 26
Phvul.011G002700.3	7.05205	0.0014133	99.86	DOWN_Roots_EV_Rhizo_UP_Roots_AGO5_Rhizo	shoot gravitropism 2 (SGR2)
Phvul.010G025500.2	7.17343	0.00136095	99.86	DOWN_Roots_EV_Rhizo_UP_Roots_AGO5_Rhizo	Disease resistance protein (TIR-NBS-LRR class) family
Phvul.006G185600.2	7.32674	0.0014133	99.86	DOWN_Roots_EV_Rhizo_UP_Roots_AGO5_Rhizo	glucan synthase-like 1
Phvul.004G168800.3	7.34292	0.0014133	99.86	DOWN_Roots_EV_Rhizo_UP_Roots_AGO5_Rhizo	casein kinase I-like 3
Phvul.007G179201.3	7.61849	0.000124032	99.99	DOWN_Roots_EV_Rhizo_UP_Roots_AGO5_Rhizo	P-loop containing nucleoside triphosphate hydrolases superfamily protein
Phvul.005G031100.2	7.66769	0.00106582	99.89	DOWN_Roots_EV_Rhizo_UP_Roots_AGO5_Rhizo	ARM repeat superfamily protein
Phvul.001G001200.2	7.8906	9.57116e-05	99.99	DOWN_Roots_EV_Rhizo_UP_Roots_AGO5_Rhizo	Tetratricopeptide repeat (TPR)-like superfamily protein
Phvul.007G092300.6	7.90208	0.0003916	99.96	DOWN_Roots_EV_Rhizo_UP_Roots_AGO5_Rhizo	IQ-domain 2
Phvul.009G154850.5	8.33755	1.2871e-06	100	DOWN_Roots_EV_Rhizo_UP_Roots_AGO5_Rhizo	topoisomerase 3alpha
Phvul.003G100000.3	8.37912	2.34909e-05	100	DOWN_Roots_EV_Rhizo_UP_Roots_AGO5_Rhizo	DNAJ heat shock N-terminal domain-containing protein
Phvul.001G235400.2	8.43409	1.26251e-05	100	DOWN_Roots_EV_Rhizo_UP_Roots_AGO5_Rhizo	sec7 domain-containing protein
Phvul.006G170500.4	8.44323	3.68146e-05	100	DOWN_Roots_EV_Rhizo_UP_Roots_AGO5_Rhizo	receptor-like kinase in flowers 1
Phvul.007G117400.1	8.98411	3.94634e-07	100	DOWN_Roots_EV_Rhizo_UP_Roots_AGO5_Rhizo	Transcription factor jumonji (jmj) family protein / zinc finger (C5HC2 type) family protein
Phvul.009G035500.3	10.3031	1.13919e-11	100	DOWN_Roots_EV_Rhizo_UP_Roots_AGO5_Rhizo
