# Supplementary material for: Argonaute5 and its associated small RNAs modulate the transcriptional response during the rhizobia-Phaseolus vulgaris symbiosis
Source: Front Plant Sci. 2022 Nov 17;13:1034419. doi: 10.3389/fpls.2022.1034419 (PMC9714512; doi:10.3389/fpls.2022.1034419)
Supplement: Supplementary file 1 [file DataSheet_1.zip › Table S7.xlsx]

## Sheet: Hoja1
Supplementary Table 7. Differentially regulated genes in PvAGO5-RNAi transgenic nodules
Gene ID	log2FoldChange	Confidence	DE	Functional Annotation
Phvul.010G134100.4	-10.6085	100	UP_Nod21_EV_DOWN_Nod21_AGO5	ATPases;nucleotide binding;ATP binding;nucleoside-triphosphatases;transcription factor binding
Phvul.011G115600.1	-9.59956	100	UP_Nod21_EV_DOWN_Nod21_AGO5	vascular plant one zinc finger protein
Phvul.008G205600.3	-8.96176	100	UP_Nod21_EV_DOWN_Nod21_AGO5	protein kinase 2A
Phvul.007G183500.3	-8.78723	100	UP_Nod21_EV_DOWN_Nod21_AGO5	arginine-rich cyclin 1
Phvul.008G154713.1	-8.73436	100	UP_Nod21_EV_DOWN_Nod21_AGO5
Phvul.008G000100.4	-8.59364	100	UP_Nod21_EV_DOWN_Nod21_AGO5	FRS (FAR1 Related Sequences) transcription factor family
Phvul.003G021200.1	-8.19978	100	UP_Nod21_EV_DOWN_Nod21_AGO5
Phvul.005G061160.1	-8.1614	100	UP_Nod21_EV_DOWN_Nod21_AGO5	Curculin-like (mannose-binding) lectin family protein
Phvul.010G029000.1	-8.15487	100	UP_Nod21_EV_DOWN_Nod21_AGO5	Disease resistance protein (TIR-NBS-LRR class) family
Phvul.006G096400.2	-8.04136	99.99	UP_Nod21_EV_DOWN_Nod21_AGO5	dehydroquinate dehydratase, putative / shikimate dehydrogenase, putative
Phvul.011G129400.1	-7.99011	100	UP_Nod21_EV_DOWN_Nod21_AGO5	Protein of unknown function (DUF688)
Phvul.006G127200.5	-7.46737	99.99	UP_Nod21_EV_DOWN_Nod21_AGO5	dicer-like 2
Phvul.001G121000.2	-7.39112	99.99	UP_Nod21_EV_DOWN_Nod21_AGO5	Aldolase superfamily protein
Phvul.006G171700.1	-7.38638	99.99	UP_Nod21_EV_DOWN_Nod21_AGO5	heat shock transcription factor A4A
Phvul.007G053400.3	-7.35132	100	UP_Nod21_EV_DOWN_Nod21_AGO5	PCF11P-similar protein 4
Phvul.011G101700.4	-7.33837	99.99	UP_Nod21_EV_DOWN_Nod21_AGO5	cellulose synthase-like B3
Phvul.003G075000.1	-7.30728	99.98	UP_Nod21_EV_DOWN_Nod21_AGO5	RNA helicase family protein
Phvul.008G062200.2	-5.17761	99.94	UP_Nod21_EV_DOWN_Nod21_AGO5	U-box domain-containing protein kinase family protein
Phvul.005G089800.1	-3.72174	99.08	UP_Nod21_EV_DOWN_Nod21_AGO5	terpene synthase 21
Phvul.006G192700.1	-3.46569	100	UP_Nod21_EV_DOWN_Nod21_AGO5	Wound-responsive family protein
Phvul.006G187500.1	-3.19116	100	UP_Nod21_EV_DOWN_Nod21_AGO5	Aluminium induced protein with YGL and LRDR motifs
Phvul.001G085200.1	-2.57259	95.56	UP_Nod21_EV_DOWN_Nod21_AGO5	CCR-like
Phvul.003G057901.1	-2.30254	97.33	UP_Nod21_EV_DOWN_Nod21_AGO5
Phvul.011G157300.1	-2.28551	97.28	UP_Nod21_EV_DOWN_Nod21_AGO5	PHD finger family protein / bromo-adjacent homology (BAH) domain-containing protein
Phvul.004G142000.1	-2.22736	99.99	UP_Nod21_EV_DOWN_Nod21_AGO5	organic cation/carnitine transporter1
Phvul.L002743.2	-2.20736	99.63	UP_Nod21_EV_DOWN_Nod21_AGO5	myb domain protein 48
Phvul.009G188800.1	-2.15831	98.91	UP_Nod21_EV_DOWN_Nod21_AGO5	activation-tagged BRI1(brassinosteroid-insensitive 1)-suppressor 1
Phvul.009G075100.1	-2.14231	96.6	UP_Nod21_EV_DOWN_Nod21_AGO5	branched-chain amino acid transaminase 2
Phvul.004G096500.1	-2.11743	99.74	UP_Nod21_EV_DOWN_Nod21_AGO5	Vacuolar iron transporter (VIT) family protein
Phvul.004G045800.1	-2.11239	97.53	UP_Nod21_EV_DOWN_Nod21_AGO5	basic leucine-zipper 42
Phvul.007G245500.5	-2.00852	99.34	UP_Nod21_EV_DOWN_Nod21_AGO5	Protein kinase superfamily protein
Phvul.008G188300.1	-1.93154	99.34	UP_Nod21_EV_DOWN_Nod21_AGO5	Protein of unknown function, DUF599
Phvul.001G137825.1	-1.92539	96.71	UP_Nod21_EV_DOWN_Nod21_AGO5	splicing endonuclease 1
Phvul.008G142100.1	-1.8367	99.69	UP_Nod21_EV_DOWN_Nod21_AGO5	Protein of unknown function (DUF760)
Phvul.L001668.1	-1.78452	99.99	UP_Nod21_EV_DOWN_Nod21_AGO5	Protein of unknown function, DUF599
Phvul.007G208000.1	-1.76805	98.64	UP_Nod21_EV_DOWN_Nod21_AGO5	Haloacid dehalogenase-like hydrolase (HAD) superfamily protein
Phvul.009G254500.2	-1.76718	99.54	UP_Nod21_EV_DOWN_Nod21_AGO5	calmodulin binding;transcription regulators
Phvul.003G235700.1	-1.74524	99.68	UP_Nod21_EV_DOWN_Nod21_AGO5	Phototropic-responsive NPH3 family protein
Phvul.008G152200.1	-1.65462	95.12	UP_Nod21_EV_DOWN_Nod21_AGO5	Potassium transporter family protein
Phvul.006G208600.1	-1.63777	99.15	UP_Nod21_EV_DOWN_Nod21_AGO5	xylem NAC domain 1
Phvul.001G043500.1	-1.63004	98.59	UP_Nod21_EV_DOWN_Nod21_AGO5	glutamine dumper 2
Phvul.009G029800.1	-1.61277	99.96	UP_Nod21_EV_DOWN_Nod21_AGO5	Haloacid dehalogenase-like hydrolase (HAD) superfamily protein
Phvul.006G183600.2	-1.60522	100	UP_Nod21_EV_DOWN_Nod21_AGO5	dormancy-associated protein-like 1
Phvul.009G170600.1	-1.55857	98.05	UP_Nod21_EV_DOWN_Nod21_AGO5	BTB and TAZ domain protein 2
Phvul.011G178800.1	-1.54185	95.94	UP_Nod21_EV_DOWN_Nod21_AGO5	Cation efflux family protein
Phvul.009G123900.1	-1.53645	99.91	UP_Nod21_EV_DOWN_Nod21_AGO5	nodulin MtN21 /EamA-like transporter family protein
Phvul.008G209600.1	-1.53073	99.95	UP_Nod21_EV_DOWN_Nod21_AGO5	molybdopterin biosynthesis CNX1 protein / molybdenum cofactor biosynthesis enzyme CNX1 (CNX1)
Phvul.007G241800.1	-1.51148	99.64	UP_Nod21_EV_DOWN_Nod21_AGO5	Integrase-type DNA-binding superfamily protein
Phvul.004G174800.1	-1.50667	100	UP_Nod21_EV_DOWN_Nod21_AGO5
Phvul.010G089100.2	-1.49451	98.74	UP_Nod21_EV_DOWN_Nod21_AGO5	TCP family transcription factor
Phvul.L006101.2	-1.47386	99.73	UP_Nod21_EV_DOWN_Nod21_AGO5	Dof-type zinc finger DNA-binding family protein
Phvul.010G058800.2	-1.44339	99.19	UP_Nod21_EV_DOWN_Nod21_AGO5	HAD superfamily, subfamily IIIB acid phosphatase
Phvul.011G088200.1	-1.41405	100	UP_Nod21_EV_DOWN_Nod21_AGO5	Argonaute family protein
Phvul.003G064700.1	-1.4109	95.92	UP_Nod21_EV_DOWN_Nod21_AGO5
Phvul.008G121200.1	-1.38643	98.94	UP_Nod21_EV_DOWN_Nod21_AGO5
Phvul.002G197800.3	-1.38066	98.83	UP_Nod21_EV_DOWN_Nod21_AGO5
Phvul.002G005700.1	-1.37201	99.98	UP_Nod21_EV_DOWN_Nod21_AGO5	nitrate transporter 1.5
Phvul.008G087600.1	-1.36427	97.88	UP_Nod21_EV_DOWN_Nod21_AGO5	PYRIMIDINE 4
Phvul.011G067000.2	-1.36309	97.25	UP_Nod21_EV_DOWN_Nod21_AGO5	myb domain protein 48
Phvul.005G130300.1	-1.36245	98.74	UP_Nod21_EV_DOWN_Nod21_AGO5	C2H2-type zinc finger family protein
Phvul.006G077100.1	-1.35826	98.65	UP_Nod21_EV_DOWN_Nod21_AGO5	with no lysine (K) kinase 4
Phvul.009G237200.2	-1.32517	96.11	UP_Nod21_EV_DOWN_Nod21_AGO5	Pentatricopeptide repeat (PPR) superfamily protein
Phvul.006G067600.1	-1.32413	96.23	UP_Nod21_EV_DOWN_Nod21_AGO5	RING/U-box superfamily protein
Phvul.009G166800.1	-1.32257	99.96	UP_Nod21_EV_DOWN_Nod21_AGO5	SNF1-related protein kinase regulatory subunit gamma 1
Phvul.008G145000.1	-1.32141	99.75	UP_Nod21_EV_DOWN_Nod21_AGO5	low-molecular-weight cysteine-rich 47
Phvul.003G294000.1	-1.31985	95.09	UP_Nod21_EV_DOWN_Nod21_AGO5	Peroxidase superfamily protein
Phvul.008G225600.1	-1.3164	99.69	UP_Nod21_EV_DOWN_Nod21_AGO5	Tetratricopeptide repeat (TPR)-like superfamily protein
Phvul.003G295900.1	-1.3149	96.62	UP_Nod21_EV_DOWN_Nod21_AGO5	maternal effect embryo arrest 14
Phvul.001G219300.1	-1.31468	99.13	UP_Nod21_EV_DOWN_Nod21_AGO5	Haloacid dehalogenase-like hydrolase (HAD) superfamily protein
Phvul.009G199400.1	-1.31433	99.99	UP_Nod21_EV_DOWN_Nod21_AGO5
Phvul.007G197700.1	-1.31398	98.42	UP_Nod21_EV_DOWN_Nod21_AGO5	Dormancy/auxin associated family protein
Phvul.011G084300.1	-1.30883	100	UP_Nod21_EV_DOWN_Nod21_AGO5	AMP-dependent synthetase and ligase family protein
Phvul.007G222900.1	-1.28654	98.33	UP_Nod21_EV_DOWN_Nod21_AGO5	Aldolase superfamily protein
Phvul.007G197800.1	-1.28345	98.18	UP_Nod21_EV_DOWN_Nod21_AGO5
Phvul.001G085900.1	-1.26508	97.75	UP_Nod21_EV_DOWN_Nod21_AGO5	Family of unknown function (DUF716)
Phvul.009G128300.1	-1.23904	99.61	UP_Nod21_EV_DOWN_Nod21_AGO5	DPP6 N-terminal domain-like protein
Phvul.010G015900.1	-1.23822	96.07	UP_Nod21_EV_DOWN_Nod21_AGO5	2-oxoglutarate (2OG) and Fe(II)-dependent oxygenase superfamily protein
Phvul.004G052200.1	-1.23667	98.5	UP_Nod21_EV_DOWN_Nod21_AGO5	annexin 8
Phvul.002G150200.2	-1.23614	99.64	UP_Nod21_EV_DOWN_Nod21_AGO5	root hair specific 2
Phvul.006G085900.1	-1.2314	96.9	UP_Nod21_EV_DOWN_Nod21_AGO5	polyamine oxidase 4
Phvul.009G107700.1	-1.2241	98.33	UP_Nod21_EV_DOWN_Nod21_AGO5	ARM repeat superfamily protein
Phvul.006G089000.2	-1.22377	100	UP_Nod21_EV_DOWN_Nod21_AGO5	Dormancy/auxin associated family protein
Phvul.003G238800.1	-1.22082	95.44	UP_Nod21_EV_DOWN_Nod21_AGO5	zinc finger protein 7
Phvul.002G010900.2	-1.21709	96.63	UP_Nod21_EV_DOWN_Nod21_AGO5	APS kinase
Phvul.010G140301.1	-1.21399	100	UP_Nod21_EV_DOWN_Nod21_AGO5	multidrug resistance-associated protein 6
Phvul.007G060300.1	-1.20895	100	UP_Nod21_EV_DOWN_Nod21_AGO5	homocysteine S-methyltransferase 3
Phvul.009G254300.1	-1.20102	99.99	UP_Nod21_EV_DOWN_Nod21_AGO5	beta-xylosidase 1
Phvul.002G001700.1	-1.19439	97.7	UP_Nod21_EV_DOWN_Nod21_AGO5	expansin-like B1
Phvul.007G239400.1	-1.17695	95.07	UP_Nod21_EV_DOWN_Nod21_AGO5	Acyl-CoA N-acyltransferases (NAT) superfamily protein
Phvul.002G120600.1	-1.17015	99.14	UP_Nod21_EV_DOWN_Nod21_AGO5	nine-cis-epoxycarotenoid dioxygenase 4
Phvul.003G057301.1	-1.15435	96.39	UP_Nod21_EV_DOWN_Nod21_AGO5	nudix hydrolase homolog 15
Phvul.001G018500.4	-1.15189	100	UP_Nod21_EV_DOWN_Nod21_AGO5	AP2/B3-like transcriptional factor family protein
Phvul.007G141900.2	-1.15181	97.84	UP_Nod21_EV_DOWN_Nod21_AGO5	haemoglobin 2
Phvul.007G136700.1	-1.1391	96.2	UP_Nod21_EV_DOWN_Nod21_AGO5
Phvul.008G259200.1	-1.13385	98.86	UP_Nod21_EV_DOWN_Nod21_AGO5	ZIP metal ion transporter family
Phvul.003G133100.1	-1.1181	98.77	UP_Nod21_EV_DOWN_Nod21_AGO5	nuclear factor Y, subunit A3
Phvul.004G103900.1	-1.09994	100	UP_Nod21_EV_DOWN_Nod21_AGO5	UDP-glucosyl transferase 88A1
Phvul.007G100300.1	-1.09394	97.33	UP_Nod21_EV_DOWN_Nod21_AGO5	basic helix-loop-helix (bHLH) DNA-binding superfamily protein
Phvul.004G017450.1	-1.08589	99.89	UP_Nod21_EV_DOWN_Nod21_AGO5
Phvul.007G224700.1	-1.08296	99.08	UP_Nod21_EV_DOWN_Nod21_AGO5	phloem protein 2-A15
Phvul.009G130100.2	-1.0686	99.98	UP_Nod21_EV_DOWN_Nod21_AGO5	histone methyltransferases(H3-K4 specific);histone methyltransferases(H3-K36 specific)
Phvul.008G219700.1	-1.06792	98.9	UP_Nod21_EV_DOWN_Nod21_AGO5	dehydration-induced protein (ERD15)
Phvul.002G057500.1	-1.06755	99.96	UP_Nod21_EV_DOWN_Nod21_AGO5	tonoplast intrinsic protein 2;3
Phvul.004G017500.1	-1.0654	99.88	UP_Nod21_EV_DOWN_Nod21_AGO5	homeobox 1
Phvul.002G187300.1	-1.06036	100	UP_Nod21_EV_DOWN_Nod21_AGO5	Leucine-rich repeat transmembrane protein kinase
Phvul.010G091000.1	-1.05923	99.97	UP_Nod21_EV_DOWN_Nod21_AGO5	phloem protein 2-A13
Phvul.006G151100.1	-1.05337	99.88	UP_Nod21_EV_DOWN_Nod21_AGO5	adenosine/AMP deaminase family protein
Phvul.010G005500.1	-1.05285	98.35	UP_Nod21_EV_DOWN_Nod21_AGO5	Bifunctional inhibitor/lipid-transfer protein/seed storage 2S albumin superfamily protein
Phvul.003G060100.1	-1.04545	97.53	UP_Nod21_EV_DOWN_Nod21_AGO5	NAD(P)-binding Rossmann-fold superfamily protein
Phvul.009G186400.1	-1.03937	98.07	UP_Nod21_EV_DOWN_Nod21_AGO5	expansin A15
Phvul.010G017000.1	-1.0289	96.76	UP_Nod21_EV_DOWN_Nod21_AGO5	NAD(P)-linked oxidoreductase superfamily protein
Phvul.007G275300.1	-1.02572	99.19	UP_Nod21_EV_DOWN_Nod21_AGO5	phosphate 1
Phvul.002G175700.2	-1.02536	99.61	UP_Nod21_EV_DOWN_Nod21_AGO5	Protein kinase superfamily protein
Phvul.007G178600.1	-1.01447	99.99	UP_Nod21_EV_DOWN_Nod21_AGO5	pfkB-like carbohydrate kinase family protein
Phvul.001G094700.1	-1.01291	98.92	UP_Nod21_EV_DOWN_Nod21_AGO5	chloride channel B
Phvul.009G032100.1	-1.00785	99.69	UP_Nod21_EV_DOWN_Nod21_AGO5	Phosphate-responsive 1 family protein
Phvul.006G089000.3	-1.00295	100	UP_Nod21_EV_DOWN_Nod21_AGO5	Dormancy/auxin associated family protein
Phvul.003G238900.1	-1.00153	98.74	UP_Nod21_EV_DOWN_Nod21_AGO5	Tetratricopeptide repeat (TPR)-like superfamily protein
Phvul.006G140400.1	-0.999075	96.63	UP_Nod21_EV_DOWN_Nod21_AGO5
Phvul.005G030800.1	-0.995278	99.07	UP_Nod21_EV_DOWN_Nod21_AGO5	NADPH:quinone oxidoreductase
Phvul.003G029500.1	-0.991501	95.91	UP_Nod21_EV_DOWN_Nod21_AGO5	cinnamyl alcohol dehydrogenase 6
Phvul.011G045400.4	-0.982032	99.15	UP_Nod21_EV_DOWN_Nod21_AGO5	Erythronate-4-phosphate dehydrogenase family protein
Phvul.009G114400.1	-0.981118	99.46	UP_Nod21_EV_DOWN_Nod21_AGO5	Leucine-rich repeat transmembrane protein kinase family protein
Phvul.008G158124.1	-0.978385	96.67	UP_Nod21_EV_DOWN_Nod21_AGO5	RNA-binding (RRM/RBD/RNP motifs) family protein
Phvul.009G133800.2	-0.977724	99.45	UP_Nod21_EV_DOWN_Nod21_AGO5	SCARECROW-like 1
Phvul.001G172400.1	-0.970976	98.23	UP_Nod21_EV_DOWN_Nod21_AGO5	ABC-2 type transporter family protein
Phvul.011G032500.1	-0.963325	99.38	UP_Nod21_EV_DOWN_Nod21_AGO5	Phototropic-responsive NPH3 family protein
Phvul.008G123200.2	-0.94111	97.56	UP_Nod21_EV_DOWN_Nod21_AGO5	Protein of unknown function (DUF1644)
Phvul.010G140400.2	-0.936735	98.04	UP_Nod21_EV_DOWN_Nod21_AGO5	multidrug resistance-associated protein 6
Phvul.010G043001.1	-0.936641	100	UP_Nod21_EV_DOWN_Nod21_AGO5	Protein of unknown function (DUF581)
Phvul.009G211700.1	-0.930931	98.87	UP_Nod21_EV_DOWN_Nod21_AGO5	serine-rich protein-related
Phvul.008G088100.3	-0.930008	98.94	UP_Nod21_EV_DOWN_Nod21_AGO5	HEAT repeat ;WD domain, G-beta repeat protein protein
Phvul.010G078258.1	-0.916218	97.82	UP_Nod21_EV_DOWN_Nod21_AGO5	alanine:glyoxylate aminotransferase 3
Phvul.002G068600.1	-0.911687	99.23	UP_Nod21_EV_DOWN_Nod21_AGO5	Remorin family protein
Phvul.006G210100.2	-0.907476	98.83	UP_Nod21_EV_DOWN_Nod21_AGO5	nodulin MtN21 /EamA-like transporter family protein
Phvul.001G018600.1	-0.8896	98.4	UP_Nod21_EV_DOWN_Nod21_AGO5
Phvul.001G135200.1	-0.885529	99.92	UP_Nod21_EV_DOWN_Nod21_AGO5	seed imbibition 2
Phvul.001G118600.1	-0.88433	98.51	UP_Nod21_EV_DOWN_Nod21_AGO5	cytochrome P450, family 94, subfamily D, polypeptide 2
Phvul.006G216000.2	-0.881321	96.55	UP_Nod21_EV_DOWN_Nod21_AGO5	serine hydroxymethyltransferase 7
Phvul.003G201100.1	-0.867773	99.29	UP_Nod21_EV_DOWN_Nod21_AGO5	HCO3- transporter family
Phvul.009G054200.2	-0.858784	97.83	UP_Nod21_EV_DOWN_Nod21_AGO5	FTSH protease 11
Phvul.002G306100.1	-0.851252	99.92	UP_Nod21_EV_DOWN_Nod21_AGO5	Zinc finger C-x8-C-x5-C-x3-H type family protein
Phvul.004G025000.2	-0.850863	97.42	UP_Nod21_EV_DOWN_Nod21_AGO5	AAA-ATPase 1
Phvul.003G040800.2	-0.847319	99.38	UP_Nod21_EV_DOWN_Nod21_AGO5	6-phosphogluconolactonase 1
Phvul.008G137100.1	-0.842842	99.45	UP_Nod21_EV_DOWN_Nod21_AGO5	Bifunctional inhibitor/lipid-transfer protein/seed storage 2S albumin superfamily protein
Phvul.003G240300.1	-0.839147	99.85	UP_Nod21_EV_DOWN_Nod21_AGO5	FAD-dependent oxidoreductase family protein
Phvul.003G148700.1	-0.839041	96.39	UP_Nod21_EV_DOWN_Nod21_AGO5	xylose isomerase family protein
Phvul.005G157500.1	-0.832087	100	UP_Nod21_EV_DOWN_Nod21_AGO5	Survival protein SurE-like phosphatase/nucleotidase
Phvul.002G239400.1	-0.828691	98.8	UP_Nod21_EV_DOWN_Nod21_AGO5	Leucine-rich repeat protein kinase family protein
Phvul.007G055100.1	-0.827376	100	UP_Nod21_EV_DOWN_Nod21_AGO5	Major facilitator superfamily protein
Phvul.009G116600.1	-0.826543	99.73	UP_Nod21_EV_DOWN_Nod21_AGO5	basic chitinase
Phvul.003G140500.1	-0.825598	99.1	UP_Nod21_EV_DOWN_Nod21_AGO5	lysophospholipase 2
Phvul.007G088800.1	-0.825016	95.97	UP_Nod21_EV_DOWN_Nod21_AGO5	ATP-binding casette family G25
Phvul.001G186800.1	-0.818608	99.77	UP_Nod21_EV_DOWN_Nod21_AGO5	D-mannose binding lectin protein with Apple-like carbohydrate-binding domain
Phvul.001G033800.1	-0.813192	99.5	UP_Nod21_EV_DOWN_Nod21_AGO5	Protein phosphatase 2C family protein
Phvul.006G070200.1	-0.804408	99.13	UP_Nod21_EV_DOWN_Nod21_AGO5	ZIP metal ion transporter family
Phvul.005G176566.1	-0.803646	97.59	UP_Nod21_EV_DOWN_Nod21_AGO5
Phvul.006G175700.1	-0.803247	98.51	UP_Nod21_EV_DOWN_Nod21_AGO5	PYR1-like 6
Phvul.008G279800.1	-0.792635	97.61	UP_Nod21_EV_DOWN_Nod21_AGO5	cellulose synthase like E1
Phvul.010G023700.1	-0.790583	99.28	UP_Nod21_EV_DOWN_Nod21_AGO5	Protein of unknown function (DUF760)
Phvul.009G170600.2	-0.789975	98.71	UP_Nod21_EV_DOWN_Nod21_AGO5	BTB and TAZ domain protein 1
Phvul.010G115600.1	-0.78488	96.96	UP_Nod21_EV_DOWN_Nod21_AGO5	Dof-type zinc finger DNA-binding family protein
Phvul.002G213300.1	-0.784851	99.99	UP_Nod21_EV_DOWN_Nod21_AGO5	nicotinamidase 1
Phvul.003G064200.1	-0.783931	99.79	UP_Nod21_EV_DOWN_Nod21_AGO5	Copper amine oxidase family protein
Phvul.005G124100.1	-0.781937	99.96	UP_Nod21_EV_DOWN_Nod21_AGO5	bZIP transcription factor family protein
Phvul.008G164200.1	-0.780717	98.63	UP_Nod21_EV_DOWN_Nod21_AGO5	nodulin MtN21 /EamA-like transporter family protein
Phvul.010G011900.1	-0.757716	99.15	UP_Nod21_EV_DOWN_Nod21_AGO5	POX (plant homeobox) family protein
Phvul.011G206400.3	-0.752907	96.67	UP_Nod21_EV_DOWN_Nod21_AGO5	Lateral root primordium (LRP) protein-related
Phvul.003G016300.1	-0.747836	99.34	UP_Nod21_EV_DOWN_Nod21_AGO5	UDP-Glycosyltransferase / trehalose-phosphatase family protein
Phvul.011G045500.1	-0.746744	98.31	UP_Nod21_EV_DOWN_Nod21_AGO5	BTB/POZ domain-containing protein
Phvul.001G043800.1	-0.74478	98.77	UP_Nod21_EV_DOWN_Nod21_AGO5	F-box family protein
Phvul.006G152600.1	-0.727426	99.98	UP_Nod21_EV_DOWN_Nod21_AGO5	Aluminium induced protein with YGL and LRDR motifs
Phvul.003G058600.1	-0.721248	98.43	UP_Nod21_EV_DOWN_Nod21_AGO5	RNA-binding (RRM/RBD/RNP motifs) family protein
Phvul.007G241600.1	-0.715292	100	UP_Nod21_EV_DOWN_Nod21_AGO5	Integrase-type DNA-binding superfamily protein
Phvul.009G005800.1	-0.71203	95.12	UP_Nod21_EV_DOWN_Nod21_AGO5	basic leucine-zipper 44
Phvul.011G145400.1	-0.710335	97.94	UP_Nod21_EV_DOWN_Nod21_AGO5	organic cation/carnitine transporter4
Phvul.004G113200.1	-0.709084	97.02	UP_Nod21_EV_DOWN_Nod21_AGO5	SKP1-like 21
Phvul.006G186800.1	-0.702374	100	UP_Nod21_EV_DOWN_Nod21_AGO5	allantoinase
Phvul.009G148000.1	-0.696862	99.7	UP_Nod21_EV_DOWN_Nod21_AGO5	with no lysine (K) kinase 6
Phvul.008G217100.1	-0.692872	97.42	UP_Nod21_EV_DOWN_Nod21_AGO5
Phvul.001G001000.1	-0.688253	99.93	UP_Nod21_EV_DOWN_Nod21_AGO5	catalase 2
Phvul.001G032900.1	-0.680048	98.33	UP_Nod21_EV_DOWN_Nod21_AGO5
Phvul.007G058400.2	-0.672876	98.97	UP_Nod21_EV_DOWN_Nod21_AGO5	Protein of unknown function (DUF581)
Phvul.008G206100.1	-0.659478	96.92	UP_Nod21_EV_DOWN_Nod21_AGO5	5\'-AMP-activated protein kinase beta-2 subunit protein
Phvul.003G189300.1	-0.65515	96.23	UP_Nod21_EV_DOWN_Nod21_AGO5	cycling DOF factor 3
Phvul.003G121500.1	-0.653165	99.06	UP_Nod21_EV_DOWN_Nod21_AGO5	Ca2+-activated RelA/spot homolog
Phvul.001G077200.2	-0.648301	96.76	UP_Nod21_EV_DOWN_Nod21_AGO5	basic leucine zipper 9
Phvul.010G152700.1	-0.646091	97.09	UP_Nod21_EV_DOWN_Nod21_AGO5	sulfate transmembrane transporters
Phvul.003G125900.1	-0.635928	95.53	UP_Nod21_EV_DOWN_Nod21_AGO5	RING/U-box superfamily protein
Phvul.007G043400.1	-0.635347	95.74	UP_Nod21_EV_DOWN_Nod21_AGO5	Uncharacterised protein family SERF
Phvul.002G205000.1	-0.633575	95.44	UP_Nod21_EV_DOWN_Nod21_AGO5	Vacuolar iron transporter (VIT) family protein
Phvul.004G034000.1	-0.631298	95.53	UP_Nod21_EV_DOWN_Nod21_AGO5	casein lytic proteinase B3
Phvul.007G076700.1	-0.631092	99.08	UP_Nod21_EV_DOWN_Nod21_AGO5	SLAC1 homologue 3
Phvul.005G156300.1	-0.62179	99.61	UP_Nod21_EV_DOWN_Nod21_AGO5	Pyridoxal-5\'-phosphate-dependent enzyme family protein
Phvul.007G142500.1	-0.609197	98.34	UP_Nod21_EV_DOWN_Nod21_AGO5	haemoglobin 2
Phvul.002G316300.1	-0.608587	96.56	UP_Nod21_EV_DOWN_Nod21_AGO5
Phvul.002G024800.1	-0.6017	97.86	UP_Nod21_EV_DOWN_Nod21_AGO5	BEL1-like homeodomain 4
Phvul.009G156400.2	-0.601686	96.85	UP_Nod21_EV_DOWN_Nod21_AGO5	Thiamin diphosphate-binding fold (THDP-binding) superfamily protein
Phvul.002G092200.1	-0.600035	96.13	UP_Nod21_EV_DOWN_Nod21_AGO5	Leucine-rich repeat (LRR) family protein
Phvul.001G266600.1	-0.596185	99.9	UP_Nod21_EV_DOWN_Nod21_AGO5	serine hydroxymethyltransferase 4
Phvul.004G022300.1	-0.593577	96.19	UP_Nod21_EV_DOWN_Nod21_AGO5	Major facilitator superfamily protein
Phvul.003G211100.1	-0.591822	97.87	UP_Nod21_EV_DOWN_Nod21_AGO5	ATP synthase delta-subunit gene
Phvul.008G111200.1	-0.585462	97.11	UP_Nod21_EV_DOWN_Nod21_AGO5	Werner syndrome-like exonuclease
Phvul.002G035000.1	-0.579025	98.44	UP_Nod21_EV_DOWN_Nod21_AGO5	acyl activating enzyme 1
Phvul.001G182500.1	-0.576639	98.68	UP_Nod21_EV_DOWN_Nod21_AGO5	UDP-glucosyl transferase 73C2
Phvul.008G061100.1	-0.573073	98.76	UP_Nod21_EV_DOWN_Nod21_AGO5	cysteine synthase C1
Phvul.007G108900.2	-0.567211	96.61	UP_Nod21_EV_DOWN_Nod21_AGO5	cryptochrome 2
Phvul.007G196100.1	-0.564919	95.91	UP_Nod21_EV_DOWN_Nod21_AGO5	indeterminate(ID)-domain 2
Phvul.009G011100.1	-0.564795	98.21	UP_Nod21_EV_DOWN_Nod21_AGO5	catalase 2
Phvul.009G103800.1	-0.563963	99.69	UP_Nod21_EV_DOWN_Nod21_AGO5	SAUR-like auxin-responsive protein family
Phvul.009G086400.2	-0.55556	96.42	UP_Nod21_EV_DOWN_Nod21_AGO5	Protein phosphatase 2C family protein
Phvul.009G177400.2	-0.553652	97.12	UP_Nod21_EV_DOWN_Nod21_AGO5
Phvul.008G018900.1	-0.550291	96.9	UP_Nod21_EV_DOWN_Nod21_AGO5	Sterile alpha motif (SAM) domain-containing protein
Phvul.001G095300.1	-0.540457	97.37	UP_Nod21_EV_DOWN_Nod21_AGO5
Phvul.009G084900.1	-0.537778	99.82	UP_Nod21_EV_DOWN_Nod21_AGO5	histidine kinase 5
Phvul.008G207000.1	-0.526756	99.88	UP_Nod21_EV_DOWN_Nod21_AGO5	Ethylene insensitive 3 family protein
Phvul.001G235800.1	-0.526553	99.57	UP_Nod21_EV_DOWN_Nod21_AGO5	NAD(P)-binding Rossmann-fold superfamily protein
Phvul.011G116100.1	-0.52054	98.56	UP_Nod21_EV_DOWN_Nod21_AGO5	RAB GTPase homolog A1F
Phvul.007G279600.1	-0.519001	96.76	UP_Nod21_EV_DOWN_Nod21_AGO5	CBL-interacting protein kinase 7
Phvul.001G234500.1	-0.516993	96.07	UP_Nod21_EV_DOWN_Nod21_AGO5	purine biosynthesis 4
Phvul.004G106900.1	-0.515885	99.91	UP_Nod21_EV_DOWN_Nod21_AGO5	Heavy metal transport/detoxification superfamily protein
Phvul.011G160200.1	-0.512203	100	UP_Nod21_EV_DOWN_Nod21_AGO5	phosphoenolpyruvate carboxylase 3
Phvul.001G087000.1	-0.508424	98.79	UP_Nod21_EV_DOWN_Nod21_AGO5	auxin signaling F-box 2
Phvul.011G034600.1	-0.480201	96.3	UP_Nod21_EV_DOWN_Nod21_AGO5	actin depolymerizing factor 5
Phvul.003G064300.1	-0.477159	98.97	UP_Nod21_EV_DOWN_Nod21_AGO5	MATE efflux family protein
Phvul.006G144900.1	-0.469846	96.23	UP_Nod21_EV_DOWN_Nod21_AGO5	ethylene-forming enzyme
Phvul.009G107100.1	-0.467034	97.35	UP_Nod21_EV_DOWN_Nod21_AGO5	ENTH/VHS/GAT family protein
Phvul.003G061300.1	-0.464065	95.78	UP_Nod21_EV_DOWN_Nod21_AGO5	pantothenate kinase 2
Phvul.008G226600.1	-0.462771	96.47	UP_Nod21_EV_DOWN_Nod21_AGO5	Duplicated homeodomain-like superfamily protein
Phvul.005G110500.1	-0.445727	96.19	UP_Nod21_EV_DOWN_Nod21_AGO5	Adenine nucleotide alpha hydrolases-like superfamily protein
Phvul.011G001600.1	-0.435674	95.53	UP_Nod21_EV_DOWN_Nod21_AGO5	C2 calcium/lipid-binding plant phosphoribosyltransferase family protein
Phvul.009G174300.1	-0.432196	96.78	UP_Nod21_EV_DOWN_Nod21_AGO5	plant intracellular ras group-related LRR 9
Phvul.007G183400.1	-0.427338	96.81	UP_Nod21_EV_DOWN_Nod21_AGO5	alpha/beta-Hydrolases superfamily protein
Phvul.010G086700.1	-0.423434	99.26	UP_Nod21_EV_DOWN_Nod21_AGO5	Nucleotidyltransferase family protein
Phvul.010G128600.1	-0.413674	97.02	UP_Nod21_EV_DOWN_Nod21_AGO5	Subtilase family protein
Phvul.L005401.1	-0.408881	98.62	UP_Nod21_EV_DOWN_Nod21_AGO5	Protein kinase superfamily protein
Phvul.002G246700.1	-0.407968	99.51	UP_Nod21_EV_DOWN_Nod21_AGO5	translocon at the outer envelope membrane of chloroplasts 159
Phvul.003G130300.1	-0.390826	95.14	UP_Nod21_EV_DOWN_Nod21_AGO5	Subtilase family protein
Phvul.002G311000.2	-0.345898	95.91	UP_Nod21_EV_DOWN_Nod21_AGO5	casein kinase I-like 3
Phvul.007G150600.1	-0.312	95.38	UP_Nod21_EV_DOWN_Nod21_AGO5	NRAMP metal ion transporter family protein
Phvul.002G272100.1	0.250673	95.56	DOWN_Nod21_EV_UP_Nod21_AGO5	mitogen-activated protein kinase kinase kinase 3
Phvul.008G208900.1	0.2986	95.76	DOWN_Nod21_EV_UP_Nod21_AGO5	hydroxy methylglutaryl CoA reductase 1
Phvul.011G166200.1	0.33586	98.42	DOWN_Nod21_EV_UP_Nod21_AGO5	SecY protein transport family protein
Phvul.005G050800.2	0.366861	99.16	DOWN_Nod21_EV_UP_Nod21_AGO5	phosphoglycerate kinase
Phvul.008G043000.1	0.380819	97.36	DOWN_Nod21_EV_UP_Nod21_AGO5	WRKY DNA-binding protein 72
Phvul.001G113800.1	0.391218	99.65	DOWN_Nod21_EV_UP_Nod21_AGO5	Cobalamin-independent synthase family protein
Phvul.002G321700.1	0.401862	96.97	DOWN_Nod21_EV_UP_Nod21_AGO5	DYNAMIN-like 1C
Phvul.002G150600.1	0.409323	96.39	DOWN_Nod21_EV_UP_Nod21_AGO5	F-box family protein
Phvul.004G080800.2	0.42332	95.83	DOWN_Nod21_EV_UP_Nod21_AGO5	APR-like 5
Phvul.005G159800.3	0.425051	95.01	DOWN_Nod21_EV_UP_Nod21_AGO5	Transducin family protein / WD-40 repeat family protein
Phvul.009G050200.2	0.425507	95.07	DOWN_Nod21_EV_UP_Nod21_AGO5
Phvul.005G108700.1	0.427692	96.13	DOWN_Nod21_EV_UP_Nod21_AGO5	diacylglycerol kinase 5
Phvul.008G013000.1	0.446289	100	DOWN_Nod21_EV_UP_Nod21_AGO5	heat shock cognate protein 70-1
Phvul.009G155600.1	0.450147	96.92	DOWN_Nod21_EV_UP_Nod21_AGO5	S-adenosyl-L-methionine-dependent methyltransferases superfamily protein
Phvul.003G120000.1	0.460533	99.33	DOWN_Nod21_EV_UP_Nod21_AGO5	S-adenosylmethionine synthetase family protein
Phvul.009G109900.1	0.463435	97.02	DOWN_Nod21_EV_UP_Nod21_AGO5	Protein of unknown function (DUF810)
Phvul.001G113300.1	0.464294	95.54	DOWN_Nod21_EV_UP_Nod21_AGO5	RNA binding (RRM/RBD/RNP motifs) family protein
Phvul.008G150300.1	0.465368	97.94	DOWN_Nod21_EV_UP_Nod21_AGO5	Galactose oxidase/kelch repeat superfamily protein
Phvul.009G114100.1	0.465517	98.08	DOWN_Nod21_EV_UP_Nod21_AGO5	tubulin alpha-2 chain
Phvul.008G161100.2	0.469012	96.12	DOWN_Nod21_EV_UP_Nod21_AGO5	Plant protein of unknown function (DUF869)
Phvul.003G140200.2	0.47462	97.42	DOWN_Nod21_EV_UP_Nod21_AGO5	autoinhibited Ca2+ -ATPase, isoform 8
Phvul.003G152300.1	0.479717	96	DOWN_Nod21_EV_UP_Nod21_AGO5	UDP-D-glucuronate 4-epimerase 1
Phvul.002G226100.1	0.481662	99.79	DOWN_Nod21_EV_UP_Nod21_AGO5	OBF binding protein 4
Phvul.001G051300.1	0.48726	97.02	DOWN_Nod21_EV_UP_Nod21_AGO5	EIN3-binding F box protein 1
Phvul.001G012900.4	0.497738	98.96	DOWN_Nod21_EV_UP_Nod21_AGO5	auxin-like 1 protein
Phvul.003G196100.1	0.499211	96.44	DOWN_Nod21_EV_UP_Nod21_AGO5	ARM repeat superfamily protein
Phvul.003G081500.1	0.501976	99.64	DOWN_Nod21_EV_UP_Nod21_AGO5	ERD (early-responsive to dehydration stress) family protein
Phvul.007G118000.1	0.513982	99.22	DOWN_Nod21_EV_UP_Nod21_AGO5	Eukaryotic aspartyl protease family protein
Phvul.008G003100.1	0.519131	96.09	DOWN_Nod21_EV_UP_Nod21_AGO5	ENTH/VHS family protein
Phvul.008G016800.1	0.521308	96.87	DOWN_Nod21_EV_UP_Nod21_AGO5	ACT domain repeat 4
Phvul.003G130550.1	0.52522	97.92	DOWN_Nod21_EV_UP_Nod21_AGO5	Cysteine proteinases superfamily protein
Phvul.002G071500.1	0.52564	95.6	DOWN_Nod21_EV_UP_Nod21_AGO5	polygalacturonase 2
Phvul.003G171500.1	0.53517	99.99	DOWN_Nod21_EV_UP_Nod21_AGO5	Inorganic H pyrophosphatase family protein
Phvul.001G064500.3	0.537274	96.88	DOWN_Nod21_EV_UP_Nod21_AGO5	SCARECROW-like 1
Phvul.011G031700.1	0.540859	96	DOWN_Nod21_EV_UP_Nod21_AGO5	cell elongation protein / DWARF1 / DIMINUTO (DIM)
Phvul.005G007600.1	0.542039	99.89	DOWN_Nod21_EV_UP_Nod21_AGO5	Plant invertase/pectin methylesterase inhibitor superfamily protein
Phvul.001G235300.1	0.549266	97.79	DOWN_Nod21_EV_UP_Nod21_AGO5	sec7 domain-containing protein
Phvul.008G287200.1	0.557533	97.66	DOWN_Nod21_EV_UP_Nod21_AGO5	NAD(P)-linked oxidoreductase superfamily protein
Phvul.009G019800.1	0.55783	96.88	DOWN_Nod21_EV_UP_Nod21_AGO5	Pentatricopeptide repeat (PPR) superfamily protein
Phvul.002G085900.1	0.561784	99.99	DOWN_Nod21_EV_UP_Nod21_AGO5	S-adenosyl-L-methionine-dependent methyltransferases superfamily protein
Phvul.002G040200.1	0.562986	99.89	DOWN_Nod21_EV_UP_Nod21_AGO5	cellulose synthase-like D3
Phvul.004G161500.1	0.563101	100	DOWN_Nod21_EV_UP_Nod21_AGO5	Leucine-rich repeat (LRR) family protein
Phvul.010G096532.1	0.56532	95.38	DOWN_Nod21_EV_UP_Nod21_AGO5	C2 calcium/lipid-binding plant phosphoribosyltransferase family protein
Phvul.005G128100.1	0.567459	98.93	DOWN_Nod21_EV_UP_Nod21_AGO5	PHD finger family protein
Phvul.010G124400.1	0.580376	97.99	DOWN_Nod21_EV_UP_Nod21_AGO5	Subtilase family protein
Phvul.008G224000.1	0.588264	99.87	DOWN_Nod21_EV_UP_Nod21_AGO5	phospholipase C 2
Phvul.008G035600.1	0.604958	99.87	DOWN_Nod21_EV_UP_Nod21_AGO5	casein lytic proteinase B3
Phvul.001G169000.1	0.606999	99.93	DOWN_Nod21_EV_UP_Nod21_AGO5	heat shock cognate protein 70-1
Phvul.009G215600.1	0.607386	97.99	DOWN_Nod21_EV_UP_Nod21_AGO5	endoplasmic reticulum oxidoreductins 2
Phvul.002G136300.1	0.609093	99.99	DOWN_Nod21_EV_UP_Nod21_AGO5	cellulose synthase-like D3
Phvul.002G111700.1	0.609338	95.53	DOWN_Nod21_EV_UP_Nod21_AGO5	PHD finger family protein / SWIB complex BAF60b domain-containing protein / GYF domain-containing protein
Phvul.003G255500.1	0.61104	95.19	DOWN_Nod21_EV_UP_Nod21_AGO5
Phvul.007G054600.1	0.613683	99.2	DOWN_Nod21_EV_UP_Nod21_AGO5	Leucine-rich repeat (LRR) family protein
Phvul.007G225400.1	0.618508	97.84	DOWN_Nod21_EV_UP_Nod21_AGO5	L-O-methylthreonine resistant 1
Phvul.010G123132.1	0.626934	98.4	DOWN_Nod21_EV_UP_Nod21_AGO5	pectin methylesterase 1
Phvul.001G239500.2	0.628019	96.55	DOWN_Nod21_EV_UP_Nod21_AGO5	Nucleotide-sugar transporter family protein
Phvul.009G050100.1	0.629301	95.47	DOWN_Nod21_EV_UP_Nod21_AGO5	Calcium-dependent protein kinase (CDPK) family protein
Phvul.008G057900.1	0.630828	96.52	DOWN_Nod21_EV_UP_Nod21_AGO5	Late embryogenesis abundant protein
Phvul.009G221800.1	0.632894	97.64	DOWN_Nod21_EV_UP_Nod21_AGO5	jasmonate-zim-domain protein 12
Phvul.005G183600.1	0.636244	100	DOWN_Nod21_EV_UP_Nod21_AGO5	GA requiring 3
Phvul.004G020000.1	0.637752	96.41	DOWN_Nod21_EV_UP_Nod21_AGO5	senescence-associated gene 101
Phvul.009G128700.1	0.639435	99.95	DOWN_Nod21_EV_UP_Nod21_AGO5	Chaperone DnaJ-domain superfamily protein
Phvul.009G209100.1	0.64631	97.83	DOWN_Nod21_EV_UP_Nod21_AGO5	Endomembrane protein 70 protein family
Phvul.008G175700.1	0.649566	99.77	DOWN_Nod21_EV_UP_Nod21_AGO5	Phosphate-responsive 1 family protein
Phvul.001G001500.1	0.651508	99.94	DOWN_Nod21_EV_UP_Nod21_AGO5	SKU5 similar 5
Phvul.009G210800.1	0.653422	99.69	DOWN_Nod21_EV_UP_Nod21_AGO5
Phvul.009G244900.1	0.653448	100	DOWN_Nod21_EV_UP_Nod21_AGO5	Domain of unknown function (DUF23)
Phvul.004G121800.1	0.655377	100	DOWN_Nod21_EV_UP_Nod21_AGO5	BCL-2-associated athanogene 1
Phvul.011G025200.1	0.66039	99.67	DOWN_Nod21_EV_UP_Nod21_AGO5
Phvul.002G331700.2	0.662616	97.53	DOWN_Nod21_EV_UP_Nod21_AGO5	K+ uptake permease 6
Phvul.007G261100.2	0.66544	95.87	DOWN_Nod21_EV_UP_Nod21_AGO5	Aha1 domain-containing protein
Phvul.009G046700.1	0.66801	99.19	DOWN_Nod21_EV_UP_Nod21_AGO5
Phvul.006G183300.2	0.669229	97.74	DOWN_Nod21_EV_UP_Nod21_AGO5	receptor like protein 4
Phvul.008G125200.2	0.669601	96.67	DOWN_Nod21_EV_UP_Nod21_AGO5	PPPDE putative thiol peptidase family protein
Phvul.004G098000.1	0.669775	100	DOWN_Nod21_EV_UP_Nod21_AGO5	extensin 3
Phvul.004G164000.1	0.670745	100	DOWN_Nod21_EV_UP_Nod21_AGO5	proline extensin-like receptor kinase 1
Phvul.002G292100.1	0.672987	96.59	DOWN_Nod21_EV_UP_Nod21_AGO5	Protein of unknown function (DUF604)
Phvul.003G077100.2	0.673563	99.46	DOWN_Nod21_EV_UP_Nod21_AGO5	phospholipases;galactolipases
Phvul.009G028900.1	0.678814	100	DOWN_Nod21_EV_UP_Nod21_AGO5	Pollen Ole e 1 allergen and extensin family protein
Phvul.006G139900.2	0.678892	95.01	DOWN_Nod21_EV_UP_Nod21_AGO5	Heavy metal transport/detoxification superfamily protein
Phvul.003G071100.1	0.680534	99.69	DOWN_Nod21_EV_UP_Nod21_AGO5	Actin cross-linking protein
Phvul.003G147600.1	0.680865	99.33	DOWN_Nod21_EV_UP_Nod21_AGO5	Xyloglucan endotransglucosylase/hydrolase family protein
Phvul.007G172500.1	0.684526	97.93	DOWN_Nod21_EV_UP_Nod21_AGO5	time for coffee
Phvul.003G038400.1	0.686271	97.33	DOWN_Nod21_EV_UP_Nod21_AGO5	ACT domain repeat 4
Phvul.003G244225.1	0.688788	98.27	DOWN_Nod21_EV_UP_Nod21_AGO5
Phvul.006G064500.1	0.690443	100	DOWN_Nod21_EV_UP_Nod21_AGO5	Tetratricopeptide repeat (TPR)-like superfamily protein
Phvul.010G111600.1	0.692897	99.47	DOWN_Nod21_EV_UP_Nod21_AGO5	Protein of unknown function (DUF3133)
Phvul.004G000800.1	0.698691	99.93	DOWN_Nod21_EV_UP_Nod21_AGO5	Pyruvate kinase family protein
Phvul.009G020700.3	0.700854	97.53	DOWN_Nod21_EV_UP_Nod21_AGO5	HMG (high mobility group) box protein with ARID/BRIGHT DNA-binding domain
Phvul.009G015700.2	0.70165	97.63	DOWN_Nod21_EV_UP_Nod21_AGO5	Plant protein of unknown function (DUF869)
Phvul.008G227200.1	0.702167	99.95	DOWN_Nod21_EV_UP_Nod21_AGO5	Nucleotide-sugar transporter family protein
Phvul.006G114000.1	0.703966	97.12	DOWN_Nod21_EV_UP_Nod21_AGO5	ABA-inducible BHLH-type transcription factor
Phvul.002G279700.1	0.704123	99.92	DOWN_Nod21_EV_UP_Nod21_AGO5	NADPH/respiratory burst oxidase protein D
Phvul.006G199800.1	0.70436	98.55	DOWN_Nod21_EV_UP_Nod21_AGO5	mitochondrial HSO70 2
Phvul.009G186100.2	0.707661	99.09	DOWN_Nod21_EV_UP_Nod21_AGO5	Protein of unknown function (DUF962)
Phvul.005G096200.1	0.710591	97.12	DOWN_Nod21_EV_UP_Nod21_AGO5	TRICHOME BIREFRINGENCE-LIKE 39
Phvul.008G094400.1	0.710974	99.85	DOWN_Nod21_EV_UP_Nod21_AGO5	GRAS family transcription factor
Phvul.009G183000.1	0.712584	99.91	DOWN_Nod21_EV_UP_Nod21_AGO5	alpha/beta-Hydrolases superfamily protein
Phvul.008G035400.1	0.715282	97.24	DOWN_Nod21_EV_UP_Nod21_AGO5	galacturonosyltransferase 13
Phvul.002G092600.1	0.716365	98.93	DOWN_Nod21_EV_UP_Nod21_AGO5	ARM repeat superfamily protein
Phvul.005G076500.5	0.718876	99.6	DOWN_Nod21_EV_UP_Nod21_AGO5	trehalose-6-phosphate synthase
Phvul.011G033200.1	0.720857	99.21	DOWN_Nod21_EV_UP_Nod21_AGO5	Protein of unknown function (DUF803)
Phvul.003G257700.1	0.728678	96.31	DOWN_Nod21_EV_UP_Nod21_AGO5
Phvul.009G092900.1	0.72993	99.82	DOWN_Nod21_EV_UP_Nod21_AGO5	S-domain-2 5
Phvul.009G130100.1	0.730205	99.92	DOWN_Nod21_EV_UP_Nod21_AGO5	histone methyltransferases(H3-K4 specific);histone methyltransferases(H3-K36 specific)
Phvul.008G176000.1	0.73237	99.21	DOWN_Nod21_EV_UP_Nod21_AGO5	Phosphate-responsive 1 family protein
Phvul.002G105100.1	0.734257	98.38	DOWN_Nod21_EV_UP_Nod21_AGO5	RING/U-box superfamily protein
Phvul.001G019800.1	0.736582	97.76	DOWN_Nod21_EV_UP_Nod21_AGO5	Calcineurin-like metallo-phosphoesterase superfamily protein
Phvul.007G108000.1	0.739651	96.67	DOWN_Nod21_EV_UP_Nod21_AGO5	S-adenosyl-L-methionine-dependent methyltransferases superfamily protein
Phvul.002G115800.1	0.741169	99.95	DOWN_Nod21_EV_UP_Nod21_AGO5	Protein kinase superfamily protein
Phvul.003G215400.2	0.743405	99.86	DOWN_Nod21_EV_UP_Nod21_AGO5	Sec1/munc18-like (SM) proteins superfamily
Phvul.009G002500.1	0.748807	99	DOWN_Nod21_EV_UP_Nod21_AGO5	arginine decarboxylase 2
Phvul.007G223900.1	0.755814	99.89	DOWN_Nod21_EV_UP_Nod21_AGO5	AT-hook motif nuclear-localized protein 1
Phvul.005G127000.1	0.756002	98	DOWN_Nod21_EV_UP_Nod21_AGO5	nucleobase-ascorbate transporter 12
Phvul.008G099700.1	0.756875	95.89	DOWN_Nod21_EV_UP_Nod21_AGO5	XB3 ortholog 1 in Arabidopsis thaliana
Phvul.002G108700.1	0.757231	97.41	DOWN_Nod21_EV_UP_Nod21_AGO5	calcium-dependent protein kinase 16
Phvul.010G134400.1	0.757954	96.23	DOWN_Nod21_EV_UP_Nod21_AGO5	hydroxyproline-rich glycoprotein family protein
Phvul.002G017500.1	0.759754	99.29	DOWN_Nod21_EV_UP_Nod21_AGO5	S-adenosyl-L-methionine-dependent methyltransferases superfamily protein
Phvul.003G079900.1	0.764353	98.32	DOWN_Nod21_EV_UP_Nod21_AGO5	O-Glycosyl hydrolases family 17 protein
Phvul.002G002600.1	0.765799	95.61	DOWN_Nod21_EV_UP_Nod21_AGO5	Protein kinase superfamily protein
Phvul.002G288700.1	0.768839	99.79	DOWN_Nod21_EV_UP_Nod21_AGO5	glutathione peroxidase 6
Phvul.001G129500.1	0.768842	96.31	DOWN_Nod21_EV_UP_Nod21_AGO5	Nucleotide-sugar transporter family protein
Phvul.009G145800.1	0.774847	100	DOWN_Nod21_EV_UP_Nod21_AGO5	beta HLH protein 93
Phvul.011G100600.1	0.775754	99.92	DOWN_Nod21_EV_UP_Nod21_AGO5	FASCICLIN-like arabinogalactan protein 16 precursor
Phvul.007G060600.1	0.782354	99.2	DOWN_Nod21_EV_UP_Nod21_AGO5	Kinase interacting (KIP1-like) family protein
Phvul.008G172400.1	0.785815	99.7	DOWN_Nod21_EV_UP_Nod21_AGO5	Haloacid dehalogenase-like hydrolase (HAD) superfamily protein
Phvul.009G184300.1	0.786112	97.31	DOWN_Nod21_EV_UP_Nod21_AGO5	Calmodulin-binding protein
Phvul.008G000200.2	0.792067	97.24	DOWN_Nod21_EV_UP_Nod21_AGO5	hercules receptor kinase 1
Phvul.008G112500.1	0.792174	95.49	DOWN_Nod21_EV_UP_Nod21_AGO5	Arabidopsis Inositol phosphorylceramide synthase 1
Phvul.006G177600.1	0.799252	99.78	DOWN_Nod21_EV_UP_Nod21_AGO5	pyruvate decarboxylase-2
Phvul.006G128800.1	0.800762	98.71	DOWN_Nod21_EV_UP_Nod21_AGO5	Glycosyl hydrolase family protein
Phvul.010G090100.1	0.804232	98.83	DOWN_Nod21_EV_UP_Nod21_AGO5	BON association protein 2
Phvul.002G185150.1	0.807604	95.83	DOWN_Nod21_EV_UP_Nod21_AGO5	sodium proton exchanger, putative (NHX7) (SOS1)
Phvul.007G204000.1	0.812249	98.14	DOWN_Nod21_EV_UP_Nod21_AGO5	shaggy-related kinase 11
Phvul.009G074400.1	0.813499	100	DOWN_Nod21_EV_UP_Nod21_AGO5	Cellulose-synthase-like C12
Phvul.011G214200.1	0.814911	95.53	DOWN_Nod21_EV_UP_Nod21_AGO5	O-fucosyltransferase family protein
Phvul.003G116800.1	0.815387	99.7	DOWN_Nod21_EV_UP_Nod21_AGO5
Phvul.003G027100.1	0.815795	100	DOWN_Nod21_EV_UP_Nod21_AGO5	NAC (No Apical Meristem) domain transcriptional regulator superfamily protein
Phvul.003G043700.1	0.817603	100	DOWN_Nod21_EV_UP_Nod21_AGO5	UDP-glucose 6-dehydrogenase family protein
Phvul.004G080100.1	0.818592	96.96	DOWN_Nod21_EV_UP_Nod21_AGO5
Phvul.003G238200.1	0.822457	98.95	DOWN_Nod21_EV_UP_Nod21_AGO5	arabinogalactan protein 18
Phvul.003G221300.3	0.823221	96.69	DOWN_Nod21_EV_UP_Nod21_AGO5	G2484-1 protein
Phvul.009G053000.1	0.828671	100	DOWN_Nod21_EV_UP_Nod21_AGO5	Plant invertase/pectin methylesterase inhibitor superfamily
Phvul.006G133700.1	0.830453	99.99	DOWN_Nod21_EV_UP_Nod21_AGO5	glycosyl hydrolase 9A1
Phvul.007G150500.1	0.831718	98.33	DOWN_Nod21_EV_UP_Nod21_AGO5	PHE ammonia lyase 1
Phvul.002G016500.1	0.832898	100	DOWN_Nod21_EV_UP_Nod21_AGO5	UDP-glucosyl transferase 73B5
Phvul.002G247900.1	0.835644	99.45	DOWN_Nod21_EV_UP_Nod21_AGO5	Integrin-linked protein kinase family
Phvul.010G030100.1	0.839042	99.92	DOWN_Nod21_EV_UP_Nod21_AGO5	AGC (cAMP-dependent, cGMP-dependent and protein kinase C) kinase family protein
Phvul.009G045400.1	0.847238	99.54	DOWN_Nod21_EV_UP_Nod21_AGO5	Polyketide cyclase/dehydrase and lipid transport superfamily protein
Phvul.009G064200.1	0.852224	99.99	DOWN_Nod21_EV_UP_Nod21_AGO5	Protein phosphatase 2C family protein
Phvul.004G121900.1	0.852321	98.62	DOWN_Nod21_EV_UP_Nod21_AGO5	MATE efflux family protein
Phvul.001G220000.1	0.85278	96.77	DOWN_Nod21_EV_UP_Nod21_AGO5
Phvul.002G252700.1	0.853049	99.97	DOWN_Nod21_EV_UP_Nod21_AGO5	Transducin/WD40 repeat-like superfamily protein
Phvul.007G063500.1	0.853807	99.95	DOWN_Nod21_EV_UP_Nod21_AGO5	glycosyltransferase 18
Phvul.008G021900.2	0.856399	98.36	DOWN_Nod21_EV_UP_Nod21_AGO5	Integral membrane HRF1 family protein
Phvul.009G103300.1	0.856803	96.55	DOWN_Nod21_EV_UP_Nod21_AGO5	ChaC-like family protein
Phvul.007G198300.4	0.859519	97.61	DOWN_Nod21_EV_UP_Nod21_AGO5	Protein of unknown function (DUF1399)
Phvul.005G019300.1	0.864848	99.61	DOWN_Nod21_EV_UP_Nod21_AGO5
Phvul.002G303500.1	0.865911	100	DOWN_Nod21_EV_UP_Nod21_AGO5
Phvul.004G094800.1	0.869727	96.43	DOWN_Nod21_EV_UP_Nod21_AGO5	Protein of unknown function (DUF793)
Phvul.008G032000.1	0.871745	100	DOWN_Nod21_EV_UP_Nod21_AGO5	HXXXD-type acyl-transferase family protein
Phvul.011G070500.1	0.878006	99.66	DOWN_Nod21_EV_UP_Nod21_AGO5	Protein kinase superfamily protein
Phvul.004G173101.1	0.879644	96.43	DOWN_Nod21_EV_UP_Nod21_AGO5	arabinogalactan protein 20
Phvul.001G127000.1	0.881771	97.87	DOWN_Nod21_EV_UP_Nod21_AGO5	calmodulin binding
Phvul.002G115900.1	0.887332	99.97	DOWN_Nod21_EV_UP_Nod21_AGO5	Protein kinase superfamily protein
Phvul.002G166300.1	0.887809	95.21	DOWN_Nod21_EV_UP_Nod21_AGO5	Peroxidase superfamily protein
Phvul.007G250300.1	0.890067	99.86	DOWN_Nod21_EV_UP_Nod21_AGO5	Glycosyl hydrolase family protein
Phvul.008G267700.1	0.89664	95.83	DOWN_Nod21_EV_UP_Nod21_AGO5	disease resistance protein (TIR-NBS-LRR class), putative
Phvul.001G201600.1	0.898146	99.71	DOWN_Nod21_EV_UP_Nod21_AGO5	RNA-binding protein-defense related 1
Phvul.001G250700.1	0.898918	97.52	DOWN_Nod21_EV_UP_Nod21_AGO5	slufate transporter 2;1
Phvul.003G115800.2	0.899718	95.53	DOWN_Nod21_EV_UP_Nod21_AGO5	Ca2+-binding protein 1
Phvul.009G199000.1	0.902406	97.83	DOWN_Nod21_EV_UP_Nod21_AGO5	3-ketoacyl-CoA synthase 11
Phvul.011G088900.3	0.904003	99.63	DOWN_Nod21_EV_UP_Nod21_AGO5	UDP-D-apiose/UDP-D-xylose synthase 2
Phvul.008G081000.1	0.904539	99.98	DOWN_Nod21_EV_UP_Nod21_AGO5	Malectin/receptor-like protein kinase family protein
Phvul.008G195500.1	0.904736	99.99	DOWN_Nod21_EV_UP_Nod21_AGO5	glutathione S-transferase PHI 9
Phvul.008G292700.1	0.90542	99.03	DOWN_Nod21_EV_UP_Nod21_AGO5
Phvul.009G031700.2	0.905654	98.88	DOWN_Nod21_EV_UP_Nod21_AGO5	Outer arm dynein light chain 1 protein
Phvul.010G132200.3	0.906699	96.41	DOWN_Nod21_EV_UP_Nod21_AGO5	Disease resistance protein (TIR-NBS-LRR class) family
Phvul.007G209600.1	0.908132	96.63	DOWN_Nod21_EV_UP_Nod21_AGO5	ATP binding cassette subfamily B4
Phvul.007G280300.1	0.910994	97.82	DOWN_Nod21_EV_UP_Nod21_AGO5	AUX/IAA transcriptional regulator family protein
Phvul.002G017700.1	0.911343	97.17	DOWN_Nod21_EV_UP_Nod21_AGO5	Protein kinase superfamily protein
Phvul.001G005000.1	0.911545	99.19	DOWN_Nod21_EV_UP_Nod21_AGO5	Pathogenesis-related thaumatin superfamily protein
Phvul.002G021900.1	0.913753	99.03	DOWN_Nod21_EV_UP_Nod21_AGO5	SKU5 similar 17
Phvul.005G156800.1	0.915638	100	DOWN_Nod21_EV_UP_Nod21_AGO5	lipoxygenase 1
Phvul.005G087300.1	0.918352	99.99	DOWN_Nod21_EV_UP_Nod21_AGO5	Wound-responsive family protein
Phvul.003G285700.1	0.918445	99.98	DOWN_Nod21_EV_UP_Nod21_AGO5	Basic helix-loop-helix (bHLH) DNA-binding family protein
Phvul.002G268200.1	0.91888	99.89	DOWN_Nod21_EV_UP_Nod21_AGO5	cellulose synthase 6
Phvul.011G059201.1	0.919602	99.73	DOWN_Nod21_EV_UP_Nod21_AGO5
Phvul.003G117800.1	0.920105	98.03	DOWN_Nod21_EV_UP_Nod21_AGO5	O-acetyltransferase family protein
Phvul.001G247200.1	0.920151	99.99	DOWN_Nod21_EV_UP_Nod21_AGO5	arogenate dehydrogenase
Phvul.010G076500.1	0.921378	96.31	DOWN_Nod21_EV_UP_Nod21_AGO5	ALC-interacting protein 1
Phvul.011G024801.1	0.923698	98.87	DOWN_Nod21_EV_UP_Nod21_AGO5	expansin-like A1
Phvul.006G090200.1	0.926587	98.69	DOWN_Nod21_EV_UP_Nod21_AGO5	respiratory burst oxidase homolog B
Phvul.008G175800.2	0.932944	99.87	DOWN_Nod21_EV_UP_Nod21_AGO5	Phosphate-responsive 1 family protein
Phvul.005G123400.1	0.936238	97.84	DOWN_Nod21_EV_UP_Nod21_AGO5	Calcium-binding EF-hand family protein
Phvul.005G019201.1	0.936365	99.76	DOWN_Nod21_EV_UP_Nod21_AGO5
Phvul.007G026500.1	0.939331	98.83	DOWN_Nod21_EV_UP_Nod21_AGO5	Glycolipid transfer protein (GLTP) family protein
Phvul.002G016400.1	0.939439	100	DOWN_Nod21_EV_UP_Nod21_AGO5	UDP-glucosyl transferase 73B5
Phvul.010G125000.1	0.940142	95.49	DOWN_Nod21_EV_UP_Nod21_AGO5	Phosphoinositide phosphatase family protein
Phvul.008G174000.1	0.941682	100	DOWN_Nod21_EV_UP_Nod21_AGO5	S-adenosyl-L-methionine-dependent methyltransferases superfamily protein
Phvul.002G067200.1	0.944415	98.56	DOWN_Nod21_EV_UP_Nod21_AGO5	homeobox 1
Phvul.001G137700.1	0.947183	97.94	DOWN_Nod21_EV_UP_Nod21_AGO5	nucleolar protein gar2-related
Phvul.003G272900.1	0.947932	95	DOWN_Nod21_EV_UP_Nod21_AGO5	pinoresinol reductase 1
Phvul.006G000300.1	0.953046	97.17	DOWN_Nod21_EV_UP_Nod21_AGO5	ERD (early-responsive to dehydration stress) family protein
Phvul.007G026000.1	0.955128	97.86	DOWN_Nod21_EV_UP_Nod21_AGO5	cinnamate-4-hydroxylase
Phvul.002G135000.2	0.958344	96.34	DOWN_Nod21_EV_UP_Nod21_AGO5	Ankyrin repeat family protein
Phvul.011G141900.2	0.960036	100	DOWN_Nod21_EV_UP_Nod21_AGO5	formin homology5
Phvul.005G184200.1	0.961724	95.01	DOWN_Nod21_EV_UP_Nod21_AGO5
Phvul.008G047800.1	0.96938	99.58	DOWN_Nod21_EV_UP_Nod21_AGO5	Leucine-rich repeat receptor-like protein kinase family protein
Phvul.001G267000.1	0.970216	100	DOWN_Nod21_EV_UP_Nod21_AGO5	UDP-D-glucuronate 4-epimerase 6
Phvul.004G083100.1	0.97242	99.69	DOWN_Nod21_EV_UP_Nod21_AGO5	GATA transcription factor 4
Phvul.004G146900.1	0.975968	95.57	DOWN_Nod21_EV_UP_Nod21_AGO5	annexin 5
Phvul.008G029300.1	0.977514	98.75	DOWN_Nod21_EV_UP_Nod21_AGO5	Mitochondrial substrate carrier family protein
Phvul.002G232600.1	0.977915	98.96	DOWN_Nod21_EV_UP_Nod21_AGO5	HAESA-like 1
Phvul.002G153900.1	0.979462	96.19	DOWN_Nod21_EV_UP_Nod21_AGO5	Integrase-type DNA-binding superfamily protein
Phvul.004G027600.1	0.980723	98.88	DOWN_Nod21_EV_UP_Nod21_AGO5	Glutaredoxin family protein
Phvul.003G251500.1	0.982832	96.78	DOWN_Nod21_EV_UP_Nod21_AGO5	geranylgeranyl pyrophosphate synthase 1
Phvul.007G170900.1	0.983811	99.58	DOWN_Nod21_EV_UP_Nod21_AGO5	Eukaryotic aspartyl protease family protein
Phvul.004G154500.1	0.983924	98.4	DOWN_Nod21_EV_UP_Nod21_AGO5	Protein kinase superfamily protein
Phvul.007G041400.1	0.984151	99.06	DOWN_Nod21_EV_UP_Nod21_AGO5	1,2-alpha-L-fucosidases
Phvul.008G135900.2	0.984305	99.15	DOWN_Nod21_EV_UP_Nod21_AGO5	Protein of unknown function, DUF538
Phvul.004G062500.1	0.985321	99.43	DOWN_Nod21_EV_UP_Nod21_AGO5	Cysteine proteinases superfamily protein
Phvul.003G268900.1	0.987131	99.65	DOWN_Nod21_EV_UP_Nod21_AGO5	isocitrate dehydrogenase 1
Phvul.002G136200.1	0.987527	99.91	DOWN_Nod21_EV_UP_Nod21_AGO5	xyloglucan endotransglucosylase/hydrolase 30
Phvul.002G054900.1	0.98763	97.69	DOWN_Nod21_EV_UP_Nod21_AGO5	Nucleotide-sugar transporter family protein
Phvul.007G032700.1	0.988374	99.86	DOWN_Nod21_EV_UP_Nod21_AGO5	lipid phosphate phosphatase 2
Phvul.004G072000.1	0.988511	100	DOWN_Nod21_EV_UP_Nod21_AGO5	allene oxide cyclase 4
Phvul.007G244900.1	0.990959	99.73	DOWN_Nod21_EV_UP_Nod21_AGO5	Pyruvate kinase family protein
Phvul.003G131600.1	0.993782	97.32	DOWN_Nod21_EV_UP_Nod21_AGO5	oxophytodienoate-reductase 3
Phvul.003G147500.1	0.995027	99.67	DOWN_Nod21_EV_UP_Nod21_AGO5	xyloglucan endotransglycosylase 6
Phvul.011G207900.1	0.997359	95.45	DOWN_Nod21_EV_UP_Nod21_AGO5	Protein with RING/U-box and TRAF-like domains
Phvul.004G121700.1	0.998795	99.86	DOWN_Nod21_EV_UP_Nod21_AGO5	BCL-2-associated athanogene 1
Phvul.L002346.1	0.999108	96.52	DOWN_Nod21_EV_UP_Nod21_AGO5	Protein of unknown function (DUF579)
Phvul.005G002700.1	1.00059	99.65	DOWN_Nod21_EV_UP_Nod21_AGO5	Galactose-binding protein
Phvul.009G227001.1	1.00159	96.13	DOWN_Nod21_EV_UP_Nod21_AGO5	Protein kinase superfamily protein
Phvul.007G084600.2	1.00262	99.69	DOWN_Nod21_EV_UP_Nod21_AGO5
Phvul.009G138400.3	1.00447	98.47	DOWN_Nod21_EV_UP_Nod21_AGO5	Nucleotide-sugar transporter family protein
Phvul.009G225300.1	1.00836	99.48	DOWN_Nod21_EV_UP_Nod21_AGO5	jasmonate-zim-domain protein 1
Phvul.008G032100.1	1.00938	100	DOWN_Nod21_EV_UP_Nod21_AGO5	HXXXD-type acyl-transferase family protein
Phvul.008G029500.1	1.0118	98.47	DOWN_Nod21_EV_UP_Nod21_AGO5	Malectin/receptor-like protein kinase family protein
Phvul.010G007600.1	1.01613	99.99	DOWN_Nod21_EV_UP_Nod21_AGO5	golgi nucleotide sugar transporter 3
Phvul.009G030000.1	1.0207	100	DOWN_Nod21_EV_UP_Nod21_AGO5	tetratricopeptide repeat (TPR)-containing protein
Phvul.003G111800.1	1.02315	97.42	DOWN_Nod21_EV_UP_Nod21_AGO5	AP2/B3 transcription factor family protein
Phvul.002G125000.1	1.02766	99.68	DOWN_Nod21_EV_UP_Nod21_AGO5	SH3 domain-containing protein
Phvul.003G216100.1	1.02779	99.15	DOWN_Nod21_EV_UP_Nod21_AGO5	ACT domain repeat 8
Phvul.002G276700.1	1.03146	99.61	DOWN_Nod21_EV_UP_Nod21_AGO5	diacylglycerol kinase 2
Phvul.005G019501.1	1.03174	99.88	DOWN_Nod21_EV_UP_Nod21_AGO5
Phvul.007G280600.1	1.03237	97.31	DOWN_Nod21_EV_UP_Nod21_AGO5
Phvul.003G217800.1	1.03487	99.9	DOWN_Nod21_EV_UP_Nod21_AGO5	Cupredoxin superfamily protein
Phvul.002G268900.1	1.03968	99.06	DOWN_Nod21_EV_UP_Nod21_AGO5	ATPases;nucleotide binding;ATP binding;nucleoside-triphosphatases;transcription factor binding
Phvul.001G212000.1	1.04061	96.43	DOWN_Nod21_EV_UP_Nod21_AGO5	Heat shock protein DnaJ with tetratricopeptide repeat
Phvul.003G264000.1	1.04137	96.19	DOWN_Nod21_EV_UP_Nod21_AGO5	12-oxophytodienoate reductase 2
Phvul.011G109700.1	1.04176	96.89	DOWN_Nod21_EV_UP_Nod21_AGO5	myb domain protein 14
Phvul.008G016600.1	1.04348	99.65	DOWN_Nod21_EV_UP_Nod21_AGO5	BCL-2-associated athanogene 5
Phvul.002G223300.1	1.04555	100	DOWN_Nod21_EV_UP_Nod21_AGO5	GDSL-like Lipase/Acylhydrolase superfamily protein
Phvul.004G065000.1	1.04984	99.95	DOWN_Nod21_EV_UP_Nod21_AGO5
Phvul.009G180501.1	1.05097	96.76	DOWN_Nod21_EV_UP_Nod21_AGO5	polygalacturonase inhibiting protein 1
Phvul.001G206000.2	1.0512	95.92	DOWN_Nod21_EV_UP_Nod21_AGO5	xylosyltransferase 1
Phvul.011G049600.1	1.05224	100	DOWN_Nod21_EV_UP_Nod21_AGO5	allene oxide synthase
Phvul.006G075700.1	1.05264	99.98	DOWN_Nod21_EV_UP_Nod21_AGO5	Peroxidase superfamily protein
Phvul.003G138226.1	1.0536	98.23	DOWN_Nod21_EV_UP_Nod21_AGO5	3-ketoacyl-CoA synthase 11
Phvul.008G264400.1	1.06127	98.75	DOWN_Nod21_EV_UP_Nod21_AGO5	Leucine-rich repeat transmembrane protein kinase
Phvul.003G070900.1	1.0617	95.76	DOWN_Nod21_EV_UP_Nod21_AGO5	transmembrane receptors;ATP binding
Phvul.008G006400.2	1.06809	99.3	DOWN_Nod21_EV_UP_Nod21_AGO5
Phvul.008G072800.1	1.07083	99.47	DOWN_Nod21_EV_UP_Nod21_AGO5	shaggy-like protein kinase 32
Phvul.011G172300.1	1.07589	99.79	DOWN_Nod21_EV_UP_Nod21_AGO5	Seven transmembrane MLO family protein
Phvul.001G120200.2	1.07689	99.13	DOWN_Nod21_EV_UP_Nod21_AGO5	Transcription elongation factor (TFIIS) family protein
Phvul.005G181800.1	1.08138	95.77	DOWN_Nod21_EV_UP_Nod21_AGO5	WRKY DNA-binding protein 40
Phvul.002G019100.1	1.08373	99.82	DOWN_Nod21_EV_UP_Nod21_AGO5	heat shock factor 4
Phvul.005G103700.1	1.09073	98.81	DOWN_Nod21_EV_UP_Nod21_AGO5	Protein of unknown function (DUF1421)
Phvul.007G060800.1	1.09124	99.47	DOWN_Nod21_EV_UP_Nod21_AGO5	Leucine-rich repeat (LRR) family protein
Phvul.006G168136.6	1.09235	95.54	DOWN_Nod21_EV_UP_Nod21_AGO5
Phvul.009G032400.1	1.0946	99.97	DOWN_Nod21_EV_UP_Nod21_AGO5	transferases, transferring glycosyl groups
Phvul.011G180200.1	1.09828	99.22	DOWN_Nod21_EV_UP_Nod21_AGO5	metacaspase 5
Phvul.006G204200.1	1.0992	98.43	DOWN_Nod21_EV_UP_Nod21_AGO5	GTP cyclohydrolase II
Phvul.004G055100.1	1.09953	99.91	DOWN_Nod21_EV_UP_Nod21_AGO5
Phvul.008G140500.1	1.10083	97.04	DOWN_Nod21_EV_UP_Nod21_AGO5	UDP-Glycosyltransferase superfamily protein
Phvul.L001761.1	1.10664	95.19	DOWN_Nod21_EV_UP_Nod21_AGO5	calmodulin-binding receptor-like cytoplasmic kinase 1
Phvul.003G283100.1	1.10845	96.85	DOWN_Nod21_EV_UP_Nod21_AGO5	Transcription factor jumonji (jmj) family protein / zinc finger (C5HC2 type) family protein
Phvul.002G311500.1	1.11428	97.15	DOWN_Nod21_EV_UP_Nod21_AGO5	phytochrome-associated protein 2
Phvul.011G034800.1	1.11565	100	DOWN_Nod21_EV_UP_Nod21_AGO5	Senescence/dehydration-associated protein-related
Phvul.008G274200.1	1.11692	99.76	DOWN_Nod21_EV_UP_Nod21_AGO5	SHV3-like 2
Phvul.007G040900.1	1.12082	98.86	DOWN_Nod21_EV_UP_Nod21_AGO5	Plant basic secretory protein (BSP) family protein
Phvul.002G216100.1	1.12124	97.04	DOWN_Nod21_EV_UP_Nod21_AGO5	Glutamyl-tRNA reductase family protein
Phvul.001G096300.1	1.12367	97.32	DOWN_Nod21_EV_UP_Nod21_AGO5	12-oxophytodienoate reductase 2
Phvul.009G234300.3	1.12655	96.15	DOWN_Nod21_EV_UP_Nod21_AGO5	Nucleotide/sugar transporter family protein
Phvul.011G092100.1	1.12711	100	DOWN_Nod21_EV_UP_Nod21_AGO5	cytochrome P450, family 94, subfamily C, polypeptide 1
Phvul.001G143100.1	1.12798	95.54	DOWN_Nod21_EV_UP_Nod21_AGO5	Late Embryogenesis Abundant 4-5
Phvul.008G275500.1	1.13057	99.48	DOWN_Nod21_EV_UP_Nod21_AGO5	scarecrow-like 5
Phvul.003G179500.1	1.13135	99.53	DOWN_Nod21_EV_UP_Nod21_AGO5	ATPase E1-E2 type family protein / haloacid dehalogenase-like hydrolase family protein
Phvul.007G228600.1	1.13347	99.94	DOWN_Nod21_EV_UP_Nod21_AGO5	GDSL-like Lipase/Acylhydrolase superfamily protein
Phvul.009G155300.4	1.13426	99.99	DOWN_Nod21_EV_UP_Nod21_AGO5	Copine (Calcium-dependent phospholipid-binding protein) family
Phvul.007G043500.1	1.13589	99.63	DOWN_Nod21_EV_UP_Nod21_AGO5	Leucine-rich repeat (LRR) family protein
Phvul.009G223800.2	1.13653	99.68	DOWN_Nod21_EV_UP_Nod21_AGO5	sucrose synthase 4
Phvul.001G041000.1	1.13853	96.78	DOWN_Nod21_EV_UP_Nod21_AGO5	Major facilitator superfamily protein
Phvul.008G010600.1	1.13917	100	DOWN_Nod21_EV_UP_Nod21_AGO5	O-Glycosyl hydrolases family 17 protein
Phvul.001G260600.1	1.13995	97.16	DOWN_Nod21_EV_UP_Nod21_AGO5	Galactose oxidase/kelch repeat superfamily protein
Phvul.001G122400.1	1.14513	99.81	DOWN_Nod21_EV_UP_Nod21_AGO5
Phvul.006G087600.1	1.14571	98.11	DOWN_Nod21_EV_UP_Nod21_AGO5	glutamate decarboxylase
Phvul.005G057200.1	1.146	99.87	DOWN_Nod21_EV_UP_Nod21_AGO5
Phvul.002G314200.1	1.14958	95.07	DOWN_Nod21_EV_UP_Nod21_AGO5	Leucine-rich repeat (LRR) family protein
Phvul.001G188600.1	1.15156	99.84	DOWN_Nod21_EV_UP_Nod21_AGO5	GDSL-like Lipase/Acylhydrolase superfamily protein
Phvul.009G032300.1	1.153	99.93	DOWN_Nod21_EV_UP_Nod21_AGO5	Class-II DAHP synthetase family protein
Phvul.007G095950.1	1.15409	99.34	DOWN_Nod21_EV_UP_Nod21_AGO5	Zinc finger (C3HC4-type RING finger) family protein
Phvul.007G200300.1	1.15509	97.02	DOWN_Nod21_EV_UP_Nod21_AGO5
Phvul.001G206100.1	1.15603	95.81	DOWN_Nod21_EV_UP_Nod21_AGO5	thiamin pyrophosphokinase1
Phvul.002G160600.1	1.15916	99.91	DOWN_Nod21_EV_UP_Nod21_AGO5	Protein of unknown function (DUF567)
Phvul.003G223686.1	1.15934	96.62	DOWN_Nod21_EV_UP_Nod21_AGO5	ethylene responsive element binding factor 1
Phvul.008G034900.1	1.16532	99.93	DOWN_Nod21_EV_UP_Nod21_AGO5	UDP-glucose 6-dehydrogenase family protein
Phvul.004G024300.1	1.16682	100	DOWN_Nod21_EV_UP_Nod21_AGO5	Oxoglutarate/iron-dependent oxygenase
Phvul.010G148300.1	1.16711	96.07	DOWN_Nod21_EV_UP_Nod21_AGO5	AMP-dependent synthetase and ligase family protein
Phvul.007G222400.1	1.16835	99.92	DOWN_Nod21_EV_UP_Nod21_AGO5
Phvul.011G071100.2	1.16993	95.86	DOWN_Nod21_EV_UP_Nod21_AGO5	related to AP2.7
Phvul.001G020200.1	1.17024	100	DOWN_Nod21_EV_UP_Nod21_AGO5	phospholipase A 2A
Phvul.002G039166.1	1.17057	99.15	DOWN_Nod21_EV_UP_Nod21_AGO5	Chalcone and stilbene synthase family protein
Phvul.008G123900.1	1.17116	99.99	DOWN_Nod21_EV_UP_Nod21_AGO5	vesicle-associated membrane protein 726
Phvul.007G109000.1	1.17203	95.77	DOWN_Nod21_EV_UP_Nod21_AGO5	Eukaryotic aspartyl protease family protein
Phvul.003G124400.1	1.173	99.9	DOWN_Nod21_EV_UP_Nod21_AGO5
Phvul.011G054800.1	1.17737	99.88	DOWN_Nod21_EV_UP_Nod21_AGO5	ARM repeat superfamily protein
Phvul.002G038600.1	1.17838	98.92	DOWN_Nod21_EV_UP_Nod21_AGO5	Chalcone and stilbene synthase family protein
Phvul.006G169700.1	1.18188	99.94	DOWN_Nod21_EV_UP_Nod21_AGO5	Integrin-linked protein kinase family
Phvul.004G019900.1	1.18246	98.75	DOWN_Nod21_EV_UP_Nod21_AGO5	Gibberellin-regulated family protein
Phvul.007G260300.1	1.18452	99.19	DOWN_Nod21_EV_UP_Nod21_AGO5	Concanavalin A-like lectin protein kinase family protein
Phvul.006G125700.1	1.18484	99.62	DOWN_Nod21_EV_UP_Nod21_AGO5	FAD-binding Berberine family protein
Phvul.008G201100.1	1.18553	98.26	DOWN_Nod21_EV_UP_Nod21_AGO5
Phvul.003G087800.1	1.18653	98.8	DOWN_Nod21_EV_UP_Nod21_AGO5	Sec14p-like phosphatidylinositol transfer family protein
Phvul.010G146000.1	1.18684	99.71	DOWN_Nod21_EV_UP_Nod21_AGO5
Phvul.007G189400.2	1.18717	99.63	DOWN_Nod21_EV_UP_Nod21_AGO5	indole-3-acetic acid inducible 11
Phvul.010G158200.1	1.18768	97.02	DOWN_Nod21_EV_UP_Nod21_AGO5	basic helix-loop-helix (bHLH) DNA-binding superfamily protein
Phvul.002G043100.1	1.1902	96.92	DOWN_Nod21_EV_UP_Nod21_AGO5	12-oxophytodienoate reductase 2
Phvul.006G207066.1	1.19076	99.46	DOWN_Nod21_EV_UP_Nod21_AGO5	Peroxidase superfamily protein
Phvul.002G113000.1	1.19431	98.98	DOWN_Nod21_EV_UP_Nod21_AGO5	Transmembrane amino acid transporter family protein
Phvul.010G121500.1	1.19482	98.82	DOWN_Nod21_EV_UP_Nod21_AGO5	purple acid phosphatase 29
Phvul.001G020100.1	1.19499	100	DOWN_Nod21_EV_UP_Nod21_AGO5	phospholipase A 2A
Phvul.002G326000.1	1.20209	99.95	DOWN_Nod21_EV_UP_Nod21_AGO5
Phvul.010G006000.1	1.21159	99.97	DOWN_Nod21_EV_UP_Nod21_AGO5	PAR1 protein
Phvul.008G052500.2	1.22333	99.69	DOWN_Nod21_EV_UP_Nod21_AGO5	calreticulin 3
Phvul.008G053400.1	1.2261	96.07	DOWN_Nod21_EV_UP_Nod21_AGO5	Eukaryotic aspartyl protease family protein
Phvul.005G016400.1	1.22678	98.8	DOWN_Nod21_EV_UP_Nod21_AGO5	alpha/beta-Hydrolases superfamily protein
Phvul.003G129200.1	1.22798	99.96	DOWN_Nod21_EV_UP_Nod21_AGO5	jasmonate-zim-domain protein 1
Phvul.003G289900.1	1.228	99.99	DOWN_Nod21_EV_UP_Nod21_AGO5
Phvul.009G152500.1	1.22901	99.82	DOWN_Nod21_EV_UP_Nod21_AGO5	HSP20-like chaperones superfamily protein
Phvul.007G186500.1	1.22987	100	DOWN_Nod21_EV_UP_Nod21_AGO5	N-MYC downregulated-like 1
Phvul.002G042900.1	1.2299	98.09	DOWN_Nod21_EV_UP_Nod21_AGO5	12-oxophytodienoate reductase 2
Phvul.007G197500.1	1.23154	99.88	DOWN_Nod21_EV_UP_Nod21_AGO5	Hypoxia-responsive family protein
Phvul.005G169400.1	1.23305	99.81	DOWN_Nod21_EV_UP_Nod21_AGO5	Major facilitator superfamily protein
Phvul.003G138278.1	1.2342	95.07	DOWN_Nod21_EV_UP_Nod21_AGO5	CBL-interacting protein kinase 4
Phvul.007G105500.1	1.23455	99.44	DOWN_Nod21_EV_UP_Nod21_AGO5	Transmembrane amino acid transporter family protein
Phvul.004G149500.1	1.2399	95.09	DOWN_Nod21_EV_UP_Nod21_AGO5	jasmonate-zim-domain protein 3
Phvul.006G149400.1	1.24036	99.89	DOWN_Nod21_EV_UP_Nod21_AGO5	glyoxalase I homolog
Phvul.010G132200.1	1.24161	97.63	DOWN_Nod21_EV_UP_Nod21_AGO5	Disease resistance protein (TIR-NBS-LRR class) family
Phvul.002G210200.1	1.2439	100	DOWN_Nod21_EV_UP_Nod21_AGO5	EXORDIUM like 2
Phvul.009G157900.1	1.25076	99.99	DOWN_Nod21_EV_UP_Nod21_AGO5	Sec14p-like phosphatidylinositol transfer family protein
Phvul.003G011600.1	1.25306	99.93	DOWN_Nod21_EV_UP_Nod21_AGO5	peroxisomal 3-ketoacyl-CoA thiolase 3
Phvul.004G019600.1	1.25361	100	DOWN_Nod21_EV_UP_Nod21_AGO5	Cellulose-synthase-like C4
Phvul.001G098600.1	1.25687	99.82	DOWN_Nod21_EV_UP_Nod21_AGO5
Phvul.003G217100.1	1.25773	99.65	DOWN_Nod21_EV_UP_Nod21_AGO5	Bifunctional inhibitor/lipid-transfer protein/seed storage 2S albumin superfamily protein
Phvul.002G014400.1	1.26015	99.94	DOWN_Nod21_EV_UP_Nod21_AGO5	Auxin-responsive GH3 family protein
Phvul.002G040100.1	1.26145	97.64	DOWN_Nod21_EV_UP_Nod21_AGO5	4-coumarate:CoA ligase 3
Phvul.L007043.1	1.262	98.04	DOWN_Nod21_EV_UP_Nod21_AGO5	Haloacid dehalogenase-like hydrolase (HAD) superfamily protein
Phvul.L006701.3	1.26208	97.51	DOWN_Nod21_EV_UP_Nod21_AGO5	Putative integral membrane protein conserved region (DUF2404)
Phvul.009G190863.1	1.26231	99.69	DOWN_Nod21_EV_UP_Nod21_AGO5	blue-copper-binding protein
Phvul.007G134300.2	1.26664	98.26	DOWN_Nod21_EV_UP_Nod21_AGO5	Beta-glucosidase, GBA2 type family protein
Phvul.008G140600.1	1.26697	98.43	DOWN_Nod21_EV_UP_Nod21_AGO5	UDP-Glycosyltransferase superfamily protein
Phvul.004G141200.1	1.26732	99.96	DOWN_Nod21_EV_UP_Nod21_AGO5	ARF-GAP domain 15
Phvul.010G096300.1	1.26953	99.96	DOWN_Nod21_EV_UP_Nod21_AGO5	Remorin family protein
Phvul.003G271800.1	1.27069	100	DOWN_Nod21_EV_UP_Nod21_AGO5	hydroxy methylglutaryl CoA reductase 1
Phvul.006G028601.1	1.27533	100	DOWN_Nod21_EV_UP_Nod21_AGO5	polyamine oxidase 2
Phvul.005G154700.1	1.27715	95.45	DOWN_Nod21_EV_UP_Nod21_AGO5
Phvul.004G075500.2	1.2777	99.4	DOWN_Nod21_EV_UP_Nod21_AGO5	NAC domain containing protein 41
Phvul.008G138100.1	1.28225	96.2	DOWN_Nod21_EV_UP_Nod21_AGO5	ABC transporter family protein
Phvul.007G196800.1	1.29035	99.68	DOWN_Nod21_EV_UP_Nod21_AGO5	respiratory burst oxidase homolog B
Phvul.006G085200.1	1.29434	96.76	DOWN_Nod21_EV_UP_Nod21_AGO5	P-loop containing nucleoside triphosphate hydrolases superfamily protein
Phvul.008G274400.1	1.29629	97.7	DOWN_Nod21_EV_UP_Nod21_AGO5	RmlC-like cupins superfamily protein
Phvul.010G088500.1	1.29929	98.75	DOWN_Nod21_EV_UP_Nod21_AGO5	S-locus lectin protein kinase family protein
Phvul.002G293700.1	1.30317	100	DOWN_Nod21_EV_UP_Nod21_AGO5	respiratory burst oxidase protein F
Phvul.001G209100.1	1.30485	100	DOWN_Nod21_EV_UP_Nod21_AGO5	Plant invertase/pectin methylesterase inhibitor superfamily
Phvul.002G063400.1	1.30618	97.48	DOWN_Nod21_EV_UP_Nod21_AGO5	Protein of Unknown Function (DUF239)
Phvul.002G009700.1	1.31015	99.69	DOWN_Nod21_EV_UP_Nod21_AGO5	VQ motif-containing protein
Phvul.011G149400.1	1.31091	99.75	DOWN_Nod21_EV_UP_Nod21_AGO5	NB-ARC domain-containing disease resistance protein
Phvul.003G287800.1	1.31639	98.18	DOWN_Nod21_EV_UP_Nod21_AGO5	Deoxyxylulose-5-phosphate synthase
Phvul.006G194600.1	1.32672	95.57	DOWN_Nod21_EV_UP_Nod21_AGO5	receptor kinase 3
Phvul.008G219400.1	1.3276	99.13	DOWN_Nod21_EV_UP_Nod21_AGO5	PLAC8 family protein
Phvul.007G158400.1	1.3278	99.98	DOWN_Nod21_EV_UP_Nod21_AGO5	pyrophosphorylase 4
Phvul.008G129800.1	1.32946	99.99	DOWN_Nod21_EV_UP_Nod21_AGO5	FBD, F-box, Skp2-like and Leucine Rich Repeat domains containing protein
Phvul.007G176700.1	1.32965	99.68	DOWN_Nod21_EV_UP_Nod21_AGO5	AUX/IAA transcriptional regulator family protein
Phvul.007G095300.1	1.33042	99.96	DOWN_Nod21_EV_UP_Nod21_AGO5	GATA transcription factor 4
Phvul.006G074200.1	1.33081	96.2	DOWN_Nod21_EV_UP_Nod21_AGO5
Phvul.009G077000.1	1.3345	99.87	DOWN_Nod21_EV_UP_Nod21_AGO5	N-MYC downregulated-like 2
Phvul.004G065200.1	1.33572	99.26	DOWN_Nod21_EV_UP_Nod21_AGO5
Phvul.009G108500.1	1.33573	98.43	DOWN_Nod21_EV_UP_Nod21_AGO5	casein kinase I-like 3
Phvul.008G045100.1	1.33646	99.51	DOWN_Nod21_EV_UP_Nod21_AGO5	homeobox-leucine zipper protein 3
Phvul.002G107900.1	1.33912	99.34	DOWN_Nod21_EV_UP_Nod21_AGO5	Pathogenesis-related thaumatin superfamily protein
Phvul.001G154700.1	1.3395	99.99	DOWN_Nod21_EV_UP_Nod21_AGO5	heat shock transcription factor A6B
Phvul.007G167000.1	1.34589	99.58	DOWN_Nod21_EV_UP_Nod21_AGO5
Phvul.004G055200.1	1.3464	98.66	DOWN_Nod21_EV_UP_Nod21_AGO5	calmodulin-like 38
Phvul.001G165900.1	1.3484	98.43	DOWN_Nod21_EV_UP_Nod21_AGO5	pleiotropic drug resistance 12
Phvul.008G275100.1	1.34845	98.29	DOWN_Nod21_EV_UP_Nod21_AGO5	Protein kinase superfamily protein
Phvul.010G121200.1	1.34965	97.02	DOWN_Nod21_EV_UP_Nod21_AGO5	Calcium-binding endonuclease/exonuclease/phosphatase family
Phvul.007G205901.1	1.3499	99.84	DOWN_Nod21_EV_UP_Nod21_AGO5	Low temperature and salt responsive protein family
Phvul.003G231000.1	1.35545	99.48	DOWN_Nod21_EV_UP_Nod21_AGO5	basic helix-loop-helix (bHLH) DNA-binding superfamily protein
Phvul.002G059000.1	1.35692	99.98	DOWN_Nod21_EV_UP_Nod21_AGO5	alpha/beta-Hydrolases superfamily protein
Phvul.002G043000.1	1.35825	100	DOWN_Nod21_EV_UP_Nod21_AGO5	12-oxophytodienoate reductase 1
Phvul.007G260700.1	1.36112	98.98	DOWN_Nod21_EV_UP_Nod21_AGO5	peroxidase 2
Phvul.009G140700.1	1.36146	98.21	DOWN_Nod21_EV_UP_Nod21_AGO5	Peroxidase superfamily protein
Phvul.011G071100.1	1.36173	98.57	DOWN_Nod21_EV_UP_Nod21_AGO5	related to AP2.7
Phvul.003G243300.1	1.3624	99.7	DOWN_Nod21_EV_UP_Nod21_AGO5	mitogen-activated protein kinase kinase kinase 21
Phvul.009G152900.1	1.3658	99.75	DOWN_Nod21_EV_UP_Nod21_AGO5	NAC (No Apical Meristem) domain transcriptional regulator superfamily protein
Phvul.004G075500.1	1.36621	99.98	DOWN_Nod21_EV_UP_Nod21_AGO5	NAC domain containing protein 83
Phvul.005G055000.1	1.38313	97.97	DOWN_Nod21_EV_UP_Nod21_AGO5	Protein kinase superfamily protein
Phvul.002G036000.2	1.39253	99.96	DOWN_Nod21_EV_UP_Nod21_AGO5	Integrase-type DNA-binding superfamily protein
Phvul.007G210500.1	1.39869	99.97	DOWN_Nod21_EV_UP_Nod21_AGO5	Protein kinase superfamily protein
Phvul.008G134400.1	1.40359	99.96	DOWN_Nod21_EV_UP_Nod21_AGO5	plant U-box 9
Phvul.005G156900.1	1.40511	98.57	DOWN_Nod21_EV_UP_Nod21_AGO5	lipoxygenase 1
Phvul.011G038800.1	1.40623	99.95	DOWN_Nod21_EV_UP_Nod21_AGO5	ATP binding microtubule motor family protein
Phvul.002G038800.2	1.40654	99.7	DOWN_Nod21_EV_UP_Nod21_AGO5	Chalcone and stilbene synthase family protein
Phvul.008G033000.1	1.40692	99.98	DOWN_Nod21_EV_UP_Nod21_AGO5	glycosyl hydrolase family 81 protein
Phvul.010G128400.1	1.40883	99.25	DOWN_Nod21_EV_UP_Nod21_AGO5	Protein of unknown function (DUF1677)
Phvul.002G023400.1	1.40915	98.48	DOWN_Nod21_EV_UP_Nod21_AGO5	Protein kinase superfamily protein
Phvul.001G017100.1	1.41095	99.86	DOWN_Nod21_EV_UP_Nod21_AGO5	DA1
Phvul.004G011300.2	1.41299	99.93	DOWN_Nod21_EV_UP_Nod21_AGO5	phosphoenolpyruvate (pep)/phosphate translocator 2
Phvul.002G039232.1	1.41478	99.71	DOWN_Nod21_EV_UP_Nod21_AGO5	Chalcone and stilbene synthase family protein
Phvul.002G002000.1	1.41565	100	DOWN_Nod21_EV_UP_Nod21_AGO5	TIFY domain/Divergent CCT motif family protein
Phvul.004G107700.1	1.41893	100	DOWN_Nod21_EV_UP_Nod21_AGO5	heat shock protein 90.1
Phvul.001G019100.1	1.42125	95.23	DOWN_Nod21_EV_UP_Nod21_AGO5	mitogen-activated protein kinase kinase kinase 5
Phvul.003G147400.1	1.42343	100	DOWN_Nod21_EV_UP_Nod21_AGO5	xyloglucan endotransglycosylase 6
Phvul.002G039000.1	1.4257	99.69	DOWN_Nod21_EV_UP_Nod21_AGO5	Chalcone and stilbene synthase family protein
Phvul.002G083100.1	1.42662	99.98	DOWN_Nod21_EV_UP_Nod21_AGO5	Auxin-responsive GH3 family protein
Phvul.006G079700.1	1.42714	99.14	DOWN_Nod21_EV_UP_Nod21_AGO5	cinnamate-4-hydroxylase
Phvul.003G116300.1	1.42722	97.24	DOWN_Nod21_EV_UP_Nod21_AGO5	WRKY DNA-binding protein 48
Phvul.005G053100.1	1.42879	98.08	DOWN_Nod21_EV_UP_Nod21_AGO5	glutathione S-transferase TAU 22
Phvul.010G021700.1	1.42995	98.43	DOWN_Nod21_EV_UP_Nod21_AGO5	vacuolar iron transporter (VIT) family protein
Phvul.002G314400.1	1.43041	99.85	DOWN_Nod21_EV_UP_Nod21_AGO5	NSP (nuclear shuttle protein)-interacting GTPase
Phvul.011G049900.1	1.4312	98.34	DOWN_Nod21_EV_UP_Nod21_AGO5	Transducin/WD40 repeat-like superfamily protein
Phvul.008G178800.1	1.43438	98.79	DOWN_Nod21_EV_UP_Nod21_AGO5
Phvul.007G161100.1	1.43738	97.09	DOWN_Nod21_EV_UP_Nod21_AGO5
Phvul.009G235700.1	1.43955	99.88	DOWN_Nod21_EV_UP_Nod21_AGO5	basic helix-loop-helix (bHLH) DNA-binding superfamily protein
Phvul.010G050500.1	1.44076	99.68	DOWN_Nod21_EV_UP_Nod21_AGO5	ethylene-responsive element binding factor 13
Phvul.008G268200.1	1.44469	99.99	DOWN_Nod21_EV_UP_Nod21_AGO5	geranylgeranyl pyrophosphate synthase 1
Phvul.002G273700.1	1.44499	100	DOWN_Nod21_EV_UP_Nod21_AGO5	S-adenosyl-L-methionine-dependent methyltransferases superfamily protein
Phvul.002G137100.1	1.44563	100	DOWN_Nod21_EV_UP_Nod21_AGO5	Transcription factor jumonji (jmj) family protein / zinc finger (C5HC2 type) family protein
Phvul.004G120200.1	1.44662	99.02	DOWN_Nod21_EV_UP_Nod21_AGO5	IQ-domain 24
Phvul.002G154600.1	1.45009	99.97	DOWN_Nod21_EV_UP_Nod21_AGO5	MATE efflux family protein
Phvul.004G085500.1	1.45206	98.41	DOWN_Nod21_EV_UP_Nod21_AGO5	sucrose-proton symporter 2
Phvul.008G135500.2	1.45586	97.39	DOWN_Nod21_EV_UP_Nod21_AGO5	FAD/NAD(P)-binding oxidoreductase family protein
Phvul.007G254200.1	1.45963	96.62	DOWN_Nod21_EV_UP_Nod21_AGO5	NB-ARC domain-containing disease resistance protein
Phvul.009G049900.1	1.46033	98.73	DOWN_Nod21_EV_UP_Nod21_AGO5	SAUR-like auxin-responsive protein family
Phvul.002G154900.1	1.47276	99.13	DOWN_Nod21_EV_UP_Nod21_AGO5	IQ-domain 22
Phvul.004G175700.1	1.47399	99.81	DOWN_Nod21_EV_UP_Nod21_AGO5	Protein kinase family protein with leucine-rich repeat domain
Phvul.007G046700.1	1.47428	99.75	DOWN_Nod21_EV_UP_Nod21_AGO5
Phvul.003G145400.1	1.47545	99.99	DOWN_Nod21_EV_UP_Nod21_AGO5	P450 reductase 2
Phvul.002G256500.1	1.47775	100	DOWN_Nod21_EV_UP_Nod21_AGO5	signal responsive 1
Phvul.002G237000.1	1.48057	97.79	DOWN_Nod21_EV_UP_Nod21_AGO5	calmodulin-binding family protein
Phvul.011G022700.1	1.48104	99.99	DOWN_Nod21_EV_UP_Nod21_AGO5	NAD kinase 1
Phvul.004G041300.1	1.48443	98.94	DOWN_Nod21_EV_UP_Nod21_AGO5	COBRA-like extracellular glycosyl-phosphatidyl inositol-anchored protein family
Phvul.010G135800.1	1.48498	100	DOWN_Nod21_EV_UP_Nod21_AGO5	lipoxygenase 1
Phvul.002G216900.1	1.48534	98.25	DOWN_Nod21_EV_UP_Nod21_AGO5	FAD/NAD(P)-binding oxidoreductase family protein
Phvul.011G101900.1	1.4871	99.15	DOWN_Nod21_EV_UP_Nod21_AGO5	WRKY family transcription factor
Phvul.009G203400.1	1.48744	99.99	DOWN_Nod21_EV_UP_Nod21_AGO5	AGAMOUS-like 8
Phvul.009G134700.1	1.49049	100	DOWN_Nod21_EV_UP_Nod21_AGO5	alcohol dehydrogenase 1
Phvul.005G068500.1	1.49288	100	DOWN_Nod21_EV_UP_Nod21_AGO5	Basic-leucine zipper (bZIP) transcription factor family protein
Phvul.003G224000.1	1.49405	99.69	DOWN_Nod21_EV_UP_Nod21_AGO5	alpha/beta-Hydrolases superfamily protein
Phvul.005G082900.1	1.49465	97.81	DOWN_Nod21_EV_UP_Nod21_AGO5	beta-glucosidase 47
Phvul.008G079800.1	1.4964	99.84	DOWN_Nod21_EV_UP_Nod21_AGO5	Leucine-rich repeat protein kinase family protein
Phvul.008G268100.1	1.49652	98.56	DOWN_Nod21_EV_UP_Nod21_AGO5	geranylgeranyl reductase
Phvul.002G047500.2	1.49826	99.88	DOWN_Nod21_EV_UP_Nod21_AGO5	alpha/beta-Hydrolases superfamily protein
Phvul.004G054600.1	1.50355	100	DOWN_Nod21_EV_UP_Nod21_AGO5	chloride channel B
Phvul.011G213500.1	1.51021	98.29	DOWN_Nod21_EV_UP_Nod21_AGO5	basic helix-loop-helix (bHLH) DNA-binding superfamily protein
Phvul.003G251200.1	1.51644	99.63	DOWN_Nod21_EV_UP_Nod21_AGO5	galacturonosyltransferase-like 2
Phvul.009G106400.1	1.52123	100	DOWN_Nod21_EV_UP_Nod21_AGO5	Sulfite exporter TauE/SafE family protein
Phvul.009G223800.1	1.52179	99.5	DOWN_Nod21_EV_UP_Nod21_AGO5	sucrose synthase 4
Phvul.010G161100.2	1.53548	99.99	DOWN_Nod21_EV_UP_Nod21_AGO5	WRKY DNA-binding protein 40
Phvul.001G020350.1	1.54513	98.56	DOWN_Nod21_EV_UP_Nod21_AGO5	phospholipase A 2A
Phvul.006G151500.1	1.546	97.47	DOWN_Nod21_EV_UP_Nod21_AGO5	glucose-6-phosphate/phosphate translocator 2
Phvul.002G048100.1	1.54678	99.99	DOWN_Nod21_EV_UP_Nod21_AGO5	Pyridoxal-5\'-phosphate-dependent enzyme family protein
Phvul.002G038700.1	1.54823	99.86	DOWN_Nod21_EV_UP_Nod21_AGO5	Chalcone and stilbene synthase family protein
Phvul.005G111300.1	1.5509	100	DOWN_Nod21_EV_UP_Nod21_AGO5	xyloglucan endotransglucosylase/hydrolase 9
Phvul.001G001300.1	1.55198	100	DOWN_Nod21_EV_UP_Nod21_AGO5	OPC-8:0 CoA ligase1
Phvul.010G127400.1	1.55958	100	DOWN_Nod21_EV_UP_Nod21_AGO5	jasmonate-zim-domain protein 6
Phvul.009G029000.2	1.56017	97.06	DOWN_Nod21_EV_UP_Nod21_AGO5	Phosphoglycerate mutase family protein
Phvul.002G038900.1	1.56507	99.53	DOWN_Nod21_EV_UP_Nod21_AGO5	Chalcone and stilbene synthase family protein
Phvul.010G050700.1	1.56961	99.97	DOWN_Nod21_EV_UP_Nod21_AGO5	ethylene-responsive element binding factor 13
Phvul.009G187800.1	1.57252	95.58	DOWN_Nod21_EV_UP_Nod21_AGO5	glutathione S-transferase tau 9
Phvul.008G010300.1	1.57266	99.96	DOWN_Nod21_EV_UP_Nod21_AGO5	Protein of unknown function (DUF506)
Phvul.011G056100.1	1.58192	98.43	DOWN_Nod21_EV_UP_Nod21_AGO5	beta glucosidase 13
Phvul.001G244000.1	1.58514	97.06	DOWN_Nod21_EV_UP_Nod21_AGO5	2-oxoglutarate (2OG) and Fe(II)-dependent oxygenase superfamily protein
Phvul.002G184300.1	1.59629	99.73	DOWN_Nod21_EV_UP_Nod21_AGO5	Chalcone and stilbene synthase family protein
Phvul.002G039100.1	1.59975	99.91	DOWN_Nod21_EV_UP_Nod21_AGO5	Chalcone and stilbene synthase family protein
Phvul.008G098100.1	1.61996	99.99	DOWN_Nod21_EV_UP_Nod21_AGO5	fatty acid desaturase 8
Phvul.010G002500.1	1.62041	95.66	DOWN_Nod21_EV_UP_Nod21_AGO5
Phvul.007G106100.1	1.6216	99.98	DOWN_Nod21_EV_UP_Nod21_AGO5	Pyruvate kinase family protein
Phvul.002G153400.1	1.62344	98.29	DOWN_Nod21_EV_UP_Nod21_AGO5	phospholipase D beta 1
Phvul.007G051401.1	1.62807	99.96	DOWN_Nod21_EV_UP_Nod21_AGO5	kinases;protein kinases
Phvul.002G039300.1	1.63091	99.34	DOWN_Nod21_EV_UP_Nod21_AGO5	Chalcone and stilbene synthase family protein
Phvul.010G128800.1	1.63418	100	DOWN_Nod21_EV_UP_Nod21_AGO5	lipoxygenase 3
Phvul.002G075900.1	1.63483	99.07	DOWN_Nod21_EV_UP_Nod21_AGO5	C2H2 and C2HC zinc fingers superfamily protein
Phvul.009G080200.1	1.63508	99.16	DOWN_Nod21_EV_UP_Nod21_AGO5	17.6 kDa class II heat shock protein
Phvul.006G168109.2	1.63979	99.71	DOWN_Nod21_EV_UP_Nod21_AGO5	auxin response factor 8
Phvul.002G135100.1	1.63991	99.46	DOWN_Nod21_EV_UP_Nod21_AGO5	NB-ARC domain-containing disease resistance protein
Phvul.002G057300.2	1.6443	99.99	DOWN_Nod21_EV_UP_Nod21_AGO5	Plant protein of unknown function (DUF828) with plant pleckstrin homology-like region
Phvul.008G052500.3	1.64541	98.42	DOWN_Nod21_EV_UP_Nod21_AGO5	calreticulin 3
Phvul.009G182800.1	1.6466	97.13	DOWN_Nod21_EV_UP_Nod21_AGO5	response regulator 5
Phvul.007G061200.1	1.64995	98.21	DOWN_Nod21_EV_UP_Nod21_AGO5	Plant protein of unknown function (DUF828) with plant pleckstrin homology-like region
Phvul.005G005400.1	1.65212	96.48	DOWN_Nod21_EV_UP_Nod21_AGO5	UDP-glucosyl transferase 88A1
Phvul.005G014900.1	1.65403	97.33	DOWN_Nod21_EV_UP_Nod21_AGO5	cysteine-rich RLK (RECEPTOR-like protein kinase) 10
Phvul.005G123600.1	1.65412	99.92	DOWN_Nod21_EV_UP_Nod21_AGO5	Glycosyl hydrolase superfamily protein
Phvul.002G063600.2	1.65818	99.65	DOWN_Nod21_EV_UP_Nod21_AGO5	cysteine-rich RLK (RECEPTOR-like protein kinase) 3
Phvul.007G278900.1	1.65962	99.54	DOWN_Nod21_EV_UP_Nod21_AGO5	calmodulin-like 11
Phvul.005G008300.4	1.66236	98.71	DOWN_Nod21_EV_UP_Nod21_AGO5	Haloacid dehalogenase-like hydrolase (HAD) superfamily protein
Phvul.003G232300.1	1.67276	98.07	DOWN_Nod21_EV_UP_Nod21_AGO5	myb domain protein 84
Phvul.009G210100.1	1.67658	99.5	DOWN_Nod21_EV_UP_Nod21_AGO5	DNA-binding protein phosphatase 1
Phvul.008G222500.1	1.67668	99.08	DOWN_Nod21_EV_UP_Nod21_AGO5	RING/U-box superfamily protein
Phvul.001G037700.1	1.68043	99.76	DOWN_Nod21_EV_UP_Nod21_AGO5	Chalcone-flavanone isomerase family protein
Phvul.002G298500.1	1.68281	99.62	DOWN_Nod21_EV_UP_Nod21_AGO5	UDP-D-glucose/UDP-D-galactose 4-epimerase 5
Phvul.009G078300.3	1.6865	96.68	DOWN_Nod21_EV_UP_Nod21_AGO5	heat shock transcription factor A2
Phvul.002G018400.1	1.68701	100	DOWN_Nod21_EV_UP_Nod21_AGO5	alpha/beta-Hydrolases superfamily protein
Phvul.004G022100.1	1.6901	100	DOWN_Nod21_EV_UP_Nod21_AGO5
Phvul.003G053000.1	1.69063	99.92	DOWN_Nod21_EV_UP_Nod21_AGO5	trehalose phosphate synthase
Phvul.006G129400.1	1.69961	100	DOWN_Nod21_EV_UP_Nod21_AGO5	Peroxidase superfamily protein
Phvul.003G052400.1	1.70599	98.87	DOWN_Nod21_EV_UP_Nod21_AGO5	xyloglucan:xyloglucosyl transferase 33
Phvul.002G032866.1	1.70717	97.93	DOWN_Nod21_EV_UP_Nod21_AGO5	NmrA-like negative transcriptional regulator family protein
Phvul.009G067900.1	1.7139	100	DOWN_Nod21_EV_UP_Nod21_AGO5	Domain of unknown function (DUF303)
Phvul.003G137600.1	1.71848	100	DOWN_Nod21_EV_UP_Nod21_AGO5	xyloglucan endotransglycosylase 6
Phvul.006G167700.1	1.72695	100	DOWN_Nod21_EV_UP_Nod21_AGO5	Early-responsive to dehydration stress protein (ERD4)
Phvul.003G271400.1	1.73322	98.44	DOWN_Nod21_EV_UP_Nod21_AGO5	RING/U-box superfamily protein
Phvul.008G023700.2	1.73379	99.91	DOWN_Nod21_EV_UP_Nod21_AGO5	6-phosphogluconate dehydrogenase family protein
Phvul.005G173600.1	1.73788	95.66	DOWN_Nod21_EV_UP_Nod21_AGO5	pleiotropic drug resistance 12
Phvul.004G144200.1	1.74282	100	DOWN_Nod21_EV_UP_Nod21_AGO5	cyclic nucleotide-binding transporter 1
Phvul.009G229100.1	1.74711	98.94	DOWN_Nod21_EV_UP_Nod21_AGO5	BREVIS RADIX-like 4
Phvul.006G086100.1	1.75339	99.92	DOWN_Nod21_EV_UP_Nod21_AGO5	acyl activating enzyme 12
Phvul.005G116000.1	1.75354	99.86	DOWN_Nod21_EV_UP_Nod21_AGO5	WRKY family transcription factor
Phvul.002G088600.1	1.75508	99.02	DOWN_Nod21_EV_UP_Nod21_AGO5	Homeobox-leucine zipper protein family
Phvul.007G280700.2	1.75513	99.92	DOWN_Nod21_EV_UP_Nod21_AGO5	basic helix-loop-helix (bHLH) DNA-binding superfamily protein
Phvul.007G246200.1	1.76361	96.13	DOWN_Nod21_EV_UP_Nod21_AGO5	dihydroflavonol 4-reductase
Phvul.001G042600.1	1.7639	99.88	DOWN_Nod21_EV_UP_Nod21_AGO5	monogalactosyl diacylglycerol synthase 1
Phvul.003G053501.1	1.7658	99.45	DOWN_Nod21_EV_UP_Nod21_AGO5
Phvul.001G265300.1	1.77904	100	DOWN_Nod21_EV_UP_Nod21_AGO5	xyloglucan endotransglucosylase/hydrolase 15
Phvul.011G066900.3	1.77974	99.09	DOWN_Nod21_EV_UP_Nod21_AGO5	Domain of unknown function (DUF966)
Phvul.005G115800.1	1.78104	99.7	DOWN_Nod21_EV_UP_Nod21_AGO5	B-cell receptor-associated 31-like
Phvul.001G185800.1	1.78638	99.97	DOWN_Nod21_EV_UP_Nod21_AGO5	Nucleotide-diphospho-sugar transferases superfamily protein
Phvul.001G249500.1	1.79311	98.09	DOWN_Nod21_EV_UP_Nod21_AGO5
Phvul.002G036100.1	1.79969	99.96	DOWN_Nod21_EV_UP_Nod21_AGO5	cytochrome c-2
Phvul.003G147700.1	1.8106	100	DOWN_Nod21_EV_UP_Nod21_AGO5	Xyloglucan endotransglucosylase/hydrolase family protein
Phvul.006G114800.1	1.81094	96.78	DOWN_Nod21_EV_UP_Nod21_AGO5	myb domain protein 4
Phvul.003G147200.1	1.81656	96.88	DOWN_Nod21_EV_UP_Nod21_AGO5	Uncharacterised protein family (UPF0497)
Phvul.006G165800.1	1.81928	100	DOWN_Nod21_EV_UP_Nod21_AGO5	jasmonate-zim-domain protein 8
Phvul.009G232000.1	1.84932	99.02	DOWN_Nod21_EV_UP_Nod21_AGO5
Phvul.001G039700.1	1.85295	98.7	DOWN_Nod21_EV_UP_Nod21_AGO5	17.6 kDa class II heat shock protein
Phvul.008G101100.1	1.85377	96.76	DOWN_Nod21_EV_UP_Nod21_AGO5	Pectinacetylesterase family protein
Phvul.001G243300.1	1.86147	99.99	DOWN_Nod21_EV_UP_Nod21_AGO5	phospholipase C 2
Phvul.006G011700.1	1.86769	100	DOWN_Nod21_EV_UP_Nod21_AGO5	Plant L-ascorbate oxidase
Phvul.002G075200.1	1.87094	100	DOWN_Nod21_EV_UP_Nod21_AGO5	UDP-glucosyl transferase 74B1
Phvul.008G178000.1	1.87644	99.89	DOWN_Nod21_EV_UP_Nod21_AGO5	2-oxoglutarate (2OG) and Fe(II)-dependent oxygenase superfamily protein
Phvul.005G181300.1	1.88157	96.28	DOWN_Nod21_EV_UP_Nod21_AGO5	basic helix-loop-helix (bHLH) DNA-binding superfamily protein
Phvul.009G152400.1	1.88211	99.99	DOWN_Nod21_EV_UP_Nod21_AGO5	HSP20-like chaperones superfamily protein
Phvul.007G064200.1	1.88248	99.99	DOWN_Nod21_EV_UP_Nod21_AGO5	Protein kinase superfamily protein
Phvul.003G251400.1	1.88611	99.52	DOWN_Nod21_EV_UP_Nod21_AGO5	Protein of unknown function (DUF607)
Phvul.002G329300.1	1.89594	99.67	DOWN_Nod21_EV_UP_Nod21_AGO5	Calcium-binding EF-hand family protein
Phvul.001G220000.2	1.89805	99.64	DOWN_Nod21_EV_UP_Nod21_AGO5
Phvul.009G180300.1	1.89829	99.89	DOWN_Nod21_EV_UP_Nod21_AGO5	trehalose-phosphatase/synthase 9
Phvul.002G058950.1	1.90248	99.85	DOWN_Nod21_EV_UP_Nod21_AGO5
Phvul.011G031600.2	1.90939	98.56	DOWN_Nod21_EV_UP_Nod21_AGO5	Calcium-dependent lipid-binding (CaLB domain) family protein
Phvul.003G138382.1	1.91188	99.99	DOWN_Nod21_EV_UP_Nod21_AGO5	AUX/IAA transcriptional regulator family protein
Phvul.010G084400.1	1.91363	100	DOWN_Nod21_EV_UP_Nod21_AGO5
Phvul.010G005200.1	1.92447	99.98	DOWN_Nod21_EV_UP_Nod21_AGO5	HXXXD-type acyl-transferase family protein
Phvul.005G065700.1	1.92769	100	DOWN_Nod21_EV_UP_Nod21_AGO5	D-mannose binding lectin protein with Apple-like carbohydrate-binding domain
Phvul.011G082700.1	1.92772	99.41	DOWN_Nod21_EV_UP_Nod21_AGO5	P-loop containing nucleoside triphosphate hydrolases superfamily protein
Phvul.007G212200.1	1.93006	98.6	DOWN_Nod21_EV_UP_Nod21_AGO5	gibberellin 2-oxidase 6
Phvul.010G063600.1	1.93193	99.97	DOWN_Nod21_EV_UP_Nod21_AGO5	Disease resistance-responsive (dirigent-like protein) family protein
Phvul.007G203400.1	1.93283	99.99	DOWN_Nod21_EV_UP_Nod21_AGO5	galactinol synthase 2
Phvul.003G158600.1	1.93387	96.4	DOWN_Nod21_EV_UP_Nod21_AGO5	S-locus lectin protein kinase family protein
Phvul.002G317400.1	1.93716	98.14	DOWN_Nod21_EV_UP_Nod21_AGO5	ATPase E1-E2 type family protein / haloacid dehalogenase-like hydrolase family protein
Phvul.001G075000.1	1.95353	99.27	DOWN_Nod21_EV_UP_Nod21_AGO5	alpha/beta-Hydrolases superfamily protein
Phvul.006G153100.1	1.9549	99.97	DOWN_Nod21_EV_UP_Nod21_AGO5	Eukaryotic aspartyl protease family protein
Phvul.007G111200.2	1.96764	100	DOWN_Nod21_EV_UP_Nod21_AGO5	calmodulin-like 11
Phvul.007G267700.1	1.96959	95.38	DOWN_Nod21_EV_UP_Nod21_AGO5	plant U-box 23
Phvul.008G047900.1	1.98626	100	DOWN_Nod21_EV_UP_Nod21_AGO5	Subtilase family protein
Phvul.005G036900.1	1.99158	99.52	DOWN_Nod21_EV_UP_Nod21_AGO5	basic helix-loop-helix (bHLH) DNA-binding superfamily protein
Phvul.007G220400.1	1.99183	100	DOWN_Nod21_EV_UP_Nod21_AGO5
Phvul.002G185900.1	1.99778	99.96	DOWN_Nod21_EV_UP_Nod21_AGO5	glutamate decarboxylase
Phvul.006G165000.1	2.00422	99.63	DOWN_Nod21_EV_UP_Nod21_AGO5	gibberellin 2-oxidase
Phvul.011G194600.1	2.00519	97.83	DOWN_Nod21_EV_UP_Nod21_AGO5	cysteine-rich RLK (RECEPTOR-like protein kinase) 25
Phvul.001G076100.1	2.01032	99	DOWN_Nod21_EV_UP_Nod21_AGO5	Protein kinase superfamily protein
Phvul.011G031600.1	2.02304	98.62	DOWN_Nod21_EV_UP_Nod21_AGO5	Calcium-dependent lipid-binding (CaLB domain) family protein
Phvul.003G154000.1	2.02724	98.1	DOWN_Nod21_EV_UP_Nod21_AGO5	Leucine-rich receptor-like protein kinase family protein
Phvul.009G225800.1	2.03167	96.98	DOWN_Nod21_EV_UP_Nod21_AGO5
Phvul.010G117900.1	2.03604	99.97	DOWN_Nod21_EV_UP_Nod21_AGO5	Basic helix-loop-helix (bHLH) DNA-binding family protein
Phvul.011G062900.1	2.04605	100	DOWN_Nod21_EV_UP_Nod21_AGO5	Haloacid dehalogenase-like hydrolase (HAD) superfamily protein
Phvul.007G260900.1	2.04621	99.52	DOWN_Nod21_EV_UP_Nod21_AGO5	homeobox from Arabidopsis thaliana
Phvul.001G161000.1	2.04639	100	DOWN_Nod21_EV_UP_Nod21_AGO5	myb domain protein 15
Phvul.008G016500.1	2.04881	100	DOWN_Nod21_EV_UP_Nod21_AGO5	BCL-2-associated athanogene 5
Phvul.007G081700.1	2.06009	99.71	DOWN_Nod21_EV_UP_Nod21_AGO5	cellulose synthase A9
Phvul.006G191200.1	2.06662	98.56	DOWN_Nod21_EV_UP_Nod21_AGO5	Protein of unknown function (DUF761)
Phvul.002G129100.1	2.07813	99.98	DOWN_Nod21_EV_UP_Nod21_AGO5	S-adenosyl-L-methionine-dependent methyltransferases superfamily protein
Phvul.003G124100.1	2.08125	100	DOWN_Nod21_EV_UP_Nod21_AGO5	Cytidine/deoxycytidylate deaminase family protein
Phvul.006G153000.1	2.08665	98.68	DOWN_Nod21_EV_UP_Nod21_AGO5	Eukaryotic aspartyl protease family protein
Phvul.001G051000.2	2.09569	100	DOWN_Nod21_EV_UP_Nod21_AGO5
Phvul.008G176200.1	2.09939	100	DOWN_Nod21_EV_UP_Nod21_AGO5	Class-II DAHP synthetase family protein
Phvul.008G095400.1	2.10246	100	DOWN_Nod21_EV_UP_Nod21_AGO5	Thiamine pyrophosphate dependent pyruvate decarboxylase family protein
Phvul.010G001700.1	2.10706	99.63	DOWN_Nod21_EV_UP_Nod21_AGO5	Mitochondrial substrate carrier family protein
Phvul.007G254300.1	2.10904	99.07	DOWN_Nod21_EV_UP_Nod21_AGO5	NB-ARC domain-containing disease resistance protein
Phvul.005G047900.1	2.10993	100	DOWN_Nod21_EV_UP_Nod21_AGO5	Plant protein of unknown function (DUF946)
Phvul.003G144500.1	2.11681	99.18	DOWN_Nod21_EV_UP_Nod21_AGO5	AINTEGUMENTA-like 5
Phvul.009G068600.1	2.12328	97.61	DOWN_Nod21_EV_UP_Nod21_AGO5
Phvul.011G142300.2	2.12393	99.94	DOWN_Nod21_EV_UP_Nod21_AGO5	GRAS family transcription factor
Phvul.009G055800.1	2.12851	98.45	DOWN_Nod21_EV_UP_Nod21_AGO5	GNS1/SUR4 membrane protein family
Phvul.011G125400.1	2.13273	100	DOWN_Nod21_EV_UP_Nod21_AGO5	Protein phosphatase 2C family protein
Phvul.006G192100.2	2.1405	99.92	DOWN_Nod21_EV_UP_Nod21_AGO5	F-box family protein
Phvul.006G152800.1	2.14206	99.98	DOWN_Nod21_EV_UP_Nod21_AGO5	Eukaryotic aspartyl protease family protein
Phvul.006G057900.1	2.14293	99.78	DOWN_Nod21_EV_UP_Nod21_AGO5	Concanavalin A-like lectin protein kinase family protein
Phvul.011G055600.2	2.14439	100	DOWN_Nod21_EV_UP_Nod21_AGO5
Phvul.010G067200.1	2.14483	99.86	DOWN_Nod21_EV_UP_Nod21_AGO5	aspartate aminotransferase 1
Phvul.010G158100.1	2.14636	100	DOWN_Nod21_EV_UP_Nod21_AGO5	Plant protein of unknown function (DUF247)
Phvul.001G098300.2	2.14777	99.23	DOWN_Nod21_EV_UP_Nod21_AGO5	xyloglucan endotransglucosylase/hydrolase 5
Phvul.002G153500.1	2.14786	100	DOWN_Nod21_EV_UP_Nod21_AGO5	nucleotide-rhamnose synthase/epimerase-reductase
Phvul.010G095000.1	2.14883	98.91	DOWN_Nod21_EV_UP_Nod21_AGO5	NAD(P)-binding Rossmann-fold superfamily protein
Phvul.001G171000.1	2.1514	98.39	DOWN_Nod21_EV_UP_Nod21_AGO5	Protein of unknown function (DUF1635)
Phvul.003G151700.1	2.15839	98.59	DOWN_Nod21_EV_UP_Nod21_AGO5	nodulin MtN21 /EamA-like transporter family protein
Phvul.005G008300.3	2.15958	98.17	DOWN_Nod21_EV_UP_Nod21_AGO5	Haloacid dehalogenase-like hydrolase (HAD) superfamily protein
Phvul.007G193400.1	2.17144	96.83	DOWN_Nod21_EV_UP_Nod21_AGO5	Integrase-type DNA-binding superfamily protein
Phvul.011G102000.1	2.17418	99.19	DOWN_Nod21_EV_UP_Nod21_AGO5	mitogen-activated protein kinase kinase kinase 17
Phvul.003G161200.1	2.18209	98.79	DOWN_Nod21_EV_UP_Nod21_AGO5	Cytochrome P450 superfamily protein
Phvul.006G129200.1	2.1854	99.98	DOWN_Nod21_EV_UP_Nod21_AGO5	Peroxidase superfamily protein
Phvul.005G023400.1	2.18849	100	DOWN_Nod21_EV_UP_Nod21_AGO5	polyamine oxidase 1
Phvul.007G225300.1	2.19942	97.06	DOWN_Nod21_EV_UP_Nod21_AGO5	Exostosin family protein
Phvul.001G071500.2	2.20205	99.98	DOWN_Nod21_EV_UP_Nod21_AGO5	amino acid permease 2
Phvul.009G221900.1	2.2152	99.08	DOWN_Nod21_EV_UP_Nod21_AGO5	Haloacid dehalogenase-like hydrolase (HAD) superfamily protein
Phvul.002G035100.1	2.21786	98.33	DOWN_Nod21_EV_UP_Nod21_AGO5	Integrase-type DNA-binding superfamily protein
Phvul.009G127200.1	2.2181	99.91	DOWN_Nod21_EV_UP_Nod21_AGO5	IAA-leucine resistant (ILR)-like gene 6
Phvul.003G068700.2	2.22891	99.48	DOWN_Nod21_EV_UP_Nod21_AGO5	WRKY DNA-binding protein 72
Phvul.011G142300.1	2.23122	99.96	DOWN_Nod21_EV_UP_Nod21_AGO5	GRAS family transcription factor
Phvul.005G076300.1	2.23871	99.99	DOWN_Nod21_EV_UP_Nod21_AGO5	Nodulin MtN3 family protein
Phvul.010G125300.1	2.24305	98.94	DOWN_Nod21_EV_UP_Nod21_AGO5	HSP20-like chaperones superfamily protein
Phvul.002G186000.1	2.24422	100	DOWN_Nod21_EV_UP_Nod21_AGO5	glutamate decarboxylase
Phvul.003G268600.2	2.24829	99.53	DOWN_Nod21_EV_UP_Nod21_AGO5	basic chitinase
Phvul.008G175000.1	2.2502	98.17	DOWN_Nod21_EV_UP_Nod21_AGO5
Phvul.011G035900.1	2.2543	100	DOWN_Nod21_EV_UP_Nod21_AGO5	farnesylated protein 6
Phvul.006G135600.1	2.25684	98.4	DOWN_Nod21_EV_UP_Nod21_AGO5	Copper transport protein family
Phvul.009G162700.1	2.25932	99.99	DOWN_Nod21_EV_UP_Nod21_AGO5	Nodulin MtN3 family protein
Phvul.008G125400.2	2.26036	99.98	DOWN_Nod21_EV_UP_Nod21_AGO5	LEUNIG_homolog
Phvul.007G051000.1	2.26292	98.3	DOWN_Nod21_EV_UP_Nod21_AGO5	cysteine-rich RLK (RECEPTOR-like protein kinase) 25
Phvul.007G014600.1	2.26841	100	DOWN_Nod21_EV_UP_Nod21_AGO5	myosin 1
Phvul.003G199600.1	2.27059	98.94	DOWN_Nod21_EV_UP_Nod21_AGO5	Phosphoglycerate mutase family protein
Phvul.001G114100.2	2.28248	100	DOWN_Nod21_EV_UP_Nod21_AGO5
Phvul.010G005900.1	2.29051	97.86	DOWN_Nod21_EV_UP_Nod21_AGO5	laccase 7
Phvul.003G212600.1	2.29126	98.91	DOWN_Nod21_EV_UP_Nod21_AGO5	MATE efflux family protein
Phvul.001G106600.1	2.29303	100	DOWN_Nod21_EV_UP_Nod21_AGO5	Peroxidase superfamily protein
Phvul.003G238700.1	2.30445	99.92	DOWN_Nod21_EV_UP_Nod21_AGO5	Auxin-responsive GH3 family protein
Phvul.005G011900.2	2.30632	99.59	DOWN_Nod21_EV_UP_Nod21_AGO5	Plant invertase/pectin methylesterase inhibitor superfamily
Phvul.007G066520.1	2.30884	100	DOWN_Nod21_EV_UP_Nod21_AGO5	Integrase-type DNA-binding superfamily protein
Phvul.004G044100.2	2.348	100	DOWN_Nod21_EV_UP_Nod21_AGO5	heat shock protein 101
Phvul.011G169300.1	2.35479	99.48	DOWN_Nod21_EV_UP_Nod21_AGO5	Leucine-rich repeat transmembrane protein kinase
Phvul.010G135300.1	2.35945	95.62	DOWN_Nod21_EV_UP_Nod21_AGO5	lipoxygenase 1
Phvul.011G034300.1	2.36279	99.67	DOWN_Nod21_EV_UP_Nod21_AGO5	Major facilitator superfamily protein
Phvul.006G080600.1	2.36464	99.96	DOWN_Nod21_EV_UP_Nod21_AGO5	Ribosomal protein L16p/L10e family protein
Phvul.003G055600.1	2.38068	99.99	DOWN_Nod21_EV_UP_Nod21_AGO5	peptidase M20/M25/M40 family protein
Phvul.003G223562.2	2.38741	100	DOWN_Nod21_EV_UP_Nod21_AGO5	nudix hydrolase homolog 8
Phvul.006G011600.1	2.38885	100	DOWN_Nod21_EV_UP_Nod21_AGO5	Plant L-ascorbate oxidase
Phvul.001G264132.1	2.40032	96.78	DOWN_Nod21_EV_UP_Nod21_AGO5	ATP-dependent RNA helicase, putative
Phvul.011G134600.2	2.4172	95.43	DOWN_Nod21_EV_UP_Nod21_AGO5	Plant protein of unknown function (DUF828)
Phvul.010G134700.2	2.42231	100	DOWN_Nod21_EV_UP_Nod21_AGO5	lipoxygenase 1
Phvul.008G194800.1	2.42403	99.07	DOWN_Nod21_EV_UP_Nod21_AGO5
Phvul.008G265900.1	2.43068	99.37	DOWN_Nod21_EV_UP_Nod21_AGO5	disease resistance protein (TIR-NBS-LRR class), putative
Phvul.007G246700.1	2.44516	99.64	DOWN_Nod21_EV_UP_Nod21_AGO5	Plant invertase/pectin methylesterase inhibitor superfamily
Phvul.009G118800.1	2.45063	99.24	DOWN_Nod21_EV_UP_Nod21_AGO5	Arabidopsis phospholipase-like protein (PEARLI 4) family
Phvul.005G155800.1	2.45138	99.89	DOWN_Nod21_EV_UP_Nod21_AGO5	homolog of carrot EP3-3 chitinase
Phvul.008G113700.1	2.45786	95.73	DOWN_Nod21_EV_UP_Nod21_AGO5	glutathione S-transferase TAU 8
Phvul.008G195100.1	2.46567	99.99	DOWN_Nod21_EV_UP_Nod21_AGO5	disease resistance protein (TIR-NBS-LRR class), putative
Phvul.002G235100.1	2.47848	99.88	DOWN_Nod21_EV_UP_Nod21_AGO5
Phvul.011G025400.1	2.50503	100	DOWN_Nod21_EV_UP_Nod21_AGO5	SKU5 similar 5
Phvul.007G174800.2	2.50645	98.82	DOWN_Nod21_EV_UP_Nod21_AGO5	heat shock transcription factor A6B
Phvul.007G195100.1	2.51942	99.83	DOWN_Nod21_EV_UP_Nod21_AGO5	lateral organ boundaries-domain 16
Phvul.002G024200.1	2.52503	95.91	DOWN_Nod21_EV_UP_Nod21_AGO5
Phvul.007G277000.2	2.53424	96.79	DOWN_Nod21_EV_UP_Nod21_AGO5
Phvul.001G004000.1	2.53514	96.41	DOWN_Nod21_EV_UP_Nod21_AGO5	cinnamyl alcohol dehydrogenase 9
Phvul.005G080600.1	2.53971	100	DOWN_Nod21_EV_UP_Nod21_AGO5	gamma-glutamyl hydrolase 1
Phvul.006G078800.1	2.56342	100	DOWN_Nod21_EV_UP_Nod21_AGO5	cytochrome p450 79a2
Phvul.001G264066.1	2.57185	98.31	DOWN_Nod21_EV_UP_Nod21_AGO5	ATP-dependent RNA helicase, putative
Phvul.004G046200.1	2.57195	100	DOWN_Nod21_EV_UP_Nod21_AGO5	ATPase E1-E2 type family protein / haloacid dehalogenase-like hydrolase family protein
Phvul.002G074100.1	2.57785	99.98	DOWN_Nod21_EV_UP_Nod21_AGO5	nucleobase-ascorbate transporter 7
Phvul.009G149500.1	2.6029	96.55	DOWN_Nod21_EV_UP_Nod21_AGO5	alcohol dehydrogenase 1
Phvul.002G185300.2	2.60501	96.27	DOWN_Nod21_EV_UP_Nod21_AGO5	potassium transporter 1
Phvul.002G046800.1	2.61271	99.56	DOWN_Nod21_EV_UP_Nod21_AGO5	Major facilitator superfamily protein
Phvul.011G055900.1	2.61301	100	DOWN_Nod21_EV_UP_Nod21_AGO5	beta glucosidase 15
Phvul.008G195214.1	2.62842	99.96	DOWN_Nod21_EV_UP_Nod21_AGO5	disease resistance protein (TIR-NBS-LRR class), putative
Phvul.010G135500.2	2.62932	100	DOWN_Nod21_EV_UP_Nod21_AGO5	lipoxygenase 1
Phvul.004G138500.1	2.64354	100	DOWN_Nod21_EV_UP_Nod21_AGO5	Kunitz family trypsin and protease inhibitor protein
Phvul.011G077900.1	2.65652	99.81	DOWN_Nod21_EV_UP_Nod21_AGO5	Glycosyl hydrolase superfamily protein
Phvul.010G007400.1	2.67237	99.84	DOWN_Nod21_EV_UP_Nod21_AGO5	O-fucosyltransferase family protein
Phvul.008G020200.1	2.67699	100	DOWN_Nod21_EV_UP_Nod21_AGO5	allene oxide cyclase 4
Phvul.003G109000.1	2.6834	96.52	DOWN_Nod21_EV_UP_Nod21_AGO5	MLP-like protein 423
Phvul.003G213100.1	2.6903	97.42	DOWN_Nod21_EV_UP_Nod21_AGO5	Pyridoxal phosphate (PLP)-dependent transferases superfamily protein
Phvul.001G099900.1	2.69107	100	DOWN_Nod21_EV_UP_Nod21_AGO5	apyrase 2
Phvul.008G251800.1	2.69225	96.19	DOWN_Nod21_EV_UP_Nod21_AGO5	WRKY DNA-binding protein 3
Phvul.007G208900.1	2.71179	97.73	DOWN_Nod21_EV_UP_Nod21_AGO5	Chitinase family protein
Phvul.007G049100.1	2.7165	99.34	DOWN_Nod21_EV_UP_Nod21_AGO5	cysteine-rich RLK (RECEPTOR-like protein kinase) 29
Phvul.007G259500.1	2.74343	95.77	DOWN_Nod21_EV_UP_Nod21_AGO5	fatty acid desaturase 2
Phvul.008G098300.1	2.75577	99.98	DOWN_Nod21_EV_UP_Nod21_AGO5	Homeodomain-like superfamily protein
Phvul.009G176400.1	2.77693	98.98	DOWN_Nod21_EV_UP_Nod21_AGO5	Leucine-rich repeat transmembrane protein kinase
Phvul.004G080200.1	2.77952	99.95	DOWN_Nod21_EV_UP_Nod21_AGO5	glutamate dehydrogenase 1
Phvul.005G008300.1	2.81443	99.16	DOWN_Nod21_EV_UP_Nod21_AGO5	Haloacid dehalogenase-like hydrolase (HAD) superfamily protein
Phvul.001G248400.1	2.8361	99.25	DOWN_Nod21_EV_UP_Nod21_AGO5	Hypoxia-responsive family protein
Phvul.002G092300.1	2.84015	99.94	DOWN_Nod21_EV_UP_Nod21_AGO5	Leucine-rich repeat (LRR) family protein
Phvul.011G128200.1	2.84317	99.87	DOWN_Nod21_EV_UP_Nod21_AGO5	Peroxidase superfamily protein
Phvul.003G074000.1	2.86715	99.23	DOWN_Nod21_EV_UP_Nod21_AGO5	cytochrome P450, family 93, subfamily D, polypeptide 1
Phvul.010G124000.1	2.86997	100	DOWN_Nod21_EV_UP_Nod21_AGO5	Protein of unknown function (DUF581)
Phvul.006G078900.1	2.88609	100	DOWN_Nod21_EV_UP_Nod21_AGO5	cytochrome P450, family 79, subfamily B, polypeptide 2
Phvul.007G151300.1	2.88925	99.63	DOWN_Nod21_EV_UP_Nod21_AGO5	alpha carbonic anhydrase 7
Phvul.007G071400.1	2.90714	100	DOWN_Nod21_EV_UP_Nod21_AGO5	cytochrome P450, family 715, subfamily A, polypeptide 1
Phvul.007G025700.1	2.91066	99.44	DOWN_Nod21_EV_UP_Nod21_AGO5	carboxyesterase 17
Phvul.003G233400.1	2.95722	99.83	DOWN_Nod21_EV_UP_Nod21_AGO5	phytosulfokine 4 precursor
Phvul.010G003400.1	3.00035	99.8	DOWN_Nod21_EV_UP_Nod21_AGO5
Phvul.005G061000.1	3.09214	99.63	DOWN_Nod21_EV_UP_Nod21_AGO5	Arabidopsis thaliana gibberellin 2-oxidase 1
Phvul.011G118100.1	3.11301	100	DOWN_Nod21_EV_UP_Nod21_AGO5	O-methyltransferase family protein
Phvul.002G096600.1	3.16768	97.47	DOWN_Nod21_EV_UP_Nod21_AGO5	Glycosyl hydrolase superfamily protein
Phvul.009G137700.1	3.19	99.65	DOWN_Nod21_EV_UP_Nod21_AGO5	Nodulin MtN3 family protein
Phvul.011G007900.1	3.21703	100	DOWN_Nod21_EV_UP_Nod21_AGO5	Leucine-rich repeat receptor-like protein kinase family protein
Phvul.008G098200.1	3.24282	100	DOWN_Nod21_EV_UP_Nod21_AGO5
Phvul.011G014000.1	3.3096	99.71	DOWN_Nod21_EV_UP_Nod21_AGO5	cytokinin oxidase/dehydrogenase 6
Phvul.001G142000.1	3.38594	97.1	DOWN_Nod21_EV_UP_Nod21_AGO5	Late Embryogenesis Abundant 4-5
Phvul.004G134800.1	3.42406	99.95	DOWN_Nod21_EV_UP_Nod21_AGO5	Plant protein of unknown function (DUF247)
Phvul.003G162200.1	3.47971	100	DOWN_Nod21_EV_UP_Nod21_AGO5	early nodulin-related
Phvul.008G008100.1	3.49681	99.93	DOWN_Nod21_EV_UP_Nod21_AGO5	Class I glutamine amidotransferase-like superfamily protein
Phvul.008G194714.2	3.50571	99.8	DOWN_Nod21_EV_UP_Nod21_AGO5
Phvul.008G223500.1	3.53492	100	DOWN_Nod21_EV_UP_Nod21_AGO5	2-oxoglutarate (2OG) and Fe(II)-dependent oxygenase superfamily protein
Phvul.007G028000.5	3.56076	96.59	DOWN_Nod21_EV_UP_Nod21_AGO5	alpha/beta-Hydrolases superfamily protein
Phvul.002G185800.1	3.59073	100	DOWN_Nod21_EV_UP_Nod21_AGO5	glutamate decarboxylase
Phvul.008G175300.1	3.60398	99.88	DOWN_Nod21_EV_UP_Nod21_AGO5	UDP-glucosyl transferase 85A2
Phvul.009G095800.1	3.62506	99.99	DOWN_Nod21_EV_UP_Nod21_AGO5	HCO3- transporter family
Phvul.001G064000.1	3.62838	99.95	DOWN_Nod21_EV_UP_Nod21_AGO5	alcohol dehydrogenase 1
Phvul.005G077501.3	3.63804	97.07	DOWN_Nod21_EV_UP_Nod21_AGO5	senescence-related gene 1
Phvul.003G167700.1	3.69025	99.87	DOWN_Nod21_EV_UP_Nod21_AGO5	auxin-induced protein 13
Phvul.007G047700.2	3.69212	98.13	DOWN_Nod21_EV_UP_Nod21_AGO5	Inositol 1,3,4-trisphosphate 5/6-kinase family protein
Phvul.011G008600.1	3.6979	98.63	DOWN_Nod21_EV_UP_Nod21_AGO5
Phvul.002G231600.1	3.73907	99.25	DOWN_Nod21_EV_UP_Nod21_AGO5	HSP20-like chaperones superfamily protein
Phvul.007G222500.1	3.76872	100	DOWN_Nod21_EV_UP_Nod21_AGO5	C-repeat/DRE binding factor 1
Phvul.002G008900.1	3.87074	98.02	DOWN_Nod21_EV_UP_Nod21_AGO5	1-amino-cyclopropane-1-carboxylate synthase 8
Phvul.002G231800.1	3.93765	99.99	DOWN_Nod21_EV_UP_Nod21_AGO5	HSP20-like chaperones superfamily protein
Phvul.003G148900.1	4.07214	99.64	DOWN_Nod21_EV_UP_Nod21_AGO5	Deoxyxylulose-5-phosphate synthase
Phvul.001G039800.1	4.13712	99.99	DOWN_Nod21_EV_UP_Nod21_AGO5	17.6 kDa class II heat shock protein
Phvul.006G121500.1	4.29449	97.68	DOWN_Nod21_EV_UP_Nod21_AGO5	HCO3- transporter family
Phvul.002G231700.1	4.30532	99.86	DOWN_Nod21_EV_UP_Nod21_AGO5	HSP20-like chaperones superfamily protein
Phvul.010G107400.1	4.35454	99.71	DOWN_Nod21_EV_UP_Nod21_AGO5	BCL-2-associated athanogene 6
Phvul.010G000300.2	4.39885	100	DOWN_Nod21_EV_UP_Nod21_AGO5	2-oxoglutarate (2OG) and Fe(II)-dependent oxygenase superfamily protein
Phvul.003G154800.1	4.53178	100	DOWN_Nod21_EV_UP_Nod21_AGO5	heat shock protein 70B
Phvul.002G231500.1	4.59949	99.96	DOWN_Nod21_EV_UP_Nod21_AGO5	HSP20-like chaperones superfamily protein
Phvul.009G240400.3	4.615	98.48	DOWN_Nod21_EV_UP_Nod21_AGO5	Ankyrin repeat family protein
Phvul.011G022300.1	4.72625	99.92	DOWN_Nod21_EV_UP_Nod21_AGO5	NAD(P)-binding Rossmann-fold superfamily protein
Phvul.002G267800.1	5.31672	99.99	DOWN_Nod21_EV_UP_Nod21_AGO5	Integrase-type DNA-binding superfamily protein
Phvul.003G131500.1	5.53723	100	DOWN_Nod21_EV_UP_Nod21_AGO5	oxophytodienoate-reductase 3
Phvul.005G111500.1	6.13942	99.94	DOWN_Nod21_EV_UP_Nod21_AGO5	terpene synthase 02
Phvul.006G217800.1	7.35518	99.99	DOWN_Nod21_EV_UP_Nod21_AGO5	TCP family transcription factor
Phvul.009G156800.5	7.38542	99.99	DOWN_Nod21_EV_UP_Nod21_AGO5	Protein of unknown function (DUF803)
Phvul.008G105900.3	7.41877	99.98	DOWN_Nod21_EV_UP_Nod21_AGO5	Tetratricopeptide repeat (TPR)-like superfamily protein
Phvul.010G029000.3	7.56614	100	DOWN_Nod21_EV_UP_Nod21_AGO5	Disease resistance protein (TIR-NBS-LRR class) family
Phvul.003G263700.1	7.62176	100	DOWN_Nod21_EV_UP_Nod21_AGO5	oligopeptide transporter 7
Phvul.008G101100.2	7.70149	99.98	DOWN_Nod21_EV_UP_Nod21_AGO5	Pectinacetylesterase family protein
Phvul.006G151100.2	7.87317	100	DOWN_Nod21_EV_UP_Nod21_AGO5	adenosine/AMP deaminase family protein
Phvul.002G291400.1	7.90195	100	DOWN_Nod21_EV_UP_Nod21_AGO5	RING/U-box superfamily protein
Phvul.003G021200.2	8.00347	100	DOWN_Nod21_EV_UP_Nod21_AGO5
Phvul.001G253400.1	8.11685	100	DOWN_Nod21_EV_UP_Nod21_AGO5	S-adenosyl-L-methionine-dependent methyltransferases superfamily protein
Phvul.008G098000.3	8.13768	100	DOWN_Nod21_EV_UP_Nod21_AGO5	transducin family protein / WD-40 repeat family protein
Phvul.011G032600.2	8.16591	100	DOWN_Nod21_EV_UP_Nod21_AGO5	ARF-GAP domain 2
Phvul.002G161600.4	8.45824	100	DOWN_Nod21_EV_UP_Nod21_AGO5	cation/H+ exchanger 18
Phvul.L003337.2	9.18676	100	DOWN_Nod21_EV_UP_Nod21_AGO5
Phvul.008G174900.2	9.93892	100	DOWN_Nod21_EV_UP_Nod21_AGO5	Protein kinase superfamily protein
