# Supplementary material for: Argonaute5 and its associated small RNAs modulate the transcriptional response during the rhizobia-Phaseolus vulgaris symbiosis
Source: Front Plant Sci. 2022 Nov 17;13:1034419. doi: 10.3389/fpls.2022.1034419 (PMC9714512; doi:10.3389/fpls.2022.1034419)
Supplement: Supplementary file 1 [file DataSheet_1.zip › Table S8.xlsx]

## Sheet: Goenriched_PvAGO5RNAiRoots
Supplementary Table 8: Gene Ontology terms significantly enriched in PvAGO5-RNAi roots
Up regulated
GO term	Description	GO namespace	Adjusted P-value	# of genes
GO:0010383	cell wall polysaccharide metabolic process	biological_process	0.000361	4 / 57
GO:0010410	hemicellulose metabolic process	biological_process	0.000361	4 / 54
GO:0044036	cell wall macromolecule metabolic process	biological_process	0.000621	4 / 72
GO:0006073	cellular glucan metabolic process	biological_process	0.00833	4 / 157
GO:0044042	glucan metabolic process	biological_process	0.00833	4 / 157
GO:0044264	cellular polysaccharide metabolic process	biological_process	0.00994	4 / 172
GO:0044262	cellular carbohydrate metabolic process	biological_process	0.0264	4 / 230
GO:0042546	cell wall biogenesis	biological_process	0.0339	3 / 96
GO:0005976	polysaccharide metabolic process	biological_process	0.0564	4 / 299
GO:0071554	cell wall organization or biogenesis	biological_process	0.128	4 / 382
GO:0045229	external encapsulating structure organization	biological_process	0.7	3 / 315
GO:0071555	cell wall organization	biological_process	0.7	3 / 310
GO:0006266	DNA ligation	biological_process	0.789	1 / 6
GO:0070988	demethylation	biological_process	0.854	1 / 7
Down regulated
-

## Sheet: GOenriched_PvAGO5RNAinodules
Supplementary Table 7: Gene Ontology terms significantly enriched in PvAGO5-RNAi mature nodules
Upregulated
GO term	Description	GO namespace	Adjusted P-value	# of genes
GO:0051259	protein complex oligomerization	biological_process	1.06e-05	9 / 32
GO:0000302	response to reactive oxygen species	biological_process	5.68e-05	9 / 41
GO:0009408	response to heat	biological_process	0.000133	10 / 61
GO:0009266	response to temperature stimulus	biological_process	0.000173	12 / 98
GO:0006979	response to oxidative stress	biological_process	0.00019	17 / 206
GO:2000022	regulation of jasmonic acid mediated signaling pathway	biological_process	0.000201	6 / 18
GO:0044036	cell wall macromolecule metabolic process	biological_process	0.00028	10 / 72
GO:0031407	oxylipin metabolic process	biological_process	0.00322	6 / 29
GO:0009611	response to wounding	biological_process	0.00352	6 / 30
GO:0009651	response to salt stress	biological_process	0.00689	9 / 86
GO:0010410	hemicellulose metabolic process	biological_process	0.0112	7 / 54
GO:0010383	cell wall polysaccharide metabolic process	biological_process	0.0134	7 / 57
GO:0006970	response to osmotic stress	biological_process	0.0134	9 / 96
GO:0042737	drug catabolic process	biological_process	0.0223	14 / 233
GO:1901136	carbohydrate derivative catabolic process	biological_process	0.0304	5 / 31
GO:0042546	cell wall biogenesis	biological_process	0.0538	8 / 96
GO:0042744	hydrogen peroxide catabolic process	biological_process	0.0538	8 / 100
GO:0008610	lipid biosynthetic process	biological_process	0.0538	15 / 297
GO:0042743	hydrogen peroxide metabolic process	biological_process	0.0538	8 / 100
GO:0044262	cellular carbohydrate metabolic process	biological_process	0.0538	13 / 230
GO:0006457	protein folding	biological_process	0.0538	11 / 176
GO:0006633	fatty acid biosynthetic process	biological_process	0.0538	8 / 98
GO:0017001	antibiotic catabolic process	biological_process	0.0606	8 / 103
GO:0031347	regulation of defense response	biological_process	0.074	6 / 61
GO:0072593	reactive oxygen species metabolic process	biological_process	0.0758	8 / 108
GO:0051187	cofactor catabolic process	biological_process	0.0837	8 / 111
GO:0071554	cell wall organization or biogenesis	biological_process	0.0837	17 / 382
GO:0044255	cellular lipid metabolic process	biological_process	0.0933	16 / 357
GO:0009734	auxin-activated signaling pathway	biological_process	0.0933	7 / 90
GO:0009966	regulation of signal transduction	biological_process	0.0933	6 / 67
GO:0010646	regulation of cell communication	biological_process	0.0933	6 / 67
GO:0071365	cellular response to auxin stimulus	biological_process	0.0946	7 / 91
GO:0023051	regulation of signaling	biological_process	0.0946	6 / 68
GO:0046348	amino sugar catabolic process	biological_process	0.0999	3 / 15
GO:0006022	aminoglycan metabolic process	biological_process	0.0999	3 / 15
GO:1901071	glucosamine-containing compound metabolic process	biological_process	0.0999	3 / 15
GO:0016998	cell wall macromolecule catabolic process	biological_process	0.0999	3 / 15
GO:0006026	aminoglycan catabolic process	biological_process	0.0999	3 / 15
GO:0006030	chitin metabolic process	biological_process	0.0999	3 / 15
GO:0006032	chitin catabolic process	biological_process	0.0999	3 / 15
GO:0006631	fatty acid metabolic process	biological_process	0.0999	8 / 122
GO:0071555	cell wall organization	biological_process	0.117	14 / 310
GO:0051186	cofactor metabolic process	biological_process	0.126	15 / 347
GO:0045229	external encapsulating structure organization	biological_process	0.129	14 / 315
GO:0016042	lipid catabolic process	biological_process	0.147	6 / 79
GO:0009064	glutamine family amino acid metabolic process	biological_process	0.174	5 / 58
GO:0080134	regulation of response to stress	biological_process	0.176	6 / 83
GO:0005984	disaccharide metabolic process	biological_process	0.176	4 / 37
GO:0006040	amino sugar metabolic process	biological_process	0.223	3 / 21
GO:0016999	antibiotic metabolic process	biological_process	0.259	8 / 148
GO:0008299	isoprenoid biosynthetic process	biological_process	0.269	5 / 66
GO:0005991	trehalose metabolic process	biological_process	0.272	3 / 23
GO:0009311	oligosaccharide metabolic process	biological_process	0.289	4 / 44
GO:0046351	disaccharide biosynthetic process	biological_process	0.295	3 / 24
GO:0006720	isoprenoid metabolic process	biological_process	0.299	5 / 69
GO:0044042	glucan metabolic process	biological_process	0.317	8 / 157
GO:0006073	cellular glucan metabolic process	biological_process	0.317	8 / 157
GO:0017144	drug metabolic process	biological_process	0.367	17 / 483
GO:0009733	response to auxin	biological_process	0.367	9 / 195
GO:0008643	carbohydrate transport	biological_process	0.367	3 / 27
GO:0044283	small molecule biosynthetic process	biological_process	0.388	15 / 411
GO:0009312	oligosaccharide biosynthetic process	biological_process	0.431	3 / 29
GO:0016053	organic acid biosynthetic process	biological_process	0.434	12 / 308
GO:0046394	carboxylic acid biosynthetic process	biological_process	0.434	12 / 308
GO:0044264	cellular polysaccharide metabolic process	biological_process	0.458	8 / 172
GO:0009755	hormone-mediated signaling pathway	biological_process	0.494	8 / 175
GO:0006012	galactose metabolic process	biological_process	0.548	2 / 13
GO:0009628	response to abiotic stimulus	biological_process	0.55	13 / 359
GO:0032870	cellular response to hormone stimulus	biological_process	0.596	8 / 183
GO:0071495	cellular response to endogenous stimulus	biological_process	0.604	8 / 184
GO:0005976	polysaccharide metabolic process	biological_process	0.711	11 / 299
GO:0071310	cellular response to organic substance	biological_process	0.847	8 / 198
GO:0070887	cellular response to chemical stimulus	biological_process	0.974	9 / 241
Downregulated
GO term	Description	GO namespace	Adjusted P-value	# of genes
GO:0048586	regulation of long-day photoperiodism, flowering	biological_process	0.824	2 / 10
