# Supplementary material for: Argonaute5 and its associated small RNAs modulate the transcriptional response during the rhizobia-Phaseolus vulgaris symbiosis
Source: Front Plant Sci. 2022 Nov 17;13:1034419. doi: 10.3389/fpls.2022.1034419 (PMC9714512; doi:10.3389/fpls.2022.1034419)
Supplement: Supplementary file 1 [file DataSheet_1.zip › Table S9.xlsx]

## Sheet: Unnicolated Roots
Supplementary Table 9: Genes participating in phytohormone biosynthesis or signaling. Genes shown are statistically significant regulated at adjusted Pvalue<0.05
Auxin
Gene ID	Log2 (Fold-Change: AGO5RNAivsEV)	Functional Annotation
phvul.005g083400.1	-0.688253	Aluminium induced protein with YGL and LRDR motifs
phvul.006g187500.1	-1.44015	Aluminium induced protein with YGL and LRDR motifs
phvul.006g142300.1	0.812391	Auxin-responsive family protein
phvul.006g103300.1	0.503135	NAD(P)-linked oxidoreductase superfamily protein
Cytokinin
Gene ID	Log2 (Fold-Change: AGO5RNAivsEV)	Functional Annotation
phvul.010g101800.1	0.884265	UDP-glucosyl transferase 73B1
phvul.004g042900.1	-1.60826	UDP-glucosyl transferase 85A3
phvul.002g016500.1	0.860354	UDP-glucosyl transferase 73B5
phvul.003g015500.2	-0.454936	Histidine kinase: cytokinin-binding receptor
Ethylene
Gene ID	Log2 (Fold-Change: AGO5RNAivsEV)	Functional Annotation
phvul.005g074700.1	0.792362	ethylene responsive element binding factor 4
phvul.011g125200.1	1.00515	AP2/ERF domain protein 9
phvul.006g183100.1	0.951622	AP2/ERF domain protein 9
phvul.003g204200.1	0.743879	P-loop containing nucleoside triphosphate hydrolases superfamily protein
phvul.006g126000.1	1.09477	ethylene-responsive nuclear protein / ethylene-regulated nuclear protein (ERT2)
phvul.009g109600.1	0.549038	Integrase-type DNA-binding superfamily protein
phvul.004g069900.1	-0.504623	Integrase-type DNA-binding superfamily protein
Jasmonic Acid
Gene ID	Log2 (Fold-Change: AGO5RNAivsEV)	Functional Annotation
phvul.001g017800.1	1.03864	allene oxide synthase
phvul.003g264000.1	0.641286	12-oxophytodienoate reductase 2
phvul.002g043000.1	1.27145	12-oxophytodienoate reductase 1
phvul.002g043100.1	1.23588	12-oxophytodienoate reductase 2
phvul.002g042900.1	0.530146	12-oxophytodienoate reductase 2
phvul.008g057600.1	-1.09306	S-adenosyl-L-methionine-dependent methyltransferases superfamily protein
Gibberelins
Gene ID	Log2 (Fold-Change: AGO5RNAivsEV)	Functional Annotation
phvul.008g238500.1	1.30601	U-BOX Domain-Containing Protein 54-Related
phvul.001g228500.1	1.77373	ARM repeat superfamily protein
phvul.001g192300.1	-0.438751	Tetratricopeptide repeat (TPR)-like superfamily protein

## Sheet: Rhizobia-Innoculated AGO5RNAi
Supplementary Table 9: Genes participating in phytohormone biosynthesis or signaling. Genes shown are statistically significant regulated at adjusted Pvalue<0.05
Auxin
Gene ID	Log2 (Fold-Change: AGO5RNAivsEV)	Functional Annotation
phvul.005g083400.1	0.701529	Aluminium induced protein with YGL and LRDR motifs
phvul.006g187500.1	1.03988	Aluminium induced protein with YGL and LRDR motifs
phvul.006g103300.1	-0.510072	NAD(P)-linked oxidoreductase superfamily protein
phvul.006g186600.1	1.75966	Aluminium induced protein with YGL and LRDR motifs
phvul.002g075200.1	-2.0374	UDP-glucosyl transferase 74B1
phvul.010g007400.1	-0.883892	O-fucosyltransferase family protein
Cytokinin
Gene ID	Log2 (Fold-Change: AGO5RNAivsEV)	Functional Annotation
phvul.010g101800.1	-0.752794	UDP-glucosyl transferase 73B1
phvul.004g042900.1	1.74131	UDP-glucosyl transferase 85A3
phvul.003g264600.1	1.16227	histidine kinase 1
Ethylene
Gene ID	Log2 (Fold-Change: AGO5RNAivsEV)	Functional Annotation
phvul.005g058700.1	1.01436	2-oxoglutarate (2OG) and Fe(II)-dependent oxygenase superfamily protein

## Sheet: Mature Nodules
Supplementary Table 9: Genes participating in phytohormone biosynthesis or signaling. Genes shown are statistically significant regulated at adjusted Pvalue<0.05
Auxin
Gene ID	Log2 (Fold-Change: AGO5RNAivsEV)	Functional Annotation
phvul.006g187500.1	-3.19116	Aluminium induced protein with YGL and LRDR motifs
phvul.003g238700.1	2.30445	Auxin-responsive GH3 family protein
phvul.003g055600.1	2.38068	peptidase M20/M25/M40 family protein
phvul.003g055600.1	2.38068	peptidase M20/M25/M40 family protein
phvul.009g127200.1	2.2181	IAA-leucine resistant (ILR)-like gene 6
phvul.002g075200.1	1.87094	UDP-glucosyl transferase 74B1
phvul.001g087000.1	-0.508424	auxin signaling F-box 2
phvul.010g007400.1	2.67237	O-fucosyltransferase family protein
phvul.003g167700.1	3.69025	auxin-induced protein 13
phvul.003g238700.1	2.30445	Auxin-responsive GH3 family protein
phvul.009g049900.1	1.46033	SAUR-like auxin-responsive protein family
phvul.009g103800.1	-0.563963	SAUR-like auxin-responsive protein family
phvul.011g214200.1	0.814911	O-fucosyltransferase family protein
phvul.007g189400.2	1.18717	indole-3-acetic acid inducible 11
phvul.006g183600.2	-1.60522	dormancy-associated protein-like 1
phvul.002g014400.1	1.26015	Auxin-responsive GH3 family protein
phvul.002g083100.1	1.42662	Auxin-responsive GH3 family protein
Cytokinin
Gene ID	Log2 (Fold-Change: AGO5RNAivsEV)	Functional Annotation
phvul.002g016500.1	0.832898	UDP-glucosyl transferase 73B5
phvul.009g084900.1	-0.537778	histidine kinase 5
phvul.011g014000.1	3.3096	cytokinin oxidase/dehydrogenase 6
phvul.008g175300.1	3.60398	UDP-glucosyl transferase 85A2
phvul.001g182500.1	-0.576639	UDP-glucosyl transferase 73C2
phvul.002g016400.1	0.939439	UDP-glucosyl transferase 73B5
Ethylene
Gene ID	Log2 (Fold-Change: AGO5RNAivsEV)	Functional Annotation
phvul.002g008900.1	3.87074	1-amino-cyclopropane-1-carboxylate synthase 8
phvul.006g144900.1	-0.469846	ethylene-forming enzyme
phvul.010g050500.1	1.44076	ethylene-responsive element binding factor 13
phvul.010g050700.1	1.56961	ethylene-responsive element binding factor 13
phvul.007g241800.1	-1.51148	Integrase-type DNA-binding superfamily protein
phvul.007g241600.1	-0.715292	Integrase-type DNA-binding superfamily protein
phvul.007g193400.1	2.17144	Integrase-type DNA-binding superfamily protein
Jasmonic Acid
Gene ID	Log2 (Fold-Change: AGO5RNAivsEV)	Functional Annotation
phvul.003g264000.1	1.04137	12-oxophytodienoate reductase 2
phvul.002g043000.1	1.35825	12-oxophytodienoate reductase 1
phvul.002g043100.1	1.1902	12-oxophytodienoate reductase 2
phvul.002g042900.1	1.2299	12-oxophytodienoate reductase 2
phvul.005g156900.1	1.40511	lipoxygenase 1
phvul.011g049600.1	1.05224	allene oxide synthase
phvul.010g135300.1	2.35945	lipoxygenase 1
phvul.010g128800.1	1.63418	lipoxygenase 3
phvul.010g135800.1	1.48498	lipoxygenase 1
phvul.005g156800.1	0.915638	lipoxygenase 1
phvul.008g020200.1	2.67699	allene oxide cyclase 4
phvul.004g072000.1	0.988511	allene oxide cyclase 4
phvul.003g131600.1	0.993782	oxophytodienoate-reductase 3
phvul.003g131500.1	5.53723	oxophytodienoate-reductase 3
phvul.001g096300.1	1.12367	12-oxophytodienoate reductase 2
phvul.003g129200.1	1.22798	jasmonate-zim-domain protein 1
Gibberelins
Gene ID	Log2 (Fold-Change: AGO5RNAivsEV)	Functional Annotation
phvul.005g183600.1	0.636244	GA requiring 3
phvul.005g061000.1	3.09214	Arabidopsis thaliana gibberellin 2-oxidase 1
phvul.007g212200.1	1.93006	gibberellin 2-oxidase 6
phvul.006g165000.1	2.00422	gibberellin 2-oxidase
phvul.007g183400.1	-0.427338	alpha/beta-Hydrolases superfamily protein
phvul.004g019900.1	1.18246	Gibberellin-regulated family protein
